# Supplementary material for: Fibrillarin-mediated ribosomal RNA maturation is a novel therapeutic vulnerability in triple-negative breast cancer
Source: Breast Cancer Res. 2025 Nov 13;27:202. doi: 10.1186/s13058-025-02163-x (PMC12616997; doi:10.1186/s13058-025-02163-x)
Supplement: Supplementary file 2 — Supplementary Material 2 [file 13058_2025_2163_MOESM2_ESM.xlsx]

## Sheet: Legend
Column name	Type of value	Name of the experiment	Treatment	Biological replicate	FAIMS CV	Raw MS file
Protein IDs	Identifier(s) of protein(s) contained in the protein group.
Majority protein Ids	These are the IDs of those proteins that have at least half of the peptides that the leading protein has.
Number of proteins	The total number of those proteins that have at least half of the peptides that the leading protein has.
Protein names	Name(s) of protein(s) contained within the group.
Gene names	Name(s) of the gene(s) associated to the protein(s) contained within the group.
Mol. weight [kDa]	Molecular weight of the leading protein sequence contained in the protein group.
Sequence coverage [%]	Percentage of the sequence that is covered by the identified peptides of the best protein sequence contained in the group.
Score	Protein score which is derived from peptide posterior error (PEP) probabilities.
Peptides	The total number of peptide sequences associated with the protein group (i.e. for all the proteins in the group).
Razor + unique peptides	The total number of razor + unique peptides associated with the protein group (i.e. these peptides are shared with another protein group)
Unique peptides	The total number of unique peptides associated with the protein group (i.e. these peptides are not shared with another protein group)
MS/MS Count	The total number of MSMS for each protein
Log2 Fold Change (Act.D/NT)	Difference between the mean of LOG2 LFQ intensity values in the 30S from rne+ condition and the mean of LOG2 LFQ intensity values in the 30S from rneΔMTS condition (LOG2 FC)
-Log Student's T-test p-value	p-value of the Student t-test performed on the LOG2 LFQ intensity values of the 30S from rne+ condition versus the 30S from rneΔMTS condition
Student's T-test Significant (-Log Student's T-test p-value >1.3 and -1≤log2 FC ≥1)	Display the significantly variant proteins based on the fc ≥2 ou ≤0.5 (log2_fc ≥1 ou ≤-1) and the pval <0.05 (log10_pval>1.3). Displays the "+" if it is considered as significantly variant.
Diff 50S WT-50S mutant	Difference between the mean of LOG2 LFQ intensity values in the 50S from rne+ condition and the mean of LOG2 LFQ intensity values in the 50S from rneΔMTS condition (LOG2 FC)
-Log Student's T-test p-value	p-value of the Student t-test performed on the LOG2 LFQ intensity values of the 30S from rne+ condition versus the 30S from rneΔMTS condition
Student's T-test Significant (-Log Student's T-test p-value >1.3 and -1≤log2 FC ≥1)	Display the significantly variant proteins based on the fc ≥2 ou ≤0.5 (log2_fc ≥1 ou ≤-1) and the pval <0.05 (log10_pval>1.3). Displays the "+" if it is considered as significantly variant.
Diff 20S-30S mutant	Difference between the mean of LOG2 LFQ intensity values in the 20S from rne+ condition and the mean ofLOG2 LFQ intensity values in the 50S from rneΔMTS condition (LOG2 FC)
-Log Student's T-test p-value	p-value of the Student t-test performed on the LOG2 LFQ intensity values of the 30S from rne+ condition versus the 30S from rneΔMTS condition
Student's T-test Significant (-Log Student's T-test p-value >1.3 and -1≤log2 FC ≥1)	Display the significantly variant proteins based on the fc ≥2 ou ≤0.5 (log2_fc ≥1 ou ≤-1) and the pval <0.05 (log10_pval>1.3). Displays the "+" if it is considered as significantly variant.
Intensity #D3477_NT	Summed up eXtracted Ion Current (XIC) of all isotopic clusters associated with the identified AA sequence, overall the dataset and for each experiment	#D3477_NT	untreated	R1	-45V	OXCCF240709_P_02_-45
					-60V	OXCCF240709_P_02_-60
Intensity #D3626_NT		#D3626_NT	untreated	R2	-45V	OXCCF240709_P_14_-45
					-60V	OXCCF240709_P_14_-60
Intensity #D3676_NT		#D3676_NT	untreated	R3	-45V	OXCCF240709_P_26_-45
					-60V	OXCCF240709_P_26_-60
Intensity #D3716_NT		#D3716_NT	untreated	R4	-45V	OXCCF240709_P_38_-45
					-60V	OXCCF240709_P_38_-60
Intensity #D3764_NT		#D3764_NT	untreated	R5	-45V	OXCCF240709_P_50_-45
					-60V	OXCCF240709_P_50_-60
Intensity #D3602_Act.D		#D3602_Act.D	actinomycin D	R1	-45V	OXCCF240709_P_08_-45
					-60V	OXCCF240709_P_08_-60
Intensity #D3662_Act.D		#D3662_Act.D	actinomycin D	R2	-45V	OXCCF240709_P_20_-45
					-60V	OXCCF240709_P_20_-60
Intensity #D3759_Act.D		#D3759_Act.D	actinomycin D	R3	-45V	OXCCF240709_P_32_-45
					-60V	OXCCF240709_P_32_-60
Intensity #D3773_Act.D		#D3773_Act.D	actinomycin D	R4	-45V	OXCCF240709_P_44_-45
					-60V	OXCCF240709_P_44_-60
Intensity #D3838_Act.D		#D3838_Act.D	actinomycin D	R5	-45V	OXCCF240709_P_56_-45
					-60V	OXCCF240709_P_56_-60
Intensity #D3603_CX-700nM		#D3603_CX-700nM	CX-5461	R1	-45V	OXCCF240709_P_10_-45
					-60V	OXCCF240709_P_10_-60
Intensity #D3660_CX-700nM		#D3660_CX-700nM	CX-5461	R2	-45V	OXCCF240709_P_22_-45
					-60V	OXCCF240709_P_22_-60
Intensity #D3757_CX-700nM		#D3757_CX-700nM	CX-5461	R3	-45V	OXCCF240709_P_34_-45
					-60V	OXCCF240709_P_34_-60
Intensity #D3774_CX-700nM		#D3774_CX-700nM	CX-5461	R4	-45V	OXCCF240709_P_46_-45
					-60V	OXCCF240709_P_46_-60
Intensity #D3839_CX-700nM		#D3839_CX-700nM	CX-5461	R5	-45V	OXCCF240709_P_58_-45
					-60V	OXCCF240709_P_58_-60
Intensity #D3604_BMH-1		#D3604_BMH-1	BMH-21	R1	-45V	OXCCF240709_P_12_-45
					-60V	OXCCF240709_P_12_-60
Intensity #D3661_BMH-1		#D3661_BMH-1	BMH-21	R2	-45V	OXCCF240709_P_24_-45
					-60V	OXCCF240709_P_24_-60
Intensity #D3758_BMH-1		#D3758_BMH-1	BMH-21	R3	-45V	OXCCF240709_P_36_-45
					-60V	OXCCF240709_P_36_-60
Intensity #D3775_BMH-1		#D3775_BMH-1	BMH-21	R4	-45V	OXCCF240709_P_48_-45
					-60V	OXCCF240709_P_48_-60
Intensity #D3840_BMH-1		#D3840_BMH-1	BMH-21	R5	-45V	OXCCF240709_P_61_-45
					-60V	OXCCF240709_P_61_-60
LFQ #D3477_NT	Normalized intensity (corresponding to the summed up eXtracted Ion Current (XIC) of all isotopic clusters) associated with the identified AA sequence in each experiment intensity. Normalization is performed automatically by MaxQuant for each input samples between them. Reference: Cox J, Hein MY, Luber CA, Paron I, Nagaraj N, Mann M. Accurate proteome-wide label-free quantification by delayed norm…	#D3477_NT	untreated	R1	-45V	OXCCF240709_P_02_-45
					-60V	OXCCF240709_P_02_-60
LFQ #D3626_NT		#D3626_NT	untreated	R2	-45V	OXCCF240709_P_14_-45
					-60V	OXCCF240709_P_14_-60
LFQ #D3676_NT		#D3676_NT	untreated	R3	-45V	OXCCF240709_P_26_-45
					-60V	OXCCF240709_P_26_-60
LFQ #D3716_NT		#D3716_NT	untreated	R4	-45V	OXCCF240709_P_38_-45
					-60V	OXCCF240709_P_38_-60
LFQ #D3764_NT		#D3764_NT	untreated	R5	-45V	OXCCF240709_P_50_-45
					-60V	OXCCF240709_P_50_-60
LFQ #D3602_Act.D		#D3602_Act.D	actinomycin D	R1	-45V	OXCCF240709_P_08_-45
					-60V	OXCCF240709_P_08_-60
LFQ #D3662_Act.D		#D3662_Act.D	actinomycin D	R2	-45V	OXCCF240709_P_20_-45
					-60V	OXCCF240709_P_20_-60
LFQ #D3759_Act.D		#D3759_Act.D	actinomycin D	R3	-45V	OXCCF240709_P_32_-45
					-60V	OXCCF240709_P_32_-60
LFQ #D3773_Act.D		#D3773_Act.D	actinomycin D	R4	-45V	OXCCF240709_P_44_-45
					-60V	OXCCF240709_P_44_-60
LFQ #D3838_Act.D		#D3838_Act.D	actinomycin D	R5	-45V	OXCCF240709_P_56_-45
					-60V	OXCCF240709_P_56_-60
LFQ #D3603_CX-700nM		#D3603_CX-700nM	CX-5461	R1	-45V	OXCCF240709_P_10_-45
					-60V	OXCCF240709_P_10_-60
LFQ #D3660_CX-700nM		#D3660_CX-700nM	CX-5461	R2	-45V	OXCCF240709_P_22_-45
					-60V	OXCCF240709_P_22_-60
LFQ #D3757_CX-700nM		#D3757_CX-700nM	CX-5461	R3	-45V	OXCCF240709_P_34_-45
					-60V	OXCCF240709_P_34_-60
LFQ #D3774_CX-700nM		#D3774_CX-700nM	CX-5461	R4	-45V	OXCCF240709_P_46_-45
					-60V	OXCCF240709_P_46_-60
LFQ #D3839_CX-700nM		#D3839_CX-700nM	CX-5461	R5	-45V	OXCCF240709_P_58_-45
					-60V	OXCCF240709_P_58_-60
LFQ #D3604_BMH-1		#D3604_BMH-1	BMH-21	R1	-45V	OXCCF240709_P_12_-45
					-60V	OXCCF240709_P_12_-60
LFQ #D3661_BMH-1		#D3661_BMH-1	BMH-21	R2	-45V	OXCCF240709_P_24_-45
					-60V	OXCCF240709_P_24_-60
LFQ #D3758_BMH-1		#D3758_BMH-1	BMH-21	R3	-45V	OXCCF240709_P_36_-45
					-60V	OXCCF240709_P_36_-60
LFQ #D3775_BMH-1		#D3775_BMH-1	BMH-21	R4	-45V	OXCCF240709_P_48_-45
					-60V	OXCCF240709_P_48_-60
LFQ #D3840_BMH-1		#D3840_BMH-1	BMH-21	R5	-45V	OXCCF240709_P_61_-45
					-60V	OXCCF240709_P_61_-60
MVR LFQ #D3477_NT	Normalized intensity (LFQ Intensity) associated with the identified AA sequence with missing value imputation using a Gaussion model method Missing value replacement (MVR): missing values will be replaced by random numbers that are drawn from a normal distribution	#D3477_NT	untreated	R1	-45V	OXCCF240709_P_02_-45
					-60V	OXCCF240709_P_02_-60
MVR LFQ #D3626_NT		#D3626_NT	untreated	R2	-45V	OXCCF240709_P_14_-45
					-60V	OXCCF240709_P_14_-60
MVR LFQ #D3676_NT		#D3676_NT	untreated	R3	-45V	OXCCF240709_P_26_-45
					-60V	OXCCF240709_P_26_-60
MVR LFQ #D3716_NT		#D3716_NT	untreated	R4	-45V	OXCCF240709_P_38_-45
					-60V	OXCCF240709_P_38_-60
MVR LFQ #D3764_NT		#D3764_NT	untreated	R5	-45V	OXCCF240709_P_50_-45
					-60V	OXCCF240709_P_50_-60
MVR LFQ #D3602_Act.D		#D3602_Act.D	actinomycin D	R1	-45V	OXCCF240709_P_08_-45
					-60V	OXCCF240709_P_08_-60
MVR LFQ #D3662_Act.D		#D3662_Act.D	actinomycin D	R2	-45V	OXCCF240709_P_20_-45
					-60V	OXCCF240709_P_20_-60
MVR LFQ #D3759_Act.D		#D3759_Act.D	actinomycin D	R3	-45V	OXCCF240709_P_32_-45
					-60V	OXCCF240709_P_32_-60
MVR LFQ #D3773_Act.D		#D3773_Act.D	actinomycin D	R4	-45V	OXCCF240709_P_44_-45
					-60V	OXCCF240709_P_44_-60
MVR LFQ #D3838_Act.D		#D3838_Act.D	actinomycin D	R5	-45V	OXCCF240709_P_56_-45
					-60V	OXCCF240709_P_56_-60
MVR LFQ #D3603_CX-700nM		#D3603_CX-700nM	CX-5461	R1	-45V	OXCCF240709_P_10_-45
					-60V	OXCCF240709_P_10_-60
MVR LFQ #D3660_CX-700nM		#D3660_CX-700nM	CX-5461	R2	-45V	OXCCF240709_P_22_-45
					-60V	OXCCF240709_P_22_-60
MVR LFQ #D3757_CX-700nM		#D3757_CX-700nM	CX-5461	R3	-45V	OXCCF240709_P_34_-45
					-60V	OXCCF240709_P_34_-60
MVR LFQ #D3774_CX-700nM		#D3774_CX-700nM	CX-5461	R4	-45V	OXCCF240709_P_46_-45
					-60V	OXCCF240709_P_46_-60
MVR LFQ #D3839_CX-700nM		#D3839_CX-700nM	CX-5461	R5	-45V	OXCCF240709_P_58_-45
					-60V	OXCCF240709_P_58_-60
MVR LFQ #D3604_BMH-1		#D3604_BMH-1	BMH-21	R1	-45V	OXCCF240709_P_12_-45
					-60V	OXCCF240709_P_12_-60
MVR LFQ #D3661_BMH-1		#D3661_BMH-1	BMH-21	R2	-45V	OXCCF240709_P_24_-45
					-60V	OXCCF240709_P_24_-60
MVR LFQ #D3758_BMH-1		#D3758_BMH-1	BMH-21	R3	-45V	OXCCF240709_P_36_-45
					-60V	OXCCF240709_P_36_-60
MVR LFQ #D3775_BMH-1		#D3775_BMH-1	BMH-21	R4	-45V	OXCCF240709_P_48_-45
					-60V	OXCCF240709_P_48_-60
MVR LFQ #D3840_BMH-1		#D3840_BMH-1	BMH-21	R5	-45V	OXCCF240709_P_61_-45
					-60V	OXCCF240709_P_61_-60
Identification type #D3477_NT	Normalized intensity (LFQ Intensity) associated with the identified AA sequence with missing value imputation using a Gaussion model method Missing value replacement (MVR): missing values will be replaced by random numbers that are drawn from a normal distribution	#D3477_NT	untreated	R1	-45V	OXCCF240709_P_02_-45
					-60V	OXCCF240709_P_02_-60
Identification type #D3626_NT		#D3626_NT	untreated	R2	-45V	OXCCF240709_P_14_-45
					-60V	OXCCF240709_P_14_-60
Identification type #D3676_NT		#D3676_NT	untreated	R3	-45V	OXCCF240709_P_26_-45
					-60V	OXCCF240709_P_26_-60
Identification type #D3716_NT		#D3716_NT	untreated	R4	-45V	OXCCF240709_P_38_-45
					-60V	OXCCF240709_P_38_-60
Identification type #D3764_NT		#D3764_NT	untreated	R5	-45V	OXCCF240709_P_50_-45
					-60V	OXCCF240709_P_50_-60
Identification type #D3602_Act.D		#D3602_Act.D	actinomycin D	R1	-45V	OXCCF240709_P_08_-45
					-60V	OXCCF240709_P_08_-60
Identification type #D3662_Act.D		#D3662_Act.D	actinomycin D	R2	-45V	OXCCF240709_P_20_-45
					-60V	OXCCF240709_P_20_-60
Identification type #D3759_Act.D		#D3759_Act.D	actinomycin D	R3	-45V	OXCCF240709_P_32_-45
					-60V	OXCCF240709_P_32_-60
Identification type #D3773_Act.D		#D3773_Act.D	actinomycin D	R4	-45V	OXCCF240709_P_44_-45
					-60V	OXCCF240709_P_44_-60
Identification type #D3838_Act.D		#D3838_Act.D	actinomycin D	R5	-45V	OXCCF240709_P_56_-45
					-60V	OXCCF240709_P_56_-60
Identification type #D3603_CX-700nM		#D3603_CX-700nM	CX-5461	R1	-45V	OXCCF240709_P_10_-45
					-60V	OXCCF240709_P_10_-60
Identification type #D3660_CX-700nM		#D3660_CX-700nM	CX-5461	R2	-45V	OXCCF240709_P_22_-45
					-60V	OXCCF240709_P_22_-60
Identification type #D3757_CX-700nM		#D3757_CX-700nM	CX-5461	R3	-45V	OXCCF240709_P_34_-45
					-60V	OXCCF240709_P_34_-60
Identification type #D3774_CX-700nM		#D3774_CX-700nM	CX-5461	R4	-45V	OXCCF240709_P_46_-45
					-60V	OXCCF240709_P_46_-60
Identification type #D3839_CX-700nM		#D3839_CX-700nM	CX-5461	R5	-45V	OXCCF240709_P_58_-45
					-60V	OXCCF240709_P_58_-60
Identification type #D3604_BMH-1		#D3604_BMH-1	BMH-21	R1	-45V	OXCCF240709_P_12_-45
					-60V	OXCCF240709_P_12_-60
Identification type #D3661_BMH-1		#D3661_BMH-1	BMH-21	R2	-45V	OXCCF240709_P_24_-45
					-60V	OXCCF240709_P_24_-60
Identification type #D3758_BMH-1		#D3758_BMH-1	BMH-21	R3	-45V	OXCCF240709_P_36_-45
					-60V	OXCCF240709_P_36_-60
Identification type #D3775_BMH-1		#D3775_BMH-1	BMH-21	R4	-45V	OXCCF240709_P_48_-45
					-60V	OXCCF240709_P_48_-60
Identification type #D3840_BMH-1		#D3840_BMH-1	BMH-21	R5	-45V	OXCCF240709_P_61_-45
					-60V	OXCCF240709_P_61_-60
Identification type #D3477_NT	Normalized intensity (LFQ Intensity) associated with the identified AA sequence with missing value imputation using a Gaussion model method Missing value replacement (MVR): missing values will be replaced by random numbers that are drawn from a normal distribution	#D3477_NT	untreated	R1	-45V	OXCCF240709_P_02_-45
					-60V	OXCCF240709_P_02_-60
Identification type #D3626_NT		#D3626_NT	untreated	R2	-45V	OXCCF240709_P_14_-45
					-60V	OXCCF240709_P_14_-60
Identification type #D3676_NT		#D3676_NT	untreated	R3	-45V	OXCCF240709_P_26_-45
					-60V	OXCCF240709_P_26_-60
Identification type #D3716_NT		#D3716_NT	untreated	R4	-45V	OXCCF240709_P_38_-45
					-60V	OXCCF240709_P_38_-60
Identification type #D3764_NT		#D3764_NT	untreated	R5	-45V	OXCCF240709_P_50_-45
					-60V	OXCCF240709_P_50_-60
Identification type #D3602_Act.D		#D3602_Act.D	actinomycin D	R1	-45V	OXCCF240709_P_08_-45
					-60V	OXCCF240709_P_08_-60
Identification type #D3662_Act.D		#D3662_Act.D	actinomycin D	R2	-45V	OXCCF240709_P_20_-45
					-60V	OXCCF240709_P_20_-60
Identification type #D3759_Act.D		#D3759_Act.D	actinomycin D	R3	-45V	OXCCF240709_P_32_-45
					-60V	OXCCF240709_P_32_-60
Identification type #D3773_Act.D		#D3773_Act.D	actinomycin D	R4	-45V	OXCCF240709_P_44_-45
					-60V	OXCCF240709_P_44_-60
Identification type #D3838_Act.D		#D3838_Act.D	actinomycin D	R5	-45V	OXCCF240709_P_56_-45
					-60V	OXCCF240709_P_56_-60
Identification type #D3603_CX-700nM		#D3603_CX-700nM	CX-5461	R1	-45V	OXCCF240709_P_10_-45
					-60V	OXCCF240709_P_10_-60
Identification type #D3660_CX-700nM		#D3660_CX-700nM	CX-5461	R2	-45V	OXCCF240709_P_22_-45
					-60V	OXCCF240709_P_22_-60
Identification type #D3757_CX-700nM		#D3757_CX-700nM	CX-5461	R3	-45V	OXCCF240709_P_34_-45
					-60V	OXCCF240709_P_34_-60
Identification type #D3774_CX-700nM		#D3774_CX-700nM	CX-5461	R4	-45V	OXCCF240709_P_46_-45
					-60V	OXCCF240709_P_46_-60
Identification type #D3839_CX-700nM		#D3839_CX-700nM	CX-5461	R5	-45V	OXCCF240709_P_58_-45
					-60V	OXCCF240709_P_58_-60
Identification type #D3604_BMH-1		#D3604_BMH-1	BMH-21	R1	-45V	OXCCF240709_P_12_-45
					-60V	OXCCF240709_P_12_-60
Identification type #D3661_BMH-1		#D3661_BMH-1	BMH-21	R2	-45V	OXCCF240709_P_24_-45
					-60V	OXCCF240709_P_24_-60
Identification type #D3758_BMH-1		#D3758_BMH-1	BMH-21	R3	-45V	OXCCF240709_P_36_-45
					-60V	OXCCF240709_P_36_-60
Identification type #D3775_BMH-1		#D3775_BMH-1	BMH-21	R4	-45V	OXCCF240709_P_48_-45
					-60V	OXCCF240709_P_48_-60
Identification type #D3840_BMH-1		#D3840_BMH-1	BMH-21	R5	-45V	OXCCF240709_P_61_-45
					-60V	OXCCF240709_P_61_-60
Razor + unique peptides #D3477_NT	The total number of razor + unique peptides associated with the protein group (i.e. these peptides are shared with another protein group) and used for quantification	#D3477_NT	untreated	R1	-45V	OXCCF240709_P_02_-45
					-60V	OXCCF240709_P_02_-60
Razor + unique peptides #D3626_NT		#D3626_NT	untreated	R2	-45V	OXCCF240709_P_14_-45
					-60V	OXCCF240709_P_14_-60
Razor + unique peptides #D3676_NT		#D3676_NT	untreated	R3	-45V	OXCCF240709_P_26_-45
					-60V	OXCCF240709_P_26_-60
Razor + unique peptides #D3716_NT		#D3716_NT	untreated	R4	-45V	OXCCF240709_P_38_-45
					-60V	OXCCF240709_P_38_-60
Razor + unique peptides #D3764_NT		#D3764_NT	untreated	R5	-45V	OXCCF240709_P_50_-45
					-60V	OXCCF240709_P_50_-60
Razor + unique peptides #D3602_Act.D		#D3602_Act.D	actinomycin D	R1	-45V	OXCCF240709_P_08_-45
					-60V	OXCCF240709_P_08_-60
Razor + unique peptides #D3662_Act.D		#D3662_Act.D	actinomycin D	R2	-45V	OXCCF240709_P_20_-45
					-60V	OXCCF240709_P_20_-60
Razor + unique peptides #D3759_Act.D		#D3759_Act.D	actinomycin D	R3	-45V	OXCCF240709_P_32_-45
					-60V	OXCCF240709_P_32_-60
Razor + unique peptides #D3773_Act.D		#D3773_Act.D	actinomycin D	R4	-45V	OXCCF240709_P_44_-45
					-60V	OXCCF240709_P_44_-60
Razor + unique peptides #D3838_Act.D		#D3838_Act.D	actinomycin D	R5	-45V	OXCCF240709_P_56_-45
					-60V	OXCCF240709_P_56_-60
Razor + unique peptides #D3603_CX-700nM		#D3603_CX-700nM	CX-5461	R1	-45V	OXCCF240709_P_10_-45
					-60V	OXCCF240709_P_10_-60
Razor + unique peptides #D3660_CX-700nM		#D3660_CX-700nM	CX-5461	R2	-45V	OXCCF240709_P_22_-45
					-60V	OXCCF240709_P_22_-60
Razor + unique peptides #D3757_CX-700nM		#D3757_CX-700nM	CX-5461	R3	-45V	OXCCF240709_P_34_-45
					-60V	OXCCF240709_P_34_-60
Razor + unique peptides #D3774_CX-700nM		#D3774_CX-700nM	CX-5461	R4	-45V	OXCCF240709_P_46_-45
					-60V	OXCCF240709_P_46_-60
Razor + unique peptides #D3839_CX-700nM		#D3839_CX-700nM	CX-5461	R5	-45V	OXCCF240709_P_58_-45
					-60V	OXCCF240709_P_58_-60
Razor + unique peptides #D3604_BMH-1		#D3604_BMH-1	BMH-21	R1	-45V	OXCCF240709_P_12_-45
					-60V	OXCCF240709_P_12_-60
Razor + unique peptides #D3661_BMH-1		#D3661_BMH-1	BMH-21	R2	-45V	OXCCF240709_P_24_-45
					-60V	OXCCF240709_P_24_-60
Razor + unique peptides #D3758_BMH-1		#D3758_BMH-1	BMH-21	R3	-45V	OXCCF240709_P_36_-45
					-60V	OXCCF240709_P_36_-60
Razor + unique peptides #D3775_BMH-1		#D3775_BMH-1	BMH-21	R4	-45V	OXCCF240709_P_48_-45
					-60V	OXCCF240709_P_48_-60
Razor + unique peptides #D3840_BMH-1		#D3840_BMH-1	BMH-21	R5	-45V	OXCCF240709_P_61_-45
					-60V	OXCCF240709_P_61_-60

## Sheet: Dataset list of proteins
Protein IDs	Majority protein IDs	Number of proteins	Protein names	Gene names	Mol. weight [kDa]	Sequence coverage [%]	Score	Peptides	Razor + unique peptides	Unique peptides	MS/MS count	Log2 Fold Change (Act.D/NT)	-Log Student's T-test p-value	Student's T-test Significant (-Log Student's T-test p-value >1.3 and -1≤log2 FC ≥1)	Log2 Fold Change (CX-700nM/NT)	-Log Student's T-test p-value	Student's T-test Significant (-Log Student's T-test p-value >1.3 and -1≤log2 FC ≥1)	Log2 Fold Change (BMH-1 1µM/NT)	-Log Student's T-test p-value	Student's T-test Significant (-Log Student's T-test p-value >1.3 and -1≤log2 FC ≥1)	Intensity #D3477_NT	Intensity #D3626_NT	Intensity #D3676_NT	Intensity #D3716_NT	Intensity #D3764_NT	Intensity #D3602_Act.D	Intensity #D3662_Act.D	Intensity #D3759_Act.D	Intensity #D3773_Act.D	Intensity #D3838_Act.D	Intensity #D3603_CX-700nM	Intensity #D3660_CX-700nM	Intensity #D3757_CX-700nM	Intensity #D3774_CX-700nM	Intensity #D3839_CX-700nM	Intensity #D3604_BMH-1	Intensity #D3661_BMH-1	Intensity #D3758_BMH-1	Intensity #D3775_BMH-1	Intensity #D3840_BMH-1	LFQ #D3477_NT	LFQ #D3626_NT	LFQ #D3676_NT	LFQ #D3716_NT	LFQ #D3764_NT	LFQ #D3602_Act.D	LFQ #D3662_Act.D	LFQ #D3759_Act.D	LFQ #D3773_Act.D
A0A8Q3WKR1	A0A8Q3WKR1	1		A0A8Q3WKR1	76.943	71.2	323.31	45	45	0	841	0.368747	3.13547		0.193461	1.93868		-0.292277	0.242987		27.0758	27.8868	27.7391	27.62	27.916	27.5433	28.558	28.2399	28.0503	28.2728	27.9238	28.1387	27.9789	27.8963	28.2799	27.9045	27.9196	28.1243	27.6725	27.8923	24.0515	23.9096	23.9362	23.8181	23.8541	24.3546	24.4357	24.3182	24.1308
P49588	P49588;H3BPK7;A0A6Q8PGN5;A0A6Q8PFY2;A0A6Q8PF33;A0A6Q8PGR9;A0A6Q8PGE8;A0A6Q8PGB5;A0A6Q8PFK3;A0A6Q8PHJ2;A0A6Q8PH44	17	Alanine--tRNA ligase, cytoplasmic	AARS	106.81	50.1	323.31	43	43	43	873	-0.273263	2.99746		-0.272227	2.79996		0.176335	1.26089		26.8816	27.8747	27.658	27.2658	27.6989	26.6164	27.3727	27.2741	27.0815	27.5538	27.1073	27.5061	27.2662	27.091	27.8203	26.8569	27.0177	26.7822	26.3647	27.1737	23.1953	23.3091	23.2487	23.2696	23.2627	23.0224	23.0425	22.9102	22.828
P61221	P61221;D6R9I9	4	ATP-binding cassette sub-family E member 1	ABCE1	67.314	55.1	323.31	30	30	30	719	0.300559	4.12849		0.216134	3.6488		-0.457673	4.99297		27.5782	28.8148	28.3486	28.1813	28.4606	28.0533	28.9735	28.8491	28.6076	28.7301	28.7378	28.6738	28.5346	28.5753	28.8163	28.7216	28.7397	28.635	28.3325	29.0366	24.4879	24.4439	24.3911	24.5364	24.5126	24.836	24.7853	24.7733	24.8212
Q5STZ8	Q5STZ8;H0YGW7	4		ABCF1	96.053	52.1	323.31	40	40	2	935	0.0649529	0.881051		0.0549896	0.534752		0.304314	3.6656		26.6446	27.8099	27.5614	27.2265	27.4689	26.75	27.7681	27.2259	27.3614	27.5792	27.7519	27.526	27.5219	27.4535	27.7662	27.1029	27.5318	27.5992	27.2837	27.6628	23.3015	23.1815	23.159	23.2462	23.2572	23.332	23.3506	23.2394	23.2109
Q13085	Q13085;Q59FY4	12	Acetyl-CoA carboxylase 1;Biotin carboxylase	ACACA	265.55	36.8	323.31	70	70	60	949	-0.499289	4.87854		-0.421252	3.79169		0.134947	3.00718		26.5925	27.7024	27.5934	27.1258	27.2623	25.46	27.0746	26.9156	26.4563	26.6869	26.3947	26.892	27.0849	26.6488	27.5484	26.1849	26.3064	26.5896	25.5391	27.077	22.6338	22.6277	22.7574	22.6109	22.6949	21.992	22.1941	22.2316	22.1668
Q9BWD1	Q9BWD1	1	Acetyl-CoA acetyltransferase, cytosolic	ACAT2	41.35	55.7	323.31	18	18	18	538	0.0549225	0.364545		-0.133799	1.47819		-0.543708	4.53643		27.451	28.61	28.3618	28.1637	28.544	27.6621	28.5437	28.3885	28.2289	28.6236	28.2991	28.1299	28.2401	28.1822	28.6587	27.8682	28.3549	28.1944	27.6837	28.6092	25.0204	24.8343	24.8782	24.8066	24.8511	25.0607	24.9925	24.7664	24.8445
S4R3H4	S4R3H4;Q9UKV3;E7EQT4	6	Apoptotic chromatin condensation inducer in the nucleus	ACIN1	145.44	41	323.31	48	48	48	849	-0.250329	2.30094		-0.0756378	0.67592		-0.0913895	0.859662		26.5936	27.9275	27.6391	27.7481	27.8813	26.2285	27.5928	27.6362	27.1725	27.6086	27.5104	27.6849	27.643	27.5281	27.8442	27.28	27.5261	27.8758	27.3812	27.7628	23.8932	23.7346	23.9232	23.8259	23.7951	23.4218	23.6119	23.6529	23.4978
P53396	P53396	3	ATP-citrate synthase	ACLY	120.84	59.8	323.31	66	66	66	1400	-0.203962	3.21757		-0.276612	3.47586		-0.0133202	0.101969		28.9637	30.0917	29.7632	29.893	30.136	28.8629	29.7791	29.7298	29.8307	29.9394	29.4576	29.3382	29.6307	29.8136	30.1743	29.4536	29.4417	29.7731	29.4384	30.1634	26.6836	26.7149	26.6917	26.674	26.8067	26.4378	26.4502	26.5338	26.5421
Q99798	Q99798;A0A7I2V5T4;A2A274;A0A7I2V3U0;A0A7I2V586;A0A7I2V3F1;A0A7I2V5A1;A0A7I2V614	16	Aconitate hydratase, mitochondrial	ACO2	85.424	50.3	323.31	30	30	30	519	-0.104876	1.91877		-0.266962	4.02988		-0.187982	2.91799		26.4795	27.2929	27.0351	26.8147	27.3374	26.4197	27.2307	27.3504	26.9617	27.2611	26.6577	26.616	27.2067	26.8445	27.5452	26.9572	27.1077	27.0818	26.6962	27.5101	23.6731	23.6999	23.6571	23.6584	23.7019	23.5126	23.5678	23.5296	23.5665
O00154	O00154;K7EKP8	3	Cytosolic acyl coenzyme A thioester hydrolase	ACOT7	41.796	60.3	323.31	22	22	22	637	0.161454	1.65483		0.0242229	0.21101		-0.0590565	0.595547		27.0181	28	27.4972	27.6378	27.7174	27.2667	27.9357	28.107	27.8879	28.0138	27.9199	27.3891	27.8843	27.7019	28.0249	27.4162	27.7482	27.8327	27.5824	28.0557	24.4404	24.3259	24.2544	24.291	24.3604	24.5805	24.4104	24.6121	24.5096
O60488	O60488;A0A804HI36	5	Long-chain-fatty-acid--CoA ligase 4	ACSL4	79.187	55	323.31	34	34	32	584	-0.021323	0.207349		-0.163683	2.65633		0.106499	1.63281		26.8448	28.1394	27.9485	27.8964	27.6971	26.5285	27.921	27.9164	27.3983	27.8431	27.3396	27.6357	27.543	27.5965	28.0488	26.8089	27.5348	27.6598	26.668	28.2664	24.0071	24.0476	24.1238	24.069	24.0799	23.9286	24.1084	24.1091	23.9867
P60709	P60709;E7EVS6;A0A2R8Y793	12	Actin, cytoplasmic 1;Actin, cytoplasmic 1, N-terminally processed	ACTB	41.736	84.8	323.31	43	43	1	5687	0.0236259	0.2541		-0.100368	1.8392		-0.206079	1.94759		34.4425	35.4347	35.0365	35.1197	35.2157	34.6883	35.4364	35.3532	35.2388	35.3262	35.1882	35.0621	35.1385	35.2389	35.2255	34.971	34.987	35.1851	34.8322	35.0477	31.7242	31.7471	31.6174	31.786	31.7123	31.6638	31.6939	31.8012	31.7831
P12814	P12814;A0A804HII9;A0A804HK61;A0A804HKE2;A0A804HJU8;A0A804HIN7;A0A804HLF4;A0A7I2V4Y4;A0A804HLD0;A0A804HL31;H9KV75	28	Alpha-actinin-1	ACTN1	103.06	83.1	323.31	80	51	47	1774	0.146723	1.80231		-0.0340847	0.284048		-0.114447	1.8167		29.5	30.429	30.2855	30.3313	30.3733	29.7467	30.7867	30.5846	30.6697	30.5888	30.3725	30.2977	30.4496	30.3515	30.7178	30.4169	30.2821	30.1595	30.0636	30.4467	26.0929	25.9924	26.0848	26.2214	26.1356	26.3228	26.2364	26.1437	26.2853
O43707	O43707;F5GXS2;A0A8V8TL71;H7C144	6	Alpha-actinin-4	ACTN4	104.85	83.5	323.31	99	99	68	4138	-0.00634193	0.0757394		-0.174183	4.04309		0.00716858	0.0496633		31.9824	33.1179	32.8949	32.9024	33.007	32.2254	33.1051	33.0134	33.0055	33.0248	32.7877	32.6394	32.7693	32.7067	33.0057	32.533	32.6211	32.809	32.4533	32.9677	28.2548	28.1819	28.2057	28.2867	28.2699	28.2699	28.2401	28.2432	28.2694
P61163	P61163;R4GMT0;A0A1B0GVS3	3	Alpha-centractin	ACTR1A	42.613	62.2	323.31	20	20	11	319	-0.0914303	1.17445		-0.0724339	1.37386		-0.182156	3.61673		27.3491	27.8558	27.7175	27.6444	27.892	26.8056	28.4151	27.7927	27.5734	27.5335	27.5997	27.5827	28.0841	27.0639	28.3913	27.0701	27.8846	27.3298	27.167	28.3446	24.9008	24.8186	24.8711	24.8614	24.7941	24.6385	24.8545	24.8292	24.7392
P61160	P61160	3	Actin-related protein 2	ACTR2	44.76	42.9	323.31	17	17	17	510	0.135971	1.0488		-0.0410881	0.22321		-0.0742287	0.765988		26.8114	27.8522	27.8348	27.791	27.5091	27.2905	28.0469	28.0507	27.9197	27.9093	27.7069	27.7166	27.7787	27.96	27.666	27.679	27.7197	28.0235	27.6392	28.1249	24.8956	24.7786	24.7373	24.845	24.6817	25.0816	25.0275	24.9011	24.8553
P61158	P61158;B4DXW1	10	Actin-related protein 3	ACTR3	47.371	62	323.31	27	27	27	756	0.0266285	0.849562		-0.0731976	1.75286		0.118578	1.14428		28.1234	29.4085	28.9716	29.0696	29.1854	28.2788	29.1769	29.1518	28.8393	29.2672	29.0628	28.9334	29.1396	28.7066	29.3137	29.1133	29.126	29.1904	28.7173	29.3424	26.146	26.2051	26.19	26.192	26.1754	26.2315	26.1736	26.2106	26.2403
P30566	P30566;A0A7P0Z472;A0A7P0T9A7;A0A096LNY6;A0A1B0GTJ7;A0A1B0GWJ0;A0A7P0T8E4;A0A0A6YY92;A0A096LNY5;A0A1B0GTG9;A0A1B0GWF8;A0A096LP92	20	Adenylosuccinate lyase	ADSL	54.889	63.8	323.31	24	24	24	496	0.345197	3.72344		0.290004	3.91714		0.0693802	2.63818		26.6846	27.5785	26.9231	27.2543	27.6846	26.2375	27.8046	27.7591	27.7629	27.7952	27.4972	27.3674	27.2696	27.8137	28.1035	27.5083	27.7732	28.0237	27.4155	27.9064	24.3773	24.4546	24.5204	24.6099	24.4816	24.9547	24.7369	24.8705	24.8006
O00116	O00116;B7Z3Q4;A0A7P0T984;A0A1B0GWA2;A0A7P0TAL3;A0A2R8YEL0;A0A7P0TAU9	12	Alkyldihydroxyacetonephosphate synthase, peroxisomal	AGPS	72.911	49.4	323.31	26	26	26	373	0.0314724	0.13508		0.0665226	0.922179		0.334286	4.28696		25.2713	26.1809	26.5701	25.9995	26.6209	25.3276	26.6007	26.1918	26.5357	26.7415	26.5546	26.4217	25.8536	26.9661	27.0136	26.0658	26.6859	25.6254	26.1499	27.0747	23.3865	23.272	23.3126	23.4158	23.3457	23.0696	23.3262	23.5047	23.4495
P23526	P23526	1	Adenosylhomocysteinase	AHCY	47.716	70.4	323.31	31	31	31	857	0.322746	4.04507		0.112864	2.77014		0.131268	2.00902		28.6409	29.7577	29.2689	29.2356	29.4437	28.9331	29.7881	29.7874	29.4978	29.8643	29.4897	29.4341	29.437	29.5194	29.8598	29.4231	29.5334	29.466	29.0709	29.6019	25.6141	25.5934	25.5627	25.5159	25.5213	25.8444	25.9878	25.8674	25.764
O43865	O43865;Q96HN2;H0Y8B3	4	Putative adenosylhomocysteinase 2;Putative adenosylhomocysteinase 3;Adenosylhomocysteinase	AHCYL1;AHCYL2	58.951	45.1	323.31	23	23	23	505	0.460079	3.36313		0.143001	1.6698		0.164117	2.25918		25.3327	26.4032	25.6017	25.7658	25.733	25.755	26.6551	26.6603	26.1091	26.4879	25.9622	25.855	26.2223	25.864	26.6647	26.6171	26.6108	26.6047	25.6371	26.4817	22.5621	22.3932	22.4514	22.5649	22.5275	23.187	22.9705	23.0033	22.7395
Q09666	Q09666	7	Neuroblast differentiation-associated protein AHNAK	AHNAK	629.09	83.3	323.31	444	444	443	10824	-0.248597	4.73386		-0.265166	3.49783		0.487854	3.79691		32.4487	33.6482	33.3574	33.4312	33.4724	32.2935	33.3111	33.0901	33.0308	33.2299	33.1845	33.0098	33.1908	33.0548	33.3909	32.7486	32.8809	33.2188	32.5551	33.3126	27.7987	27.7958	27.8215	27.9255	27.8469	27.5393	27.6043	27.6188	27.579
O95433	O95433;H0YJG7;G3V438	6	Activator of 90 kDa heat shock protein ATPase homolog 1	AHSA1	38.274	76.6	323.31	24	24	24	472	0.465742	4.75383		0.237567	2.73287		-0.293163	3.85307		26.6439	27.7189	27.1595	27.2445	27.7682	26.9274	27.9698	27.8479	27.8129	28.328	27.6808	27.5908	27.6589	27.5886	28.3398	27.5072	27.6792	27.8077	27.6362	28.0651	25.2434	25.4313	25.4248	25.3114	25.4477	25.9644	25.8019	25.7903	25.8108
P00568	P00568;Q5T9B7	4	Adenylate kinase isoenzyme 1	AK1	21.635	70.6	323.31	17	17	17	340	0.197442	3.89076		-0.127886	1.79636		0.292455	2.97844		26.3994	27.0593	26.6894	27.018	27.2728	26.6569	27.7774	27.5657	27.4763	27.531	26.8577	26.6851	26.968	27.1661	27.3917	26.8573	27.3473	27.447	27.0661	27.6846	24.0752	24.0352	24.1598	24.0367	24.026	24.2952	24.2381	24.3022	24.252
P54886	P54886	1	Delta-1-pyrroline-5-carboxylate synthase;Glutamate 5-kinase;Gamma-glutamyl phosphate reductase	ALDH18A1	87.301	46	323.31	36	36	36	709	-0.0203228	0.24711		-0.174146	2.19165		0.0597248	0.571354		26.2935	27.4024	26.9976	27.1696	27.2745	26.4626	27.3325	27.0637	27.339	27.1225	26.8656	26.8334	27.0745	26.9527	27.3402	26.5051	26.8606	26.8094	26.3302	27.0241	23.1883	23.0565	23.0776	22.9976	23.1088	23.0994	23.071	23.0408	23.0312
P04075	P04075;J3KPS3;H3BQN4;H3BPS8;H3BUH7	11	Fructose-bisphosphate aldolase A;Fructose-bisphosphate aldolase	ALDOA	39.42	86	323.31	38	38	32	1789	0.0512978	0.606298		-0.197306	3.8213		-0.222614	2.78134		31.2551	32.3598	32.0529	32.0103	32.249	31.4199	32.4529	32.4204	32.1894	32.206	31.8609	31.5909	31.8652	32.0596	32.3293	31.8883	31.8338	32.2563	31.7396	32.085	28.2075	28.1948	28.175	28.1581	28.1873	28.1839	28.2974	28.3332	28.2555
Q9NQW6	Q9NQW6	7	Actin-binding protein anillin	ANLN	124.2	49.6	323.31	50	50	50	806	0.645612	4.24413		0.908035	5.47846		-0.0376068	0.612536		26.2361	27.0514	26.4854	26.7247	26.4283	27.0151	27.8923	27.5381	27.6202	27.3295	28.3701	27.8388	27.9625	28.2233	28.1342	26.7816	26.1746	26.5003	26.5682	26.5712	22.9585	22.6647	22.6437	22.5957	22.6504	23.5015	23.3507	23.2513	23.4215
P39687	P39687;H0YN26	5	Acidic leucine-rich nuclear phosphoprotein 32 family member A	ANP32A	28.585	45	323.31	16	16	14	348	0.0100868	0.0983161		-0.11096	1.30979		-0.0640736	0.189118		27.5335	28.623	28.1042	28.261	28.5038	26.3677	28.4397	28.2885	28.4511	28.2109	28.3488	28.1827	28.2227	28.1069	28.5123	28.0506	28.094	28.2839	27.93	28.798	25.9659	25.885	25.7643	25.8132	25.9282	25.912	25.861	25.8649	25.8898
Q9BTT0	Q9BTT0;Q5TB19	6	Acidic leucine-rich nuclear phosphoprotein 32 family member E	ANP32E	30.692	46.3	323.31	11	11	11	289	0.0904873	0.38877		0.0284946	0.144647		-0.0490475	0.56228		26.7161	27.966	27.5788	27.802	27.882	26.7354	27.9856	27.7213	27.7984	27.8826	27.6663	27.6856	27.5007	26.7191	27.9114	27.3814	27.581	27.6871	27.4424	28.2303	25.6271	25.6019	25.7046	25.9508	25.7852	25.5341	25.979	25.7782	25.8482
P04083	P04083	3	Annexin A1	ANXA1	38.714	78	323.31	36	36	36	1536	-0.113051	1.83073		-0.27667	3.54315		-0.0108292	0.047979		31.2633	32.4218	32.1888	32.1656	32.3206	31.3687	32.3597	32.1024	32.0441	32.3137	31.8955	31.8427	31.9564	31.9414	32.3432	31.9498	32.0813	32.1421	31.8355	32.323	28.1325	28.1781	28.2282	28.2875	28.2479	28.0246	28.1068	28.1372	28.075
P07355	P07355;H0YMW4;H0YN42;H0YM50;H0YMU9;H0YMD0;A6NMY6;H0YL33;H0YNB8;H0YKS4	24	Annexin A2;Annexin;Putative annexin A2-like protein	ANXA2;ANXA2P2	38.604	87.9	323.31	53	53	53	2765	-0.0845718	1.25626		-0.296947	4.3806		-0.0902317	1.42904		32.5215	33.7319	33.6215	33.6073	33.6233	32.5158	33.596	33.6083	33.5059	33.4328	33.1269	33.1078	33.4012	33.2837	33.72	33.0649	33.2775	33.4859	33.1446	33.6637	29.8728	29.8203	29.9078	29.9051	29.894	29.6899	29.7571	29.8859	29.8452
P12429	P12429;D6RA82	6	Annexin A3;Annexin	ANXA3	36.375	79.9	323.31	33	33	33	657	0.00729446	0.0647557		-0.253621	4.03567		-0.158183	4.16016		28.5001	29.3285	29.1339	29.3189	29.2693	28.5419	29.5181	29.2139	29.34	29.4241	29.1254	28.8333	28.9402	29.3294	29.4166	28.6939	29.017	29.1622	28.6949	29.5066	25.3504	25.4137	25.5226	25.4037	25.338	25.4359	25.4904	25.3663	25.4109
P08758	P08758;D6RBL5;D6RBE9;E9PHT9	5	Annexin A5;Annexin	ANXA5	35.936	93.4	323.31	41	41	41	1694	-0.00678902	0.0246566		-0.183726	0.925278		-0.19187	3.33599		31.3249	32.7323	32.5153	32.505	32.5722	31.417	32.4755	32.4931	32.2987	32.5839	31.9753	32.1406	32.2702	32.1702	32.6877	31.9321	32.0534	32.4062	31.9112	32.8723	28.1364	28.4975	28.5025	28.6078	28.489	28.2971	28.3662	28.483	28.4621
P08133	P08133;E7EMC6	2	Annexin A6;Annexin	ANXA6	75.872	74.6	323.31	63	63	4	1675	-0.19644	2.7532		-0.341543	3.90901		-0.0732574	0.328193		29.7041	30.5628	30.4595	30.2918	30.2632	29.4429	30.4147	30.3474	30.2293	30.1756	30.0112	30.0036	30.2201	30.0636	30.5178	29.9421	30.0953	30.2262	29.8524	30.3078	26.1752	26.0118	26.161	26.0475	26.0096	25.9617	25.8776	25.8922	25.8213
O95782	O95782	5	AP-2 complex subunit alpha-1	AP2A1	107.54	52.6	323.31	45	45	34	881	0.258993	2.88607		0.00333252	0.0418432		-0.293966	4.13267		27.278	28.061	27.7614	27.8774	27.743	27.2324	28.2156	28.2497	27.8876	28.1779	27.8005	27.7323	27.9576	27.7816	28.1266	27.5665	28.0211	27.954	27.3733	27.9157	23.682	23.6168	23.6877	23.6709	23.6391	24.0545	24.0331	23.8592	23.8145
P63010	P63010;A0A087X253;A0A087WU93;A0A087WZQ6;A0A087WYD1	11	AP-2 complex subunit beta	AP2B1	104.55	56.8	323.31	56	56	31	960	0.284068	2.40209		0.103608	0.686466		0.100378	1.55808		27.5038	28.5118	28.7247	28.2124	28.324	28.0436	28.9087	28.6389	28.3167	28.7213	28.5966	28.3608	28.6305	28.3665	28.7732	28.0802	28.3491	28.4185	27.9633	28.7923	23.9111	23.9857	24.2083	24.1107	23.8768	24.4042	24.3276	24.3255	24.2516
P27695	P27695;G3V3M6;G3V5Q1;G3V3C7;A0A0C4DGK8;G3V5M0;G3V359	10	DNA-(apurinic or apyrimidinic site) lyase;DNA-(apurinic or apyrimidinic site) lyase, mitochondrial	APEX1	35.554	72.3	323.31	23	23	23	501	0.0702335	1.38684		0.0333065	0.623055		0.0933136	0.715976		27.4822	28.5025	28.3914	28.2542	28.3077	27.6793	28.5393	28.5699	28.1891	28.5476	28.266	28.406	28.344	28.417	28.7397	28.2779	28.4379	28.479	27.7746	28.2312	24.7152	24.6965	24.6951	24.7982	24.7417	24.7405	24.8584	24.8336	24.7647
Q9BZZ5	Q9BZZ5;H0YER7	3	Apoptosis inhibitor 5	API5	59.004	54.2	323.31	28	28	28	378	-0.0793003	1.28747		0.108365	1.6476		0.0626713	1.33436		26.0003	27.2826	26.8851	26.9901	26.8344	25.6981	27.118	26.8232	26.8782	26.8764	26.3966	26.4986	26.9292	26.9966	27.4424	26.9797	26.821	26.6929	26.459	27.3064	23.4836	23.4223	23.3972	23.4521	23.4234	23.4599	23.3574	23.2995	23.2846
P84077	P84077;A0A8V8TNZ5;A0A8V8TQC0;P61204;A0A8V8TNZ0;A0A8V8TQP8;F5H423;A0A8V8TP92;F5H0C7	12	ADP-ribosylation factor 1;ADP-ribosylation factor 3	ARF1;ARF3	20.697	68.5	323.31	14	14	8	517	0.26084	1.2432		0.16544	0.715504		0.091106	1.17621		27.6107	29.0843	28.8704	29.0576	28.6969	28.1676	29.3714	29.0142	29.1034	29.177	28.8162	28.8393	28.8782	29.0444	29.126	28.6563	28.8749	29.1575	28.8812	29.4955	26.4088	26.5753	26.7397	26.9614	26.5766	26.9931	26.9121	26.9357	27.0744
Q52LW3	Q52LW3;F8VWZ8	2	Rho GTPase-activating protein 29	ARHGAP29	142.06	46.2	323.31	53	53	53	775	-0.783294	3.90853		-0.0532257	0.286329		0.362293	1.73728		26.3789	27.2292	26.9743	26.8765	26.791	25.4243	26.0857	25.6092	25.8066	25.4966	26.8465	26.6812	26.4284	26.8232	27.1367	26.9025	27.0466	26.8748	26.448	27.1063	23.2236	22.9535	22.9676	22.9261	22.8412	22.4854	22.2965	22.0637	22.2056
P52566	P52566;F5H3P3;H0YGX7;F5H6Q0;F5H2R5	5	Rho GDP-dissociation inhibitor 2	ARHGDIB	22.988	81.1	323.31	16	16	16	384	0.278892	1.5163		0.037886	0.13399		0.0690769	0.478024		27.0152	28.2466	28.0935	28.0525	28.2785	27.4651	28.3632	28.009	28.0281	28.2841	28.1337	28.1192	28.0116	28.1008	28.3888	27.6216	28.0322	28.2521	27.7914	28.6398	25.3856	25.7862	25.8098	25.6746	25.5636	25.8116	25.9701	26.09	25.7037
O15511	O15511;B1ALC0	2	Actin-related protein 2/3 complex subunit 5	ARPC5	16.32	69.5	323.31	10	10	9	276	0.00503883	0.0260147		-0.270362	2.63232		0.0878796	0.480103		26.1558	27.5234	27.2701	27.0459	27.2746	26.4551	27.6261	27.3376	27.1703	27.2888	26.7146	26.9677	26.5405	26.9295	27.0272	26.8415	26.868	27.1872	26.7679	27.1126	24.6988	24.5222	24.8364	24.7246	24.6152	24.6828	24.8065	24.7137	24.5513
Q9BPX5	Q9BPX5	1	Actin-related protein 2/3 complex subunit 5-like protein	ARPC5L	16.941	46.4	323.31	5	4	4	66	0.251767	2.11602		0.288758	1.9081		-0.118481	1.05277		24.6235	25.8447	24.765	24.9093	24.7615	25.0202	25.1771	25.6848	24.8863	25.9681	26.0568	25.6463	24.7671	25.1053	26.0021	25.8821	25.0018	25.1794	24.7165	26.268	23.4595	23.4789	23.3996	23.5718	23.3781	23.767	23.7746	23.5828	23.546
P31939	P31939	4	Bifunctional purine biosynthesis protein PURH;Phosphoribosylaminoimidazolecarboxamide formyltransferase;IMP cyclohydrolase	ATIC	64.615	77.9	323.31	41	41	41	963	0.183297	2.53724		0.0666378	0.655268		0.410314	2.49837		27.5773	28.3419	28.1636	28.0465	29.5735	27.7244	28.7974	28.6317	28.628	28.6939	28.4959	28.2244	28.3393	28.0935	28.9146	28.2051	28.1557	28.2904	27.9606	28.9699	25.2269	25.2042	25.0357	25.1479	25.2677	25.3857	25.3415	25.3717	25.305
Q6DD88	Q6DD88	2	Atlastin-3	ATL3	60.541	68.8	323.31	29	29	1	693	0.356032	4.0319		0.214721	2.55745		0.0375683	0.262758		27.3209	28.7448	28.3353	28.6267	28.4893	27.8318	28.7818	28.793	28.774	28.7586	28.5146	28.3343	28.5231	28.5931	28.9811	28.2663	28.4072	28.436	28.1279	28.9515	24.5912	24.775	24.8068	24.8467	24.7063	25.0944	25.1007	25.0336	25.1131
P05023	P05023	14	Sodium/potassium-transporting ATPase subunit alpha-1	ATP1A1	112.89	47.8	323.31	55	55	42	1246	-0.0419998	0.552457		-0.184924	2.82117		0.192781	1.7941		28.7706	29.5187	29.5291	29.6289	29.7513	28.7357	29.5892	29.241	29.5274	29.3686	29.3488	29.1034	29.3944	29.279	29.6774	29.0561	29.2208	29.4768	29.1461	29.5831	25.1088	24.948	25.0095	25.1012	25.1265	25.0309	25.044	25.0307	24.9949
P25705	P25705	7	ATP synthase subunit alpha, mitochondrial	ATP5A1	59.75	69.1	323.31	40	40	40	1101	0.0450439	1.28607		-0.0838623	2.15922		-0.0901718	1.27691		29.6514	30.791	30.4475	30.3255	30.7656	29.8044	30.6797	30.7649	30.6251	30.9007	30.282	30.4697	30.47	30.611	30.9399	30.356	30.5725	30.4624	30.3512	30.9989	26.8529	26.8536	26.8023	26.837	26.8669	26.8564	26.8455	26.9313	26.8921
P06576	P06576;H0YH81;F8W079	4	ATP synthase subunit beta, mitochondrial;ATP synthase subunit beta	ATP5B	56.559	69.8	323.31	29	29	20	1105	0.0144249	0.112977		-0.0950108	1.40566		0.0445023	0.997362		29.4407	30.6788	30.3921	30.4794	30.5643	29.6508	30.344	30.5165	30.4542	30.4328	30.3422	29.9753	30.1219	30.5498	30.5768	30.1246	30.3178	30.5019	30.1828	30.6217	26.5099	26.616	26.5976	26.6894	26.6707	26.5559	26.5472	26.694	26.7273
P38606	P38606	3	V-type proton ATPase catalytic subunit A	ATP6V1A	68.303	58	323.31	28	28	28	475	-0.0970203	1.78987		-0.100547	1.82314		0.0489101	0.423557		26.2478	27.2662	26.7777	26.7155	26.8557	25.9035	27.0657	26.7637	26.2805	26.893	26.5382	26.7686	26.6667	26.681	27.2934	26.7053	27.0802	26.7265	26.4252	27.2278	23.8867	23.8851	23.9078	23.8226	23.82	23.7679	23.8285	23.7543	23.6767
O95816	O95816	1	BAG family molecular chaperone regulator 2	BAG2	23.772	71.1	323.31	16	16	16	480	0.0881302	0.549327		0.0653675	0.348291		0.0416691	0.574706		26.8152	27.6146	27.4475	27.1049	27.2052	26.7412	27.5768	27.5684	27.3443	27.3777	27.7272	27.4724	27.4878	27.4447	27.6724	27.3736	27.5598	27.4241	26.6171	27.5858	23.884	23.6222	23.6586	23.6339	23.5876	23.8772	23.8869	23.76	23.5898
P20290	P20290;A0A7I2V5Y3	2	Transcription factor BTF3	BTF3	22.168	63.6	323.31	10	10	3	287	0.0300343	0.179604		0.24034	3.00843		0.0100559	0.0591821		26.8179	28.1416	27.7316	27.5792	27.6294	27.2419	27.8155	27.7391	27.5928	27.4582	28.0346	27.9343	27.965	28.0174	28.4886	27.8051	27.8817	27.917	27.4864	28.0346	25.0825	25.1051	25.2474	25.0241	25.002	25.1245	25.0388	25.2491	24.9854
Q9HB71	Q9HB71	2	Calcyclin-binding protein	CACYBP	26.21	80.3	323.31	23	23	23	533	0.2104	1.75119		0.000592422	0.002916		0.142453	1.69979		27.9605	28.775	28.7056	28.4981	28.7318	28.3139	29.1264	28.8721	28.9884	28.6192	28.7462	28.5612	28.5942	28.8043	29.2378	28.8888	28.6637	28.6385	27.8818	29.3643	25.4335	25.207	25.5937	25.4332	25.4829	25.7316	25.6943	25.6008	25.6221
P27708	P27708;F8VPD4	7	CAD protein;Glutamine-dependent carbamoyl-phosphate synthase;Aspartate carbamoyltransferase;Dihydroorotase	CAD	242.98	46	323.31	76	76	76	1386	0.22667	4.70425		0.130511	2.55825		0.115693	0.719019		27.7134	28.7104	28.2465	28.1715	28.2316	28.0446	29.0645	28.7538	28.6567	28.9026	28.7702	28.3937	28.5507	28.8224	28.9795	28.4765	28.6002	28.5563	28.0965	28.812	23.8586	23.7975	23.793	23.7608	23.7362	24.0198	24.0272	23.9735	23.9972
P27797	P27797;K7EL50;A0A7P0T861;K7EJB9	4	Calreticulin	CALR	48.141	69.1	323.31	29	29	29	1241	0.359703	3.28722		0.0963734	0.932215		0.112265	2.97169		29.129	30.2082	30.2051	30.2961	30.1371	29.6646	30.6049	30.4719	30.3998	30.6006	30.07	30.2036	30.2257	30.123	30.522	29.8239	30.2648	30.2151	29.8927	30.235	26.4215	26.4361	26.5948	26.5849	26.5074	26.9277	27.0144	26.7657	26.7277
O43852	O43852	2	Calumenin	CALU	37.106	60.3	323.31	23	23	23	600	0.495754	3.38917		0.136064	0.760472		0.0742912	0.935276		27.3519	28.8503	28.4497	28.6564	28.2932	28.2058	29.2065	28.8976	28.4054	28.93	28.6089	28.7158	28.446	28.6872	28.7524	27.4555	28.4292	28.2607	27.6248	28.5134	24.8364	25.0002	24.9457	25.116	24.7943	25.4382	25.5703	25.3902	25.2209
Q86VP6	Q86VP6;A0A0C4DGH5	7	Cullin-associated NEDD8-dissociated protein 1	CAND1	136.37	52	323.31	60	60	60	1282	-0.0133701	0.186821		-0.0913864	2.12083		-0.193222	1.30007		28.0376	29.1812	28.8679	29.0188	28.9361	28.1832	29.1671	28.9445	28.8176	29.0599	28.8748	28.7713	28.9691	28.8983	29.1169	28.5407	28.761	28.992	28.5462	29.2293	24.8032	24.735	24.8255	24.7869	24.7507	24.8476	24.7862	24.7493	24.7247
P27824	P27824;A0A7P0TAE9;A0A7P0T840;A0A7P0T937;A0A7P0TB65;A0A7P0T9L0;A0A7P0T8G1;A0A7P0Z4D6;A0A7P0Z484;D6RGY2;A0A7P0TAR9;A0A7P0Z4H2	18	Calnexin	CANX	67.567	54.9	323.31	41	41	40	1027	0.556757	5.13011		0.225639	4.16389		-0.074477	1.94046		28.9153	29.6109	29.7136	29.6004	29.5826	29.0703	30.5157	29.9867	30.1859	30.2959	29.8796	29.6456	29.6476	29.9035	30.1721	29.8007	29.8507	29.9524	29.8065	30.5955	26.2715	26.1663	26.2048	26.2697	26.2904	26.8599	26.8131	26.6458	26.7365
Q01518	Q01518	11	Adenylyl cyclase-associated protein 1	CAP1	51.901	69.5	323.31	40	40	39	1081	0.144618	1.8713		-0.122769	1.90703		0.312017	5.50749		29.1086	30.4957	30.3629	30.188	30.0864	29.2649	30.4805	30.1643	30.0121	30.3897	30.1015	30.1167	30.2001	29.896	30.2066	30.0196	30.3004	30.2768	29.7053	30.3095	26.7297	26.7212	26.7764	26.7009	26.5996	26.9269	26.9058	26.8877	26.7603
P07384	P07384	11	Calpain-1 catalytic subunit	CAPN1	81.889	57.3	323.31	39	39	39	647	-0.00456886	0.035916		-0.137427	1.79349		-0.00607567	0.0450264		26.4884	27.6929	27.4891	27.2062	27.5383	26.486	27.6682	27.2659	27.607	27.557	27.2716	27.1124	27.351	27.4311	27.7679	27.0589	27.0177	27.3174	26.7739	27.4723	23.3419	23.3456	23.2971	23.2966	23.2957	23.2137	23.3496	23.215	23.3389
P17655	P17655	1	Calpain-2 catalytic subunit	CAPN2	79.994	52.6	323.31	34	34	34	1133	0.00577736	0.0373724		-0.141672	1.5316		-0.136164	1.4889		28.4428	29.7011	29.4386	29.3413	29.4442	28.6471	29.5268	29.4696	29.3702	29.5972	29.1142	29.1991	29.3051	29.2383	29.6429	29.02	29.2837	29.3231	29.071	29.57	25.234	25.4287	25.4551	25.4727	25.4279	25.4117	25.3043	25.4924	25.3815
P04632	P04632;A0A0C4DGQ5;K7ELJ7;K7EKD8;K7EIV0;A0A075B7C0;U3KQE2	11	Calpain small subunit 1	CAPNS1	28.315	60.4	323.31	13	13	11	692	-0.0440498	0.214118		-0.114077	0.725449		-0.0553337	0.386415		28.275	29.7147	29.3705	29.4178	29.0877	28.1318	29.4196	29.4356	28.9706	29.2046	29.0051	29.051	29.0814	29.1084	29.4351	28.6144	28.7076	28.9699	28.5774	29.6133	25.6531	25.9972	25.9887	26.0495	25.8833	25.7664	25.905	26.0201	25.8503
Q14444	Q14444;G3V153;E9PLA9	3	Caprin-1	CAPRIN1	78.365	33.1	323.31	24	24	24	427	0.030051	0.233665		0.206697	2.59604		-0.149181	0.772108		26.678	27.7377	27.5949	27.4898	28.0869	26.6587	27.8378	27.5461	27.9014	28.1393	27.8276	27.7307	27.9404	28.2676	28.3898	27.718	27.7273	28.1148	27.6354	28.0105	24.7572	24.8521	24.8235	24.7151	24.715	24.9208	24.6972	24.702	24.8295
P52907	P52907	1	F-actin-capping protein subunit alpha-1	CAPZA1	32.922	68.2	323.31	17	17	15	678	0.205286	3.12699		0.0111023	0.1027		0.0681713	1.01305		27.819	29.1751	28.9096	28.8304	28.8969	28.1494	28.9804	28.8668	28.8323	29.1026	28.6237	28.6251	28.6056	28.6562	28.9704	28.6109	28.5563	28.8926	28.4306	28.8265	25.4068	25.557	25.5629	25.5268	25.4682	25.7215	25.7005	25.7018	25.6334
P47755	P47755;F8W9N7;C9JUG7	4	F-actin-capping protein subunit alpha-2	CAPZA2	32.949	75.2	323.31	17	15	15	314	-0.111547	1.33324		-0.229843	3.12255		0.000669479	0.00640734		25.5943	27.2294	26.7574	26.8005	26.8312	25.5718	26.3258	26.4409	26.4662	26.4865	26.3548	26.3697	26.6447	26.4717	26.7448	25.9048	26.2898	26.6009	25.6849	26.6458	24.4157	24.5129	24.4846	24.5694	24.4397	24.4439	24.3727	24.3283	24.4666
A0A6Q8PH20	A0A6Q8PH20;A0A0C4DGB5;B7Z574;E9PDE4;A0A6Q8PFE5;A0A6Q8PGG5;E9PCH5;A0A6Q8PG72;H0Y7F0;E7EQ12	15		CAST	80.998	59.4	323.31	41	41	0	871	-0.0736664	1.14764		-0.207573	2.95429		-0.221058	2.9092		27.2469	28.3266	27.9974	28.1536	28.2545	27.1456	28.3192	28.0821	27.9421	28.4278	27.6407	27.7883	28.0515	27.5499	28.4494	27.4677	27.4701	28.175	27.6286	28.1295	24.5163	24.5003	24.443	24.4506	24.4684	24.4466	24.3998	24.4177	24.2804
P04040	P04040	1	Catalase	CAT	59.755	62.4	323.31	29	29	29	546	-0.132621	2.24277		-0.319049	3.64356		-0.237225	3.19472		26.6005	27.6256	27.2976	27.3943	27.5868	26.3078	27.2682	27.2546	27.0403	27.43	26.2564	26.908	27.0166	27.0996	27.5095	26.6508	27.0065	26.9333	26.6479	27.3891	23.938	23.813	23.9487	23.8797	23.9997	23.7616	23.7464	23.8366	23.7841
Q13185	Q13185;S4R2Y4	4	Chromobox protein homolog 3	CBX3	20.811	68.3	323.31	14	14	12	402	0.108121	0.98767		0.0938576	1.31178		-0.368085	3.65246		26.4963	27.3326	27.1658	27.0071	27.4088	26.7419	27.5347	27.3134	27.2631	26.9722	26.5953	27.2533	27.3632	27.6377	27.6099	26.8706	27.5424	27.2719	27.0098	27.542	25.0124	24.9686	25.0408	24.9207	24.8533	25.075	25.2072	25.1166	25.0201
Q8N163	Q8N163;H0YB24;G3V119	9	Cell cycle and apoptosis regulator protein 2	CCAR2	102.9	39	323.31	27	27	27	475	-0.272498	3.19814		-0.0219852	0.185289		0.173112	2.06157		25.8129	26.9728	26.8338	26.2133	26.795	25.6091	26.7938	26.2628	26.4565	26.5342	26.1791	26.4392	26.5315	26.6495	27.1635	26.4406	26.8798	26.8974	26.2925	26.8741	23.2886	23.1189	23.1747	23.0589	23.2118	22.8492	22.9382	22.9467	22.9578
P78371	P78371;F5GWF6;F8VQ14	3	T-complex protein 1 subunit beta	CCT2	57.488	82.6	323.31	46	46	46	1238	0.114558	2.19516		0.0919762	2.45345		0.0382496	0.407576		29.605	30.4897	30.4937	29.9314	30.496	29.8393	30.6207	30.4871	30.5464	30.4772	30.6982	30.452	30.3865	30.4758	30.8181	30.3673	30.6296	30.6182	29.5168	30.7377	27.16	27.207	27.1645	27.0951	27.1683	27.2003	27.2728	27.2697	27.2642
P49368	P49368;B4DUR8	8	T-complex protein 1 subunit gamma	CCT3	60.533	74.7	323.31	44	44	44	1352	0.301371	2.89094		0.0958767	1.27698		0.130261	2.87358		28.8325	29.8419	29.4108	29.4965	29.5789	29.2257	30.2945	30.0042	29.8314	29.9909	29.9047	29.641	29.6507	29.5937	30.0392	29.7056	29.6913	29.7212	29.4098	29.9222	25.3837	25.373	25.3234	25.3336	25.3734	25.8014	25.7845	25.6297	25.6062
P50991	P50991	1	T-complex protein 1 subunit delta	CCT4	57.924	70.7	323.31	37	37	37	1123	0.184013	2.90572		0.0501713	0.649121		0.22043	2.1331		28.9521	29.9894	29.5937	29.5281	29.7194	29.2778	30.182	29.629	29.8334	29.7277	29.8056	29.4407	29.9047	29.9146	30.1025	29.7034	29.8553	29.8364	29.5201	30.2302	26.2545	26.1924	26.2005	26.1909	26.2317	26.4987	26.4036	26.303	26.3368
P48643	P48643;B7ZAR1;E9PCA1;E7ENZ3	6	T-complex protein 1 subunit epsilon	CCT5	59.67	81.3	323.31	47	47	47	1465	0.105049	3.42637		0.000131226	0.00198512		0.152651	2.49513		29.0511	30.1687	29.6022	29.575	29.8686	29.3145	30.098	29.9215	29.8966	30.0534	29.9086	29.7439	29.6619	29.6895	30.2877	29.806	29.6739	30.0343	29.5046	30.2978	25.1779	25.2152	25.1725	25.1791	25.2257	25.2466	25.3276	25.3048	25.3194
P40227	P40227	2	T-complex protein 1 subunit zeta	CCT6A	58.024	56.9	323.31	35	35	30	906	0.26655	2.3177		0.056414	0.467907		0.052449	1.2704		29.1168	30.1228	29.7549	29.6664	30.0356	29.4583	30.2109	30.0142	29.9373	30.2359	30.0612	29.7692	29.8959	29.9602	30.2293	29.7734	29.93	29.9137	29.5755	29.8236	26.5327	26.3034	26.2543	26.2634	26.33	26.7577	26.6509	26.508	26.5128
Q99832	Q99832	3	T-complex protein 1 subunit eta	CCT7	59.366	77.9	323.31	40	40	40	1126	0.181861	2.78553		0.0321194	0.454137		0.152904	1.56212		28.8345	29.9771	29.657	29.5781	29.896	29.2099	30.2031	29.9519	29.87	29.9004	29.8411	29.601	29.7124	29.8085	30.0088	29.8234	29.8031	29.9168	29.6446	30.0062	25.2462	25.2737	25.2279	25.2536	25.2741	25.4681	25.55	25.4517	25.3924
P50990	P50990	3	T-complex protein 1 subunit theta	CCT8	59.62	77	323.31	50	50	50	1683	0.321499	3.42655		0.0841648	0.969573		0.205586	5.68221		29.4044	30.4742	30.0235	29.9691	30.2405	29.7943	30.7546	30.3798	30.5058	30.5129	30.4151	30.1475	30.2082	30.2352	30.5244	30.3069	30.2991	30.2901	30.0133	30.5539	25.8656	25.7843	25.7085	25.69	25.7956	26.2359	26.1518	26.0022	26.0333
Q9Y5K6	Q9Y5K6	1	CD2-associated protein	CD2AP	71.45	59	323.31	34	34	34	472	-0.0973988	0.830219		0.0029808	0.0161306		0.170124	2.12085		26.5321	27.1428	27.1615	26.7403	27.1631	26.1472	27.0751	26.3757	26.8643	27.1141	27.3334	26.9626	26.7675	27.2042	27.5628	27.2043	27.3637	27.2125	26.9515	27.5424	23.8195	23.568	23.691	23.5641	23.6629	23.533	23.5296	23.4682	23.5899
P48960	P48960	8	CD97 antigen;CD97 antigen subunit alpha;CD97 antigen subunit beta	CD97	91.868	32.6	323.31	20	20	20	501	0.179023	1.74112		-0.0667671	0.822341		0.0839058	0.645175		26.4457	27.4289	27.4433	27.2932	27.4972	26.681	27.7722	27.6789	27.049	27.5988	27.3884	27.2876	27.3843	27.4315	27.7873	27.0763	27.0547	27.1647	26.9185	27.4197	23.7973	23.8513	23.8693	23.9741	23.9359	24.1039	24.0057	24.2244	23.9133
P23528	P23528;G3V1A4;E9PP50;E9PK25;E9PQB7;E9PLJ3;E9PS23	7	Cofilin-1	CFL1	18.502	89.8	323.31	25	25	21	907	0.256806	1.64013		-0.106609	0.66756		-0.030072	0.23207		30.0534	30.8904	30.9155	30.9342	30.5908	30.1669	31.2201	31.2129	30.967	31.1852	30.8471	30.766	30.7465	30.4626	31.1302	30.7554	30.9645	30.5807	30.4733	30.9148	27.5863	27.2129	27.4279	27.4081	27.2313	27.7071	27.6637	27.7653	27.4171
Q14839	Q14839;F5GWX5;A0A2R8Y425;A0A2R8Y5J0;A0A2U3TZM0;A0A2R8YFK9;A0A2R8Y212;A0A2R8Y521;A0A0C4DGG9;A0A2R8YFD8;A0A2R8YDJ9;A0A2R8YD40;A0A2R8YDW2;A0A2R8Y4X2;A0A2R8Y8C1;A0A2R8Y445;A0A2R8YER1;A0A2R8Y5Z7;A0A2R8Y685	30	Chromodomain-helicase-DNA-binding protein 4	CHD4	218	42.4	323.31	61	61	46	1133	-0.169222	1.45087		0.224783	3.36725		0.0765877	0.460785		26.5587	27.7489	27.1034	26.9813	27.4039	25.3915	27.2543	27.102	27.2132	27.4188	27.636	27.0343	27.4841	27.6407	28.0666	27.2191	27.5741	27.3801	27.1242	27.8075	22.9475	22.9675	22.95	22.8683	22.9385	22.5162	22.7748	22.8059	22.851
Q07065	Q07065	1	Cytoskeleton-associated protein 4	CKAP4	66.022	70.9	323.31	46	46	46	925	-0.0153893	0.114054		-0.198214	2.73983		0.109137	2.02383		28.4032	29.5009	29.158	29.3285	29.3269	28.3527	29.4422	29.2662	29.1623	29.1585	29.0673	28.886	29.0623	29.043	29.2512	28.8234	28.9078	29.1066	28.582	29.0944	25.1971	25.0429	25.0062	25.0696	25.034	25.058	25.1907	25.0296	24.9565
Q14008	Q14008	3	Cytoskeleton-associated protein 5	CKAP5	225.49	46.6	323.31	93	93	86	1552	0.0268456	0.208406		0.238585	3.30491		-0.18137	2.9901		27.0609	28.0649	27.6828	27.5265	27.9412	27.2206	28.0924	27.8724	27.9401	27.9341	28.4167	27.9432	27.8563	27.9923	28.4706	27.8363	27.7729	27.781	27.504	28.0118	23.5851	23.4348	23.4505	23.4527	23.582	23.6778	23.5118	23.4454	23.5091
P12277	P12277;A0A0S2Z471;H0YJG0	7	Creatine kinase B-type	CKB	42.644	66.7	323.31	19	19	19	603	0.329131	2.60251		0.0314098	0.13417		0.0609928	0.720066		26.5735	28.0765	27.8388	27.8975	28.15	27.367	28.4172	28.3441	28.1706	28.6374	27.4805	27.8954	27.8333	28.0496	28.6061	27.5574	27.8862	27.8107	27.4203	28.5858	24.4581	24.6734	24.7387	24.8325	24.8506	25.0823	25.0284	25.0554	24.9402
O00299	O00299	1	Chloride intracellular channel protein 1	CLIC1	26.922	83.4	323.31	21	21	21	853	-0.0514553	0.893885		-0.152702	3.19072		0.014201	0.0517105		30.4468	31.5444	31.2489	31.3131	31.3081	30.7919	31.5191	31.364	31.136	31.3307	31.3401	31.065	31.2143	31.1879	31.3605	31.0795	31.1136	31.2538	30.9395	31.1095	27.3485	27.3704	27.4211	27.4473	27.3607	27.3813	27.3671	27.3732	27.3116
Q9Y696	Q9Y696	8	Chloride intracellular channel protein 4	CLIC4	28.772	82.2	323.31	23	23	22	669	-0.210187	1.31936		-0.302796	4.15121		-0.116816	1.49959		27.9697	29.1346	28.8497	28.7891	29.0818	27.8035	29.0186	28.7085	28.8389	28.9203	28.6203	28.5876	28.7143	28.4235	29.1434	28.371	28.4922	28.5332	28.1351	28.9449	25.4043	25.4815	25.4215	25.434	25.4261	24.8713	25.3593	25.2813	25.3216
Q00610	Q00610;K7EJJ5;A0A8V8TQ14;A0A087WVQ6;A0A8V8TR47;A0A8V8TRF0;A0A8V8TQK1;A0A8V8TRE8;A0A8V8TQK3;A0A8V8TQ18	17	Clathrin heavy chain 1;Clathrin heavy chain	CLTC	191.61	67.3	323.31	108	108	87	3102	0.0935215	3.25351		-0.034766	0.972418		-0.292584	4.26099		30.78	31.9356	31.6839	31.6244	31.6462	30.9966	31.9444	31.7932	31.6917	31.7445	31.6012	31.4885	31.5711	31.6711	31.898	31.5588	31.7094	31.7599	31.3155	31.837	26.4177	26.4198	26.4556	26.438	26.3643	26.4911	26.5027	26.5238	26.5141
Q15417	Q15417	1	Calponin-3	CNN3	36.413	69.9	323.31	21	21	6	685	0.0453476	0.374237		-0.0495056	0.336662		0.0684952	2.47325		27.7465	29.3191	28.915	28.7828	29.0188	28.0017	29.5153	29.1833	28.9856	29.1881	29.0369	29.114	28.7453	29.1395	29.1326	28.5711	28.5905	29.0285	28.4559	28.8757	25.9873	26.0314	25.9259	25.9626	25.9165	25.9395	26.1936	25.9195	25.9704
P53621	P53621;A0A3B3IT15;A0A3B3IS84;A0A3B3ISC6;A0A3B3IU89	11	Coatomer subunit alpha;Xenin;Proxenin	COPA	138.34	60.3	323.31	76	76	76	1551	0.0178654	0.286118		-0.133106	2.31442		-0.214343	3.67116		28.2843	29.333	28.9544	28.9557	29.3108	28.3327	29.1819	29.0415	29.1905	29.2153	28.921	28.6382	28.6662	28.7192	29.3417	28.7948	28.97	28.893	28.5792	29.1991	24.3077	24.3634	24.4499	24.3456	24.4107	24.4244	24.4005	24.3829	24.3784
P53618	P53618;E9PP73	4	Coatomer subunit beta	COPB1	107.14	67.1	323.31	59	59	59	1247	0.310238	4.41685		0.14947	3.28986		0.0026226	0.0254429		28.0644	29.0227	29.2157	28.768	29.1631	28.7168	29.5213	29.048	29.2205	29.4381	29.3138	28.959	29.0524	29.2086	29.6008	29.2741	29.0078	29.4902	28.97	29.607	24.9872	25.0003	24.9133	24.9356	24.9849	25.3922	25.2441	25.192	25.2427
P35606	P35606;H0Y938;H0YAC7;A0A7I2V258	11	Coatomer subunit beta	COPB2	102.49	59.4	323.31	42	42	42	869	0.0347942	0.332838		-0.106129	1.42062		0.241451	5.13766		27.0813	28.3509	27.8021	28.053	27.8719	27.1291	28.1585	28.1361	27.9354	27.6652	27.8074	27.8433	27.8596	27.4947	28.1576	27.7811	27.6816	28.0906	27.5733	28.3307	23.954	24.0219	24.0045	24.1271	23.9412	23.9801	23.9858	24.1063	24.0204
O14579	O14579;M0QXB4	3	Coatomer subunit epsilon	COPE	34.482	75.3	323.31	16	16	16	338	-0.128703	0.442973		-0.137544	0.593119		0.0177551	0.213418		25.5997	27.1951	26.3842	26.8427	26.5388	25.0467	26.7429	26.8486	26.5678	26.5935	26.6351	26.1511	26.4021	26.8035	26.8181	26.0011	26.3218	26.3433	25.8481	26.6546	23.6413	23.9557	23.494	23.9376	23.9345	23.3318	23.5996	23.7413	23.7993
Q9Y678	Q9Y678	4	Coatomer subunit gamma-1	COPG1	97.717	62.1	323.31	43	43	40	901	0.074091	1.09678		-0.170552	3.6562		-0.226617	1.0159		27.2664	28.3827	27.7879	27.7466	28.0396	27.633	28.3623	28.3929	27.9996	28.183	27.9061	27.8862	28.0198	27.9488	28.3641	27.9747	28.0288	28.0867	27.4682	28.2734	24.0452	24.0425	24.0331	24.1225	23.9931	24.1806	24.0331	24.0866	24.1087
P61201	P61201;B4DIH5	5	COP9 signalosome complex subunit 2	COPS2	51.596	51.5	323.31	23	23	23	400	0.0578751	0.808394		0.0609631	0.572757		-0.0820713	1.9988		25.9332	26.2106	26.245	25.5805	26.4997	25.2141	26.1556	26.3408	25.9102	25.9505	26.242	26.1386	26.2262	26.1455	26.8146	26.7085	26.2077	26.2204	25.942	27.259	23.0582	23.0296	23.1032	22.9057	23.0816	23.1036	23.1381	23.0804	23.0725
Q9ULV4	Q9ULV4;B4E3S0;H0YHL7	13	Coronin-1C;Coronin	CORO1C	53.248	57	323.31	31	31	31	738	0.0340359	0.683358		0.0467056	0.580549		0.235509	3.19202		28.6443	29.787	28.8925	29.2065	29.7159	28.606	29.4728	29.3416	29.3316	29.4568	29.353	29.56	29.385	29.597	30.0297	29.2461	29.5665	29.795	29.3615	30.0646	26.328	26.2973	26.3644	26.3283	26.3677	26.4282	26.3348	26.3906	26.3906
O75131	O75131;A0A087WYQ3	11	Copine-3	CPNE3	60.13	47.5	323.31	23	23	22	353	0.0251675	0.152719		-0.0937656	1.14458		0.194216	4.50226		26.7264	27.5951	27.3559	27.2889	27.7385	26.7768	27.5254	27.5077	27.5653	27.6069	27.2845	27.2289	27.3103	27.4583	27.8395	27.0447	27.2197	27.2975	26.9628	27.7391	24.1652	23.9863	24.1174	24.1773	24.2282	24.0247	24.0951	24.312	24.164
P36551	P36551	3	Oxygen-dependent coproporphyrinogen-III oxidase, mitochondrial	CPOX	50.151	52.9	323.31	22	22	22	524	-0.0920086	1.83416		-0.0414177	0.555995		-0.101649	0.769178		26.6922	27.7539	27.2845	27.4195	27.4371	26.605	27.5386	27.4355	27.2289	27.3048	27.3414	27.4293	27.4402	27.5853	27.7179	27.4361	27.6357	27.7662	27.0741	27.9863	24.2182	24.0907	24.1413	24.2146	24.1793	24.0423	24.0515	24.1363	24.0578
O75390	O75390;B4DJV2;A0A0C4DGI3	19	Citrate synthase, mitochondrial;Citrate synthase	CS	51.712	51.3	323.31	23	23	22	486	0.270134	3.69869		0.149771	1.84463		0.11315	1.16242		27.1609	28.5617	27.6838	27.4718	27.8117	27.4143	28.6286	28.443	27.6543	28.4524	27.7674	28.0301	27.9517	27.8477	28.6316	27.5344	28.0104	28.42	27.0698	28.5492	24.7765	25.0121	24.9222	24.9259	24.9035	25.1528	25.2438	25.1903	25.1481
O75534	O75534;A0A8I5KW72;A0A8I5KV85;A0A8I5KPJ6;A0A8I5KXH5;A0A8I5QKX0;A0A8I5KPC0;A0A8I5QJA6;E9PLT0;E9PNG3;A0A8I5KTQ3;A0A8I5KYL8;A0A8I5KXL1;A0A8I5KWW0;A0A8I5KPQ8;A0A8I5KS07	23	Cold shock domain-containing protein E1	CSDE1	88.884	47.9	323.31	36	36	36	650	0.536522	4.93209		0.220404	2.59696		0.0332363	0.183146		27.0967	27.6958	27.6537	27.2042	27.5112	27.6889	27.9691	27.7635	27.9775	28.4626	27.6614	27.6156	27.5527	27.698	28.4043	27.6922	27.6872	27.6759	27.3683	27.9683	23.7592	23.5762	23.6287	23.607	23.5265	24.2674	24.2375	24.1058	24.0651
P55060	P55060	1	Exportin-2	CSE1L	110.42	59	323.31	57	57	57	1396	0.484929	5.05087		0.360956	4.2366		0.171172	1.98231		28.6129	29.4083	28.9963	29.0023	29.2465	29.089	30.1492	29.8653	29.6551	29.9653	29.7541	29.7281	29.5747	29.7976	29.8884	29.3386	31.4287	29.5146	29.0458	29.9473	27.3103	27.2309	27.197	27.1042	27.1098	27.7509	27.701	27.636	27.582
P35221	P35221;G3XAM7	28	Catenin alpha-1	CTNNA1	100.07	55.2	323.31	44	44	36	867	-0.120425	2.46735		-0.301822	4.00781		0.209164	2.88114		26.9152	27.7778	27.3799	27.4484	27.606	26.9638	28.0985	27.7335	27.7629	27.6776	27.0019	27.1494	27.3843	27.3565	27.8299	26.417	27.0954	26.9229	25.7789	27.2779	23.8901	23.8673	23.7807	23.8797	23.9247	23.7171	23.7977	23.7575	23.7644
O60716	O60716;C9JZR2;H0YC95	4	Catenin delta-1	CTNND1	108.17	42.3	323.31	35	35	1	440	-0.20541	2.11638		-0.129216	1.17841		-0.500189	5.31132		25.8507	26.7296	26.6078	26.5088	26.8141	25.5231	26.6377	26.3645	26.2489	26.2212	26.598	26.3471	26.5842	26.5261	27.0112	26.3576	26.459	26.6089	25.8151	26.5535	23.5679	23.3264	23.428	23.4981	23.6223	23.2919	23.3427	23.2853	23.1884
P17812	P17812;A0A3B3IRI2;B4E1E0;A0A8Q3WKZ7;A0A8Q3WL40;A0A3B3IRQ8;A0A3B3ITF6;A0A3B3ITB8	12	CTP synthase 1;CTP synthase	CTPS1	66.69	66.3	323.31	35	35	33	757	0.372702	2.94576		0.278174	1.72596		-0.209515	1.7729		26.9874	27.9469	27.5316	27.5244	27.5797	27.501	28.3758	28.0611	27.8142	28.0783	28.3207	27.9157	27.9328	28.0789	27.9746	27.7325	27.9593	27.8317	27.579	28.0459	23.7211	23.494	23.4902	23.4743	23.377	24.0559	23.9073	23.8697	23.7549
P07339	P07339;A0A1B0GVD5;A0A1B0GWE8;A0A1B0GW44;A0A1B0GVP3;A0A1B0GV23;C9JH19;F8W787;A0A1B0GU92;A0A1B0GU03;H7C469;F8WD96	13	Cathepsin D;Cathepsin D light chain;Cathepsin D heavy chain	CTSD	44.552	50.7	323.31	20	20	20	598	-0.111019	0.699984		-0.185918	1.09123		0.230238	1.68691		28.9033	30.233	29.7112	29.5508	29.875	28.8243	29.8854	29.7797	29.5778	29.8467	29.5522	29.6166	29.6098	29.5478	29.955	29.0932	29.3497	29.745	29.3128	29.6572	26.3444	26.5502	26.6082	26.6998	26.6955	26.4329	26.4966	26.5702	26.5322
Q14247	Q14247	3	Src substrate cortactin	CTTN	61.585	65.3	323.31	44	44	44	744	0.0722935	0.374552		-0.13832	0.894446		-0.210366	1.25961		27.7035	28.6766	27.8072	28.0578	28.4611	27.4229	28.4422	28.1037	28.4237	28.393	28.2573	28.0529	28.0323	27.7652	28.6192	27.7014	27.8823	27.9532	27.5003	28.2218	24.6048	24.359	24.4472	24.3013	24.3486	24.6457	24.602	24.4102	24.2766
Q13616	Q13616;A0A590UJ50;A0A590UK34;A0A590UJ21;A0A590UJ56;A0A590UJC4;A0A590UJR3	11	Cullin-1	CUL1	89.677	48.3	323.31	32	32	32	459	-0.0811295	0.61313		0.0743908	0.656798		-0.262207	2.1821		25.5142	26.5294	26.2019	26.2099	26.1227	25.2823	26.2852	25.8851	25.9883	26.173	26.5955	26.1494	26.2332	26.56	26.7523	26.2849	26.2981	26.0966	25.9947	26.7152	23.4282	23.2282	23.2195	23.2149	23.1834	23.2853	23.2731	23.1503	23.0355
Q13620	Q13620;K4DI93;A0A669KAX4;A0A7P0T9L3;A0A7P0T954;A0A7P0TAQ3;A0A7P0T8P8;A0A804CL36;A0A7P0T9C8;A0A7P0T9D0;A0A669KBG9;A0A7P0T9P5;A0A7P0TAF9	19	Cullin-4B	CUL4B	103.98	51	323.31	48	48	35	742	0.202817	2.82809		0.0661758	0.905303		0.111625	0.904678		26.7148	27.6847	27.1866	26.8541	27.3535	26.7807	27.8175	27.5599	27.386	27.5013	27.3191	27.2369	26.9478	27.2992	27.7876	27.3926	27.4477	27.5552	27.0897	27.7958	22.7724	22.7168	22.7833	22.6033	22.6694	22.9551	22.9715	22.8201	22.9227
P04798	P04798;E7EMT5	3	Cytochrome P450 1A1;Cytochrome P450	CYP1A1	58.165	57.8	323.31	21	21	21	93	-0.0739834	0.0732922		-0.103892	0.101404		0.277364	3.88767				20.689	20.761											21.3023	27.635	28.0748	27.7907	27.1943	28.252
P14868	P14868	4	Aspartate--tRNA ligase, cytoplasmic	DARS	57.136	69.5	323.31	35	35	24	999	0.0583046	0.542355		-0.098016	1.4122		5.109	6.87753	+	28.2091	29.3625	28.8556	28.7513	28.8313	28.3609	29.2095	29.1031	29.068	28.9185	29.0837	28.7738	28.9243	28.8777	29.1802	28.8047	28.9886	28.9324	28.5422	28.946	24.8713	24.7656	24.7505	24.7169	24.7059	24.8781	24.9262	24.8299	24.7853
E7EX90	E7EX90;A0A7P0Z4C3;A0A804CDA6;Q14203;Q6AWB1	14	Dynactin subunit 1	DCTN1;DKFZp686E0752	139.09	51.9	323.31	55	55	55	1067	0.0258793	0.4777		-0.105166	3.05499		-0.0633736	1.01365		27.2388	28.1978	27.8904	27.7044	28.0045	27.1683	28.4069	28.1779	27.7595	28.1705	27.9533	27.7974	27.9284	27.661	28.2258	27.6734	27.5813	27.8975	27.4581	28.248	23.9081	23.8879	23.9748	23.8859	23.9432	23.9019	23.9966	23.9491	23.908
Q16531	Q16531;A0A7P0Z4B9;A0A7P0TAK7;A0A7P0Z3Z5;A0A7P0T965;A0A7P0T870;F5GY55;A0A7P0TB30	14	DNA damage-binding protein 1	DDB1	126.97	52.3	323.31	55	55	55	1102	0.252839	2.53029		0.0215244	0.13911		-0.0723198	1.45053		27.5911	28.5881	28.1384	28.3714	28.1812	27.9835	28.8407	28.6076	28.7029	28.566	28.5177	28.3049	28.534	28.4734	28.6828	28.1718	28.3971	28.6919	28.3098	28.6274	23.6866	23.7966	23.7613	23.8879	23.6664	24.1234	24.0089	24.0785	23.9918
P39656	P39656;A0A0C4DGS1	3	Dolichyl-diphosphooligosaccharide--protein glycosyltransferase 48 kDa subunit	DDOST	50.8	52.2	323.31	18	18	18	389	0.378638	3.66097		0.10239	0.752197		0.123677	1.53744		26.3643	27.133	27.341	27.2239	27.3823	26.6266	28.2096	27.4703	27.8128	27.4761	27.1122	27.4013	27.6252	27.1493	27.5273	26.9371	27.4724	27.6858	27.3227	27.9974	24.0518	24.1902	23.9957	24.1698	24.139	24.5894	24.5772	24.4095	24.5121
Q92499	Q92499;A0A7I2V430;A0A7I2V2M5;A0A7I2V4F0;A0A087WZ71;A0A7I2YQ77;A0A087X2G1;A0A7I2V4J3	12	ATP-dependent RNA helicase DDX1	DDX1	82.431	59.3	323.31	40	40	40	880	0.265905	2.66289		0.102517	0.961726		0.181203	1.73936		27.2309	28.0621	28.2854	27.6342	28.1346	27.4481	28.5297	28.2525	28.198	28.5961	28.3789	28.0759	27.9157	27.8902	28.6648	27.5072	28.3464	28.1925	27.9245	28.7526	24.7754	24.5113	24.6664	24.622	24.7208	25.0772	24.9028	24.9091	24.8478
Q9NR30	Q9NR30;A0A8I5KNP3;A0A8I5KNN2;A0A8I5KYZ4;A0A8I5KND9	5	Nucleolar RNA helicase 2	DDX21	87.343	65.6	323.31	54	54	52	971	0.507137	3.33856		0.480029	3.18209		0.159958	2.01363		27.7667	28.4837	28.3183	28.1032	28.4874	28.3541	29.0171	28.7839	28.8852	28.9813	29.1577	28.8222	28.6624	28.9607	29.1945	28.4967	28.442	28.2607	28.101	28.535	24.7998	24.5169	24.5289	24.4009	24.5689	25.2549	25.0094	24.8873	25.0939
Q13838	Q13838;Q5STU3;A0A0G2JJZ9;F6WLT2;A0A140T9X3;F6TRA5;A0A0A0MT12;F6S4E6;A0A140T996;A0A140T9X9;F6UJC5;A0A140TA18	24	Spliceosome RNA helicase DDX39B	DDX39B	48.991	71	323.31	34	34	13	902	0.121764	1.70426		0.0585579	1.20884		0.0919563	0.452145		28.6622	29.9599	29.3975	29.5119	29.6648	29.1602	29.7219	29.7324	29.7438	29.6898	29.6956	29.4688	29.6422	29.6016	29.7123	29.494	29.6316	29.4882	29.3145	29.7173	26.2252	26.2225	26.1231	26.1356	26.1753	26.4078	26.3245	26.3133	26.2522
O00571	O00571;A0A0D9SF53;A0A0D9SG12;A0A2R8YF78;A0A0D9SFB3;A0A2R8YFS5;A0A2R8Y4A4;A0A2U3TZJ9;A0A2R8YCW1;A0A2R8Y5G6;A0A2R8YFR4;A0A2R8Y645;F6S8Q4;A0A2R8Y7T2;A0A2R8YDT5;A0A2R8YDH3	27	ATP-dependent RNA helicase DDX3X	DDX3X	73.243	65.9	323.31	39	38	13	806	-0.304292	4.47119		0.20083	3.90992		0.0554062	0.686143		27.5387	28.6551	28.2735	28.3548	28.1125	27.009	28.2523	27.9468	28.0205	28.4574	28.6714	28.4895	28.5944	28.7003	28.9238	28.3458	28.4249	28.6069	28.4014	28.7087	24.5544	24.4879	24.4404	24.474	24.5128	24.0719	24.2392	24.2035	24.2456
A0A0C4DG89	A0A0C4DG89;Q7L014	4	Probable ATP-dependent RNA helicase DDX46	DDX46	117.46	45.8	323.31	50	50	50	995	0.136222	1.79086		0.0435062	0.474064		0.160604	3.0829		26.9349	27.9878	27.5401	27.379	27.7186	26.7834	27.9393	27.7275	27.6077	28.0826	27.8394	27.4295	27.5877	27.8229	28.1555	27.2956	27.6754	27.7104	26.9391	27.8431	23.2956	23.1585	23.18	23.1688	23.267	23.3445	23.3215	23.3106	23.2887
P17844	P17844;J3KTA4;A0A7I2V2S0;A0A7I2V507;A0A0G2JLI4;A0A7I2V5F5	17	Probable ATP-dependent RNA helicase DDX5	DDX5	69.147	59.1	323.31	43	43	33	1128	-0.989138	7.07968		0.200673	2.40064		0.0102909	0.0773284		28.8892	29.8557	29.2098	29.4292	29.7394	27.4526	28.6755	28.225	28.2758	28.3993	29.9188	29.56	29.8337	29.9011	30.1184	29.5575	29.5	29.6303	29.4709	29.9279	25.7426	25.623	25.4917	25.5881	25.6186	24.6946	24.487	24.6248	24.6743
P26196	P26196	1	Probable ATP-dependent RNA helicase DDX6	DDX6	54.416	69.2	323.31	27	27	27	576	-0.0733517	1.35088		0.0402351	0.537277		0.0940094	1.09526		26.7137	27.6965	27.3316	27.5192	27.7165	26.2943	27.7412	27.5985	27.395	27.2453	27.2892	27.3903	27.6861	27.79	27.9144	27.3492	27.5359	27.539	27.1717	27.5789	24.4397	24.3481	24.3731	24.3174	24.4127	24.291	24.2721	24.3329	24.374
Q16698	Q16698	6	2,4-dienoyl-CoA reductase, mitochondrial	DECR1	36.067	50.4	323.31	14	14	14	230	-0.16555	1.40254		-0.311922	2.23512		-0.0159565	0.136135		25.3681	26.3374	25.1194	25.8862	25.3291	25.0998	25.6802	25.7882	25.6905	25.5416	25.4907	25.4309	25.0216	25.7898	25.8008	25.0493	25.3038	25.4303	25.5252	26.0717	23.4849	23.4345	23.3041	23.5386	23.5365	23.1684	23.2884	23.194	23.4264
Q7Z478	Q7Z478	2	ATP-dependent RNA helicase DHX29	DHX29	155.23	33.7	323.31	36	36	35	481	0.164921	1.6745		0.198491	3.87841		-0.101648	0.566478		25.0789	25.8402	25.7952	25.4642	25.6731	25.5262	26.156	25.9891	25.6915	26.2782	26.3077	25.7668	25.6648	26.0949	26.5076	25.9952	25.9061	25.6287	25.4282	26.2237	22.4288	22.3459	22.4111	22.4176	22.4746	22.7308	22.4452	22.522	22.5225
Q08211	Q08211	1	ATP-dependent RNA helicase A	DHX9	140.96	56.6	323.31	65	65	65	1490	0.334586	6.50234		0.148394	3.07217		0.129897	1.86683		28.4416	29.5829	29.209	29.2826	29.3159	28.9485	29.8471	29.6649	29.7465	29.7941	29.4815	29.3178	29.3459	29.4481	29.5541	29.3014	29.5666	29.7312	29.1515	29.6261	24.7209	24.7093	24.7209	24.6799	24.6957	25.1032	24.9989	25.0711	25.0059
O60610	O60610;A0A2R8Y5N1	6	Protein diaphanous homolog 1	DIAPH1	141.35	43.3	323.31	51	51	51	770	0.154324	1.52194		0.166855	2.10239		0.196875	5.00689		26.4531	27.1172	27.1006	26.9285	26.7615	26.314	27.5491	27.1604	27.2666	26.9983	27.629	26.9716	27.279	27.2152	27.6667	27.0178	27.1908	26.9352	26.6473	27.3299	23.0991	22.9853	23.1175	22.9727	23.0554	23.4031	23.1401	23.144	23.1573
P31689	P31689	1	DnaJ homolog subfamily A member 1	DNAJA1	44.868	65.7	323.31	23	23	23	569	0.170164	2.37739		0.275106	3.18734		0.0886387	0.884664		26.7471	28.0967	27.5507	27.2427	27.8059	27.2266	28.2107	27.9725	27.8782	28.0217	28.0623	28.0424	28.0623	28.3627	28.3592	27.5824	27.9934	28.0582	27.4088	28.2801	24.4183	24.2476	24.451	24.2978	24.4325	24.5403	24.5124	24.5039	24.5669
Q99615	Q99615;A0A6I8PU73;A0A6I8PUD4;A0A6I8PS32;A0A6I8PIK4;A0A6I8PRZ0;A0A6I8PR89;K7ER44;A0A6I8PLE7;A0A6I8PU89;A0A6I8PUC2;K7EK03;K7EIH8	22	DnaJ homolog subfamily C member 7	DNAJC7	56.44	59.5	323.31	32	32	32	585	0.141846	1.47807		0.182936	1.96608		0.159313	1.73703		25.7749	26.5754	26.1394	26.6759	26.5747	26.1395	26.9482	26.62	26.9478	27.0692	27.0791	26.6364	26.5989	27.1916	27.4552	26.2234	26.6531	26.9118	26.0921	26.7846	22.9002	22.9171	23.0318	22.8365	22.931	23.0601	23.2375	23.0122	22.976
Q8WXX5	Q8WXX5	1	DnaJ homolog subfamily C member 9	DNAJC9	29.909	74.6	323.31	20	20	20	328	0.466793	6.55562		0.41926	5.95447		0.158844	1.57411		26.4602	26.7329	26.5289	26.3254	26.5282	26.1232	27.4822	27.1455	27.14	27.0261	26.8855	27.1719	26.6139	27.3805	28.1124	26.6667	27.0583	27.6061	26.7096	27.8465	24.1873	24.1507	24.2736	24.2084	24.1853	24.6461	24.7004	24.7132	24.5931
O00429	O00429;A0A8V8TQT5	13	Dynamin-1-like protein	DNM1L	81.876	59.2	323.31	35	35	35	774	0.179439	2.53185		0.0788372	1.19114		0.226838	1.91648		26.5247	27.6497	27.2948	27.4549	27.6335	26.7576	27.8238	27.7556	27.6562	27.9201	27.5215	27.3787	27.7521	27.539	28.0567	27.3325	27.6504	27.7411	27.4772	28.0629	23.4804	23.5997	23.6037	23.6973	23.6411	23.8072	23.696	23.7968	23.786
P50570	P50570	4	Dynamin-2	DNM2	98.063	52.2	323.31	46	46	23	877	0.069603	1.3454		-0.0403999	0.570068		0.180767	2.7721		27.3079	28.1334	27.882	27.8891	27.8866	27.0667	28.1218	27.8916	28.0626	27.9355	27.7788	27.5528	27.8934	27.8513	28.4613	27.5195	27.9921	27.9191	27.7464	28.6705	24.1166	24.2087	24.2431	24.2845	24.2422	24.3012	24.2847	24.2759	24.2694
P26358	P26358;A0A7I2V5D0;A0A7I2YQA8;A0A7I2YQQ0	5	DNA (cytosine-5)-methyltransferase 1	DNMT1	183.16	40.5	323.31	60	60	1	935	0.597248	4.49227		0.585865	4.4476		0.049411	0.506025		26.7081	27.4924	27.016	26.7438	27.4713	27.5305	28.1766	27.6818	27.9635	28.0595	28.0809	27.6308	27.6711	28.0097	28.2323	27.4203	27.5447	27.2856	27.4977	27.4075	23.5209	23.2741	23.3019	23.1532	23.3209	24.0341	23.88	23.7884	23.9406
Q9NY33	Q9NY33;G3V1D3;G3V180	8	Dipeptidyl peptidase 3	DPP3	82.588	56.7	323.31	29	29	29	534	0.202707	4.63669		0.025816	0.299459		0.197836	1.28968		26.0524	27.5059	26.9251	27.0171	27.0765	26.2593	27.6169	27.2112	27.3828	27.1654	27.0768	26.948	27.1524	27.3376	27.7077	26.9953	27.4374	27.2831	27.1348	27.6326	23.3003	23.3232	23.2809	23.2864	23.2704	23.4684	23.4331	23.4939	23.5229
A0A1C7CYX9	A0A1C7CYX9;Q16555	6	Dihydropyrimidinase-related protein 2	DPYSL2	73.502	66.6	323.31	36	36	33	1183	-0.360904	4.44158		-0.492954	4.38662		0.159852	4.32201		28.7164	30.0308	29.5976	29.7717	29.7917	28.4632	29.3847	29.4331	29.2384	29.2417	28.8984	29.1389	29.2909	29.2451	29.3734	28.8212	29.0642	29.4455	28.7504	29.2957	25.4946	25.4787	25.4356	25.6213	25.5757	25.1131	25.1297	25.2189	25.237
Q03001	Q03001;A0A7P0T890;F8W9J4;E9PHM6;F6QMI7	11	Dystonin	DST	860.65	30.6	323.31	192	192	13	2289	-0.131719	2.00407		-0.0207485	0.179772		-0.473304	3.51691		27.1236	27.9307	27.7274	27.7776	28.0396	26.843	27.9334	27.3936	27.5704	27.7672	27.9434	27.6095	27.7932	27.9696	28.3089	27.6046	27.6064	27.6891	27.2806	27.9761	23.2276	23.1124	23.0961	23.1073	23.1847	23.1095	23.0182	22.9729	23.0338
Q14204	Q14204;A0A7P0T9C4;A0A7P0TA13;A0A2R8Y5T0;A0A2R8Y706;A0A7P0T9R4;A0A7P0TAW9;A0A7P0T7V5;A0A7P0T916;A0A7P0T8N2;A0A7P0TBJ7;A0A7P0TAF3;A0A7P0TB75;A0A2R8Y6H2;A0A7P0T9K2;A0A7P0T9F1;A0A7P0T8W5;A0A2R8YFZ7;A0A7P0TAM4;A0A7P0T825;A0A7P0TB64;A0A7P0TAV5;A0A7P0T990;A0A804HHY6;A0A7P0T942;A0A2R8YGC7	32	Cytoplasmic dynein 1 heavy chain 1	DYNC1H1	532.4	62.5	323.31	285	285	285	6376	0.0804024	3.204		0.0213673	0.967587		-0.0712208	0.705975		30.34	31.4638	31.1516	31.196	31.3284	30.5475	31.5162	31.3376	31.3185	31.493	31.2198	31.1553	31.278	31.3477	31.7135	30.9544	31.1684	31.3135	30.8911	31.602	25.5497	25.5574	25.5964	25.5658	25.5882	25.6592	25.6296	25.619	25.6736
Q13409	Q13409	1	Cytoplasmic dynein 1 intermediate chain 2	DYNC1I2	71.456	42.9	323.31	23	23	7	375	0.0148064	0.127673		-0.117363	2.49522		0.0167919	0.675911		25.4334	26.7163	26.6055	25.7038	26.192	24.5799	26.4002	26.6517	26.0761	26.2271	25.891	25.7666	25.9988	25.8933	26.7852	25.8144	26.3886	26.7532	26.2932	26.6407	23.4565	23.3838	23.3861	23.3749	23.3839	23.5738	23.3836	23.3873	23.3388
Q5VYK3	Q5VYK3;J3KN16;A0A804HJA4	6	Proteasome-associated protein ECM29 homolog	ECM29;KIAA0368	204.29	47.4	323.31	67	67	67	1207	-0.00432396	0.0546942		0.0580383	1.14881		-0.092067	0.948545		26.8959	27.6176	27.2025	27.1816	27.3885	26.5311	27.6461	27.2739	27.4486	27.4225	27.6824	27.4885	27.6292	27.3443	28.1488	27.383	27.4654	27.3154	27.1406	28.0777	23.3395	23.2369	23.2513	23.1923	23.2304	23.2479	23.2897	23.2011	23.2475
Q15075	Q15075	1	Early endosome antigen 1	EEA1	162.46	51.8	323.31	68	68	68	951	-0.0627686	0.546225		-0.114738	1.29635		0.0784477	1.04419		26.019	26.9064	26.6089	26.3839	26.4883	25.4901	26.7314	26.3456	26.1056	26.7665	26.4224	26.4256	26.3173	26.3182	26.7044	26.2645	26.5118	26.5988	26.0804	26.6788	21.8006	21.5541	21.5666	21.5723	21.5992	21.6043	21.6341	21.4742	21.5572
P68104	P68104;A0A7I2V659;A0A087WVQ9;Q5VTE0;A0A7I2V5N4;A0A087WV01;A0A7I2V3H3	10	Elongation factor 1-alpha 1;Putative elongation factor 1-alpha-like 3;Elongation factor 1-alpha	EEF1A1;EEF1A1P5	50.14	82.5	323.31	47	47	26	3712	0.218813	2.69046		0.0964279	1.24237		-0.0151188	0.0999049		33.3347	34.2288	34.1162	33.9232	34.0358	33.8315	34.7136	34.4902	34.3364	34.4304	34.3544	34.2292	34.2328	34.2437	34.2614	34.4101	34.4856	34.53	34.108	34.3825	30.1973	30.0127	30.1256	30.1269	30.0706	30.4511	30.368	30.263	30.2987
P24534	P24534	4	Elongation factor 1-beta	EEF1B2	24.763	53.8	323.31	10	9	9	350	0.400274	4.45969		0.184594	1.54004		0.284186	3.46942		28.3702	29.5766	29.138	29.2959	29.3805	29.1438	29.9017	29.5917	29.1973	29.261	29.1783	29.4025	29.3394	28.8852	29.5375	29.4828	29.3446	29.5269	28.8966	29.8016	26.3154	26.4063	26.3703	26.4922	26.4611	26.7676	26.7634	26.9558	26.7847
P29692	P29692;E9PRY8;E9PK01;A0A087X1X7;E9PPR1;E9PL12;E9PQ49;E9PI39;E9PMW7;E9PIZ1;H0YCK7	11	Elongation factor 1-delta	EEF1D	31.121	71.9	323.31	19	19	1	522	0.40067	4.84209		0.134435	2.23666		0.242603	1.48356		28.9466	30.02	29.8524	29.7542	29.9041	29.6161	30.5748	30.2098	30.1094	30.1794	30.0709	29.8371	29.8823	29.9977	30.1879	29.9951	30.202	30.0884	29.5655	30.1458	27.0801	27.0136	27.0096	27.0293	27.0648	27.5312	27.4867	27.4709	27.4171
P26641	P26641	1	Elongation factor 1-gamma	EEF1G	50.118	84.4	323.31	37	37	37	1298	0.638049	8.42069		0.375331	6.35266		0.267599	3.42746		29.9393	31.1607	31.0364	30.8019	31.0167	30.7027	31.7553	31.6495	31.5279	31.5654	31.2903	31.2738	31.3542	31.3144	31.7047	31.2775	31.2753	31.5225	31.018	31.6778	27.1431	27.1822	27.1424	27.2157	27.1202	27.816	27.8342	27.7593	27.8251
P13639	P13639	1	Elongation factor 2	EEF2	95.337	78.1	323.31	73	73	72	3334	0.4133	6.20427		0.244883	4.52441		0.510193	6.18312		31.0706	32.2979	31.8877	31.7224	31.9956	31.6755	32.6038	32.3919	32.3852	32.5846	32.3978	32.0653	32.1599	32.2655	32.5443	32.056	32.2393	32.2495	31.7622	32.5029	27.4157	27.409	27.4184	27.3138	27.3719	27.7626	27.8709	27.7848	27.7539
Q15029	Q15029	5	116 kDa U5 small nuclear ribonucleoprotein component	EFTUD2	109.43	68.6	323.31	51	50	50	874	0.319769	4.78279		0.268271	3.98204		0.254257	3.88378		27.8893	28.2716	27.9593	27.9873	28.0643	27.5318	28.4793	28.364	29.2844	28.1691	29.0791	28.0998	28.2444	29.189	28.9214	28.7471	28.6051	28.9347	28.6812	28.6855	25.6942	25.5714	25.5673	25.5749	25.6748	26.0108	25.8913	25.9026	25.9464
P00533	P00533;C9JYS6;Q504U8	6	Epidermal growth factor receptor;Receptor protein-tyrosine kinase	EGFR	134.28	43.9	323.31	43	43	43	850	-0.0859173	0.68817		0.14222	1.28873		0.188681	2.7653		26.7897	27.2803	26.8391	27.1563	27.0071	26.4635	27.4067	27.1534	26.8237	27.2289	27.8592	27.5625	27.5781	27.3233	27.7395	27.3136	27.2102	27.3728	26.9029	27.6595	23.5098	23.3936	23.4315	23.5745	23.4448	23.5829	23.3403	23.4046	23.3153
Q9H4M9	Q9H4M9;A0A024R571;C9JC03;C9J2Z4	7	EH domain-containing protein 1	EHD1	60.626	81.1	323.31	45	45	31	1396	-0.0751774	1.30823		0.0486481	1.64615		0.115941	1.52326		28.7609	29.8871	29.1927	29.2591	29.6628	28.7096	29.4822	29.5512	29.4581	29.768	29.7554	29.6906	29.7671	29.8444	30.1173	29.7004	30.1548	30.0611	29.622	30.4055	26.2335	26.2534	26.2477	26.208	26.2638	26.2521	26.1163	26.1117	26.1195
P05198	P05198;G3V4T5;H0YJS4	3	Eukaryotic translation initiation factor 2 subunit 1	EIF2S1	36.112	75.9	323.31	30	30	30	615	0.251156	3.67943		0.184568	1.99053		0.374751	6.28519		27.1067	27.9264	27.6929	27.7275	27.2946	26.6845	28.1795	28.1052	27.9584	28.0166	28.0838	27.7969	27.9914	28.0409	28.2555	27.904	27.8414	27.8106	27.6187	28.0425	24.3029	24.2203	24.2082	24.2879	24.1682	24.5742	24.5428	24.4704	24.4342
Q14152	Q14152	1	Eukaryotic translation initiation factor 3 subunit A	EIF3A	166.57	62.8	323.31	105	105	105	1970	-0.0676193	0.934233		0.261983	3.64308		0.179104	2.14522		28.9278	29.9844	29.5736	29.456	29.6634	28.8673	29.8207	29.3852	29.3465	29.2593	30.0569	29.8914	29.825	29.698	30.3719	29.7903	30.0234	29.8864	29.3927	30.2593	25.1586	25.1686	25.1463	25.009	25.0892	25.0525	25.1227	25.0245	24.9734
P55884	P55884	3	Eukaryotic translation initiation factor 3 subunit B	EIF3B	92.48	58.6	323.31	44	44	44	1011	0.48474	3.86974		0.396214	5.13923		0.245817	2.58733		27.8664	28.8924	28.526	28.3674	28.6156	28.4879	29.4457	29.0895	28.785	29.3152	29.0835	28.9445	29.0583	29.0476	29.3509	28.7858	29.2208	29.0991	28.6312	29.1899	25.1144	25.1304	25.0739	25.0764	25.0809	25.8028	25.6289	25.383	25.4938
Q99613	Q99613;B5ME19	5	Eukaryotic translation initiation factor 3 subunit C;Eukaryotic translation initiation factor 3 subunit C-like protein	EIF3C;EIF3CL	105.34	43.9	323.31	42	42	42	874	-0.0413422	0.398554		0.199593	3.14176		0.39544	5.23248		27.8628	28.741	28.629	28.2706	28.6716	27.5609	28.883	28.6196	28.4164	28.4959	28.8628	28.9883	28.7956	28.8401	29.3705	28.8323	29.0509	28.6885	28.29	29.0315	24.8142	24.6865	24.7112	24.7258	24.765	24.7927	24.7581	24.7153	24.6717
O15371	O15371	6	Eukaryotic translation initiation factor 3 subunit D	EIF3D	63.972	60.9	323.31	24	24	24	777	0.146507	1.24985		0.264512	3.5415		0.25677	4.21158		27.1913	28.7963	27.8449	28.7001	28.5324	27.7675	28.9286	28.2291	28.7502	28.3793	28.8203	28.6028	28.8002	28.8775	29.4119	28.5656	28.0674	28.8191	28.4099	29.0407	25.0128	25.0525	24.9145	25.0662	24.9675	25.3566	25.2089	25.0614	25.0472
P60228	P60228;A0A7I2V3S3;A0A7I2V2H9;A0A7I2V2W0;A0A7I2V3I0;A0A7I2V3I2;A0A7I2V4B4;B3KW56;H0YBP5;A0A7I2V4G3;E5RGA2;A0A7I2V5P9;E5RHS5	25	Eukaryotic translation initiation factor 3 subunit E	EIF3E	52.22	65.4	323.31	27	27	3	794	0.187707	1.31171		0.335791	3.10313		0.29085	4.33486		27.3894	28.7657	27.94	27.9719	28.1574	27.7568	28.7792	28.4006	28.385	28.1242	28.6986	28.154	28.397	28.4788	28.7197	28.351	28.5832	28.4029	28.0497	28.6743	24.2416	24.3107	24.2188	24.1946	24.0723	24.5754	24.5406	24.2879	24.3623
O00303	O00303;H0YDT6;A0A7I2YQA0	5	Eukaryotic translation initiation factor 3 subunit F	EIF3F	37.563	54.3	323.31	14	14	14	436	0.294136	1.28529		0.240186	1.13319		0.332071	3.6886		26.8021	27.9614	27.3651	27.458	27.547	27.258	28.1857	27.8828	27.7729	27.546	28.0726	27.6779	27.7323	27.8056	27.9271	27.7851	27.8251	27.8795	27.084	28.1757	24.3808	24.4271	24.0854	24.3052	24.192	24.8537	24.7792	24.4862	24.5188
O75821	O75821;K7ER90;K7EL20;K7ENA8	7	Eukaryotic translation initiation factor 3 subunit G	EIF3G	35.611	62.2	323.31	20	20	20	424	0.204694	2.16986		0.192179	2.02766		0.313419	2.8175		27.4504	28.6254	27.9281	28.1041	28.4783	27.3796	28.6334	28.4475	28.4638	28.5787	28.5243	28.4248	28.4035	28.5259	29.0629	28.3954	28.6572	28.631	28.1329	28.8684	25.9013	25.768	25.67	25.7374	25.7951	25.9391	26.1272	25.8719	25.977
Q13347	Q13347;A0A7I2YQF8;A0A7I2V613;A0A7I2V607;A0A7I2V3N2;A0A7I2V2M3;A0A7I2V3U3;A0A7P0MRT9;A0A7I2V640;A0A7I2V685;Q5TFK1;A0A7I2YQU2;A0A7I2V4S8;A0A7I2V3K6;A0A7I2V5V8;A0A7I2YQC8;A0A7I2YQT9;A0A7I2YQP9;A0A7I2V4C2	25	Eukaryotic translation initiation factor 3 subunit I	EIF3I	36.501	85.2	323.31	23	23	1	561	0.302087	3.32442		0.225239	2.45728		0.206276	2.67054		27.4229	28.6583	28.3219	28.425	28.2847	27.7601	28.9423	28.8996	28.2633	28.6514	28.5452	28.555	28.6241	28.5133	28.7556	28.2898	28.8352	28.511	28.2069	28.4722	25.1627	25.1481	25.0931	25.0062	25.0056	25.3665	25.5308	25.3978	25.2775
Q7L2H7	Q7L2H7;J3KNJ2	7	Eukaryotic translation initiation factor 3 subunit M	EIF3M	42.502	50.5	323.31	19	19	19	421	0.339194	2.89029		0.32955	2.6723		0.271435	2.27034		26.2184	27.6422	27.2918	27.2918	27.2672	27.1709	27.6648	27.7883	28.0082	28.2863	28.0366	27.6711	27.401	28.0169	28.4651	27.7993	27.7391	27.5329	27.5885	28.4068	23.7522	23.9887	23.826	23.9312	23.6745	24.2632	24.0509	24.1071	24.2154
P60842	P60842;J3KT12;J3QS69;J3QL43;J3KTB5	16	Eukaryotic initiation factor 4A-I	EIF4A1	46.153	83.7	323.31	35	35	14	1869	0.32296	4.31012		0.290996	3.4604		0.364977	2.96548		30.3616	31.5038	31.1358	31.1154	31.1843	30.8687	31.6351	31.5051	31.4713	31.5295	31.66	31.2801	31.3284	31.5724	31.6167	31.4046	31.3801	31.3917	30.9953	31.6049	27.7985	27.7766	27.7767	27.7082	27.6335	28.123	28.1278	27.9903	28.0474
P38919	P38919;I3L3H2	2	Eukaryotic initiation factor 4A-III;Eukaryotic initiation factor 4A-III, N-terminally processed	EIF4A3	46.871	61.1	323.31	31	25	25	592	0.171599	2.98713		0.170725	3.26124		0.304373	3.57464		27.023	28.1811	27.8475	27.8971	27.7288	26.9312	28.2752	28.1948	28.2345	28.0794	28.0561	27.9595	28.186	28.3594	28.3232	27.9399	28.0196	28.2077	27.6699	28.2339	24.4769	24.4011	24.5103	24.5009	24.5435	24.6202	24.7172	24.5886	24.7052
P23588	P23588;E7EX17;F8VX11	10	Eukaryotic translation initiation factor 4B	EIF4B	69.15	48.6	323.31	36	36	22	643	0.425453	3.6468		0.341499	3.75121		0.140352	2.48385		26.7814	27.5826	27.8881	27.4545	27.6728	27.0585	28.2977	28.1107	27.511	28.0309	27.9201	27.9384	27.9036	27.6769	28.2623	27.3993	28.0101	28.1389	27.4417	27.748	24.3268	24.4143	24.5495	24.3442	24.3483	24.823	24.9081	24.853	24.6192
E7EUU4	E7EUU4;Q04637;A0A7I2Y1C3;E7EX73	25	Eukaryotic translation initiation factor 4 gamma 1	EIF4G1	171.64	44.1	323.31	69	69	1	1439	0.503487	4.21782		0.360468	3.43014		0.251831	2.47003		28.2608	28.932	28.6888	28.4385	28.7605	28.7794	29.602	29.2772	29.1281	29.5784	29.4432	29.2205	29.1723	29.2434	29.6957	29.0325	28.9209	29.0018	28.6912	28.9846	24.693	24.5262	24.4882	24.4413	24.5265	25.1245	25.1484	24.876	24.9756
D3DQV9	D3DQV9;P78344;H0Y3P2;H0YCH5	14	Eukaryotic translation initiation factor 4 gamma 2	EIF4G2	102.33	57.4	323.31	53	53	53	978	0.532747	4.02453		0.345203	2.74332		0.241693	2.15064		26.8215	27.5275	27.4872	27.3853	27.6998	27.6968	28.328	27.998	28.2238	28.0815	28.3739	27.923	27.9137	28.3201	28.4419	28.1754	27.7864	27.8535	27.7255	28.3321	23.378	23.3012	23.3377	23.2437	23.3729	24.0839	23.9157	23.6982	23.874
P63241	P63241;I3L397;I3L504;Q6IS14	4	Eukaryotic translation initiation factor 5A-1;Eukaryotic translation initiation factor 5A;Eukaryotic translation initiation factor 5A-1-like	EIF5A;EIF5AL1	16.832	72.1	323.31	17	17	9	778	0.459328	3.70527		0.108968	1.94622		0.368571	3.83292		29.3752	30.4449	30.4897	30.3369	30.4675	29.9328	31.058	31.081	31.0372	31.322	30.3581	30.2859	30.5928	30.8028	30.7993	29.9517	30.325	30.6978	30.1977	30.7843	26.9205	26.8137	26.8697	26.918	26.852	27.0891	27.4796	27.3694	27.3009
O60841	O60841;A0A087WUT6	2	Eukaryotic translation initiation factor 5B	EIF5B	138.83	44.3	323.31	54	54	54	847	0.114964	1.03458		0.128377	1.69459		0.126601	1.68041		27.1539	27.6166	27.4041	27.7786	27.8601	26.7252	27.9182	27.8365	27.6663	27.8816	27.6729	27.8003	27.5614	27.8946	28.4415	27.3971	27.8653	27.9825	27.5876	28.3683	24.0177	23.8157	23.8768	23.9285	23.8822	24.199	24.0341	23.9294	23.9236
P56537	P56537	5	Eukaryotic translation initiation factor 6	EIF6	26.599	62.4	323.31	12	12	11	315	0.39744	5.74552		0.0350605	0.454495		0.177695	2.27304		27.4891	28.7911	28.4057	28.4073	28.5673	27.6315	29.1277	29.156	28.8988	28.9861	28.1495	28.538	28.4199	28.5775	28.6776	28.2595	28.6204	28.7301	28.2212	28.6335	25.5998	25.6744	25.5603	25.5526	25.6999	26.0001	26.023	26.0341	25.974
Q15717	Q15717;M0QZR9	17	ELAV-like protein 1	ELAVL1	36.091	52.8	323.31	16	16	16	483	-0.301233	3.49899		-0.0665394	0.490967		0.0905975	0.738186		26.9798	28.0431	27.7764	27.9109	28.0729	26.9209	27.4467	27.6953	27.4429	27.4558	28.0209	27.6415	27.8794	27.7691	28.1559	27.6247	27.6562	27.8145	27.7088	27.8463	24.6678	24.6463	24.5357	24.6283	24.8079	24.4161	24.3964	24.3001	24.3667
P50402	P50402;A0A804HIV7;Q5HY57;A0A804HLA2	6	Emerin	EMD	28.994	66.5	323.31	15	15	15	336	0.367808	3.40209		0.12734	1.22853		0.0127834	0.078217		26.1329	26.7138	26.3268	26.7436	26.9638	26.5923	27.3669	27.1749	27.066	27.0201	26.9995	27.0612	26.9706	26.718	27.2093	26.8905	27.03	27.1219	26.6143	26.9015	24.064	23.9502	23.8812	23.9389	23.8615	24.4643	24.3782	24.2387	24.1658
P06733	P06733;A0A2R8Y6G6	9	Alpha-enolase	ENO1	47.168	89.4	323.31	55	55	51	4296	-0.22428	4.91635		-0.428576	4.67431		0.168111	1.55462		33.2958	34.5317	34.0855	34.1859	34.41	33.0485	34.1776	34.0792	34.0661	34.1306	33.6387	33.8066	33.8852	33.9321	34.1528	33.5497	33.8951	34.088	33.6235	34.2659	30.9038	30.8788	30.918	30.9448	30.944	30.6754	30.6394	30.7313	30.7473
P09104	P09104;F5H0C8	10	Gamma-enolase;Enolase	ENO2	47.268	73.5	323.31	28	24	23	373	-0.124449	1.57383		-0.320311	3.22054		-0.337571	5.64469		27.0131	28.1143	27.9775	27.673	27.3769	27.0894	28.1521	27.9368	28.0395	27.9325	27.6092	27.7669	27.6722	27.5104	28.0368	27.042	27.4966	27.8518	26.7041	27.7172	25.1704	25.345	25.2747	25.2074	25.2288	25.0086	25.0793	25.1941	25.1851
P22413	P22413	3	Ectonucleotide pyrophosphatase/phosphodiesterase family member 1;Alkaline phosphodiesterase I;Nucleotide pyrophosphatase	ENPP1	104.92	35.4	323.31	21	21	21	402	-0.409953	3.24536		-0.549917	4.29662		-0.413035	3.63185		25.7505	27.1695	26.9085	26.62	26.6024	24.735	26.3249	26.1955	26.2285	26.3039	25.7553	25.7127	26.3227	25.8443	26.5715	25.2414	26.1512	25.8032	25.1182	26.4182	23.3427	23.274	23.2949	23.4504	23.2488	22.7881	22.9195	23.1366	22.9416
P07814	P07814;V9GYZ6	3	Bifunctional glutamate/proline--tRNA ligase;Glutamate--tRNA ligase;Proline--tRNA ligase	EPRS	170.59	62.8	323.31	86	86	86	1930	0.0805882	2.17553		-0.0734001	1.25805		-0.594148	5.25658		28.6887	29.8251	29.3294	29.3365	29.5803	28.8481	29.6266	29.5776	29.231	29.5605	29.3576	29.2144	29.2563	29.0371	29.8721	29.0378	29.5517	29.3489	28.9934	29.7471	24.7536	24.7342	24.7137	24.7397	24.8009	24.8693	24.8322	24.8036	24.7804
Q9H6S3	Q9H6S3;A0A3B3ISQ4	10	Epidermal growth factor receptor kinase substrate 8-like protein 2	EPS8L2	80.62	52	323.31	30	30	30	395	0.305774	3.32936		0.125576	1.13292		-0.0840157	1.91354		26.7075	27.8625	27.4032	27.1499	27.5609	26.8593	27.9582	27.7471	27.7818	27.8812	27.6141	27.5077	27.2496	27.6173	28.0786	27.3035	27.257	27.1253	26.5956	27.8017	24.1713	24.1679	23.9941	24.0474	24.1579	24.4486	24.4606	24.2593	24.4218
Q96HE7	Q96HE7	5	ERO1-like protein alpha	ERO1L	54.392	67.1	323.31	26	26	25	663	0.0266563	0.199135		-0.256781	2.89713		-0.101199	1.28181		27.0806	28.1686	27.9204	28.2155	28.2539	27.4172	28.3706	28.1897	28.3761	27.6666	27.6881	27.7593	27.9521	28.014	28.1168	27.5673	28.0055	28.0425	27.5755	28.4736	25.0924	25.12	25.2307	25.2012	25.2163	25.0584	25.2094	25.2856	25.3034
Q9BSJ8	Q9BSJ8	2	Extended synaptotagmin-1	ESYT1	122.85	48.5	323.31	44	44	44	844	0.217045	3.81592		0.036034	0.489979		-0.179322	2.12998		27.471	28.5213	28.2422	28.2348	28.3189	27.6364	28.7502	28.5915	28.8123	28.7302	28.2949	28.2906	28.3351	28.5409	28.8001	27.8772	28.1358	28.3009	27.9589	28.8698	24.5622	24.64	24.6391	24.6343	24.6442	24.7813	24.7899	24.8225	24.88
A0A499FIX8	A0A499FIX8;H7BXI1	2		ESYT2	93.977	52.5	323.31	34	34	1	682	-0.0556751	0.246724		-0.218153	2.24918		0.00610123	0.04119		25.9022	27.106	26.9493	26.8258	27.0067	25.4966	27.2434	26.8641	27.0884	27.114	26.4558	26.5527	26.7162	26.9226	26.8743	26.4855	26.6613	26.9503	26.6369	27.1422	22.9352	22.9364	23.0548	23.0067	23.0567	22.6195	22.9413	22.945	23.1437
P62495	P62495;B7Z7P8	5	Eukaryotic peptide chain release factor subunit 1	ETF1	49.03	59.7	323.31	25	25	25	532	0.383478	3.54408		0.327221	2.26932		-0.218405	2.97497		26.3509	27.487	27.272	27.0567	27.2899	27.0838	28.0166	27.4744	27.6764	27.6262	27.9278	27.6178	27.5323	27.6556	27.7303	27.6257	27.7317	27.7387	27.3475	27.5603	24.0346	24.0585	24.06	23.9017	23.9498	24.5343	24.4736	24.3174	24.2328
P15311	P15311	2	Ezrin	EZR	69.412	71.2	323.31	58	46	43	1141	-0.0589474	0.518692		-0.0179279	0.120208		0.372612	3.31637		29.3488	30.5353	30.3049	30.0761	30.295	29.5302	30.4937	30.2119	29.9946	30.3597	30.1298	30.0213	30.0128	30.1766	30.7252	30.1082	30.2742	30.2754	29.9617	30.4915	25.9145	25.9872	25.9832	25.8181	25.8143	25.8805	25.9333	25.842	25.7061
P13726	P13726	1	Tissue factor	F3	33.067	39.7	323.31	11	11	11	288	0.386316	1.05628		0.493364	1.7347		-0.0171436	0.137295		27.1592	28.6586	28.4006	28.5058	28.4149	27.7289	28.9093	28.0826	28.4257	28.8543	29.335	28.845	28.3746	28.7959	29.3115	28.7289	28.8198	28.7901	28.2216	28.9742	26.0198	26.2352	26.135	26.3312	26.1028	27.2552	26.6	26.3036	26.1492
Q01469	Q01469;I6L8B7	3	Fatty acid-binding protein, epidermal	FABP5	15.164	82.2	323.31	17	17	17	371	0.405726	2.54112		0.0693874	0.505608		0.314659	1.65566		26.9392	27.6723	27.2913	27.3726	27.5675	27.2474	28.3114	28.0096	27.7026	27.81	27.8777	27.5651	27.7439	27.3704	27.9596	27.856	27.9718	27.9905	27.2623	28.1306	24.9041	24.7347	24.7188	24.7347	24.6686	25.2389	25.2735	25.3745	24.9479
Q9NZB2	Q9NZB2;A0A0C4DG79	4	Constitutive coactivator of PPAR-gamma-like protein 1	FAM120A	121.89	54.2	323.31	45	45	1	764	0.213424	2.72423		0.0187325	0.158079		0.371323	3.61272		26.2753	26.9245	26.8258	27.0003	27.1364	26.5632	27.5848	27.475	27.0468	27.2277	27.0058	27.0818	26.8134	27.1922	27.4987	27.0785	27.1427	27.2747	26.6871	27.3122	22.9146	22.7221	22.7877	22.8298	22.8629	23.0994	22.954	22.9721	23.0343
Q96TA1	Q96TA1	1	Niban-like protein 1	FAM129B	84.137	60.5	323.31	38	38	38	971	-0.270604	3.75464		-0.280052	4.787		0.100302	1.50507		28.6421	29.7027	29.3871	29.3855	29.4297	28.0441	29.335	29.1668	29.2615	29.2653	28.8238	28.9734	29.2149	29.228	29.5255	28.785	28.8639	29.2704	28.6922	29.2507	25.4249	25.396	25.3211	25.423	25.3329	25.0007	25.16	25.1483	25.1819
Q9Y285	Q9Y285;K7ER00;K7EPH2	6	Phenylalanine--tRNA ligase alpha subunit	FARSA	57.563	41.1	323.31	15	15	15	311	0.159951	0.967571		0.130236	0.773547		-0.23937	3.54066		25.6012	26.2271	26.1766	26.1543	26.377	25.298	26.3324	25.9779	26.3038	26.6339	25.9983	25.4398	25.9063	26.6123	26.8592	25.9609	25.3795	25.9817	24.723	27.0564	22.9075	22.6979	22.583	22.595	22.5255	22.99	22.8665	22.6382	22.7887
P49327	P49327;A0A0U1RQF0	4	Fatty acid synthase;[Acyl-carrier-protein] S-acetyltransferase;[Acyl-carrier-protein] S-malonyltransferase;3-oxoacyl-[acyl-carrier-protein] synthase;3-oxoacyl-[acyl-carrier-protein] reductase;3-hydroxyacyl-[acyl-carrier-protein] dehydratase;Enoyl-[acyl-carrier-protein] reductase;Oleoyl-[acyl-carrier-protein] hydrolase	FASN	273.42	65.6	323.31	142	142	142	4093	-0.988192	6.16437		-0.983297	4.9591		0.0592602	0.235861		31.1529	32.4696	32.1364	32.2457	32.244	30.1025	31.1714	31.3622	31.1434	31.3496	30.7193	31.0637	31.3752	31.2045	31.6746	30.5106	30.8755	31.3326	30.6822	31.5886	27.2536	27.3173	27.311	27.3993	27.3185	26.101	26.2613	26.4588	26.4037
P14324	P14324;A0A087X090;A0A087WVN4	5	Farnesyl pyrophosphate synthase	FDPS	48.275	37	323.31	15	15	15	275	-0.217748	3.73688		-0.414989	4.9691		-1.0545	5.61799	+	26.4362	27.4295	27.6666	26.8175	27.1627	26.3772	26.9338	27.3527	26.2055	27.1537	26.4738	26.5195	26.0554	26.7695	27.5556	26.3026	26.5341	26.695	26.2466	26.9687	24.7417	24.798	24.7215	24.8466	24.7227	24.5452	24.5558	24.6288	24.497
P39748	P39748	3	Flap endonuclease 1	FEN1	42.592	64.2	323.31	24	23	23	577	-0.033062	0.277568		0.00189362	0.0137807		-0.355465	3.42593		27.7188	28.635	28.1919	28.2507	28.3372	27.2392	28.664	28.437	27.9458	28.3103	28.546	28.223	28.305	28.1154	28.6772	27.875	27.9377	28.1918	27.8672	28.2003	24.5214	24.5074	24.4452	24.5416	24.5361	24.5595	24.6057	24.4593	24.3492
P07954	P07954;A0A804HI24;A0A804HKE6	3	Fumarate hydratase, mitochondrial	FH	54.636	56.5	323.31	24	24	24	629	0.163005	1.35144		0.0422112	0.29729		-0.1344	1.1316		27.7368	28.6844	28.4845	28.4207	28.5918	27.9814	28.8651	28.6526	28.6736	28.8791	28.585	28.3966	28.5086	28.8242	29.1164	28.5776	28.7492	28.8043	28.4899	28.9552	26.0052	25.85	25.7793	25.6782	25.7272	26.0245	26.0265	25.8535	25.9075
Q02790	Q02790	4	Peptidyl-prolyl cis-trans isomerase FKBP4;Peptidyl-prolyl cis-trans isomerase FKBP4, N-terminally processed	FKBP4	51.804	84.3	323.31	40	40	40	1051	0.330991	5.95776		0.092543	2.27605		0.138546	1.17084		27.75	28.9816	28.6143	28.7781	28.7757	28.3476	29.3988	28.9316	29.0576	29.3518	28.9815	28.9043	28.7048	28.9233	29.1218	28.7458	28.9775	28.9866	28.562	29.1029	24.4517	24.495	24.4826	24.4797	24.5071	24.7619	24.855	24.795	24.7755
Q13045	Q13045	5	Protein flightless-1 homolog	FLII	144.75	45.5	323.31	47	47	25	783	0.254412	4.02805		0.111183	1.34808		0.182417	5.34735		26.5529	27.7925	27.0813	27.1908	27.5795	26.9532	27.8746	27.7652	27.5272	27.6067	27.4438	27.35	27.1084	27.5104	28.0252	27.1526	27.222	27.3076	27.157	27.7962	23.2047	23.3076	23.2281	23.189	23.372	23.5041	23.514	23.5039	23.5442
P21333	P21333;A0A7P0NMY4	9	Filamin-A	FLNA	280.74	75.4	323.31	186	174	4	5617	0.305142	3.56018		0.0743088	0.85717		-0.0703686	0.975165		31.992	33.0178	32.6957	32.616	32.8261	32.5472	33.3001	33.1062	32.985	33.2504	33.0606	32.8633	32.8487	32.7391	33.1518	32.6355	32.257	32.336	32.248	32.3045	27.4765	27.2975	27.3816	27.3262	27.3971	27.819	27.6985	27.6371	27.5892
O75369	O75369;E7EN95	2	Filamin-B	FLNB	278.16	83.6	323.31	207	207	1	6615	0.00762939	0.0934308		-0.106034	2.14668		-0.31771	1.71505		32.1806	33.2983	33.051	33.037	33.2628	32.4513	33.348	33.1509	33.077	33.2487	33.1105	32.9653	32.9852	33.0661	33.3427	32.5175	32.2559	32.3321	32.3117	32.2945	27.6144	27.5512	27.6395	27.6354	27.7232	27.6518	27.6644	27.6	27.6258
Q14315	Q14315	1	Filamin-C	FLNC	291.02	67.6	323.31	156	138	138	2870	0.401149	2.19878		0.207413	0.993854		-0.612763	3.55568		29.564	30.3845	29.9916	29.9174	30.1419	30.1577	30.9394	30.4049	30.4456	30.5599	30.7865	30.6895	30.2201	30.4793	30.6634	30.3562	30.4302	30.2589	30.0233	30.3634	24.998	24.7577	24.7641	24.7158	24.7605	25.5317	25.3129	25.0531	25.0604
Q96AE4	Q96AE4;E9PEB5	2	Far upstream element-binding protein 1	FUBP1	67.56	54.2	323.31	31	27	16	608	0.120043	1.67987		0.0746914	1.67628		0.171177	0.863046		26.4045	27.4412	27.0089	27.122	27.3082	26.691	27.2931	26.6337	27.1764	27.4294	27.2999	27.2912	27.3603	27.5697	27.5764	27.299	27.1947	27.0978	27.0056	27.4063	23.3339	23.3159	23.3649	23.3196	23.3027	23.6044	23.4111	23.4176	23.372
Q96I24	Q96I24	3	Far upstream element-binding protein 3	FUBP3	61.64	58.7	323.31	25	21	21	419	-0.160963	2.46639		-0.0883102	1.10753		0.0660896	0.783684		25.952	27.1061	26.8264	26.2148	26.9745	25.8477	26.6588	26.4319	26.4714	26.6792	26.7259	26.3804	26.5563	26.8025	27.2229	26.619	26.6917	26.9535	26.3633	26.9661	23.8503	23.7241	23.7854	23.7781	23.7376	23.5962	23.7089	23.6483	23.5121
P35637	P35637;H3BPE7	3	RNA-binding protein FUS	FUS	53.425	31.2	323.31	15	13	13	490	-0.124185	1.66209		0.00566559	0.0439673		0.0125912	0.149597		27.3324	28.777	28.2731	28.4412	28.3684	27.5234	28.4509	28.5042	28.3795	28.3125	28.2248	28.1032	28.398	28.2012	28.9291	28.2943	28.6337	28.6462	28.1193	28.9493	26.409	26.4643	26.4461	26.5097	26.4491	26.2338	26.3625	26.4686	26.3198
P51114	P51114;A0A8V8TMQ1;B4DXZ6;A0A8V8TNP6;E9PFF5;E7EU85	14	Fragile X mental retardation syndrome-related protein 1	FXR1	69.72	61.4	323.31	38	38	34	718	0.0658138	0.857838		0.183924	3.58459		0.168883	2.27178		26.7608	27.7689	27.4196	27.0944	27.7703	26.6771	27.9342	27.0763	27.2664	27.6401	27.9713	27.5336	27.4443	27.4555	28.1	27.4844	27.5094	27.53	27.2913	27.7017	24.0296	23.9302	23.9868	23.9147	23.9429	23.9882	24.0859	23.979	23.9516
P51116	P51116	2	Fragile X mental retardation syndrome-related protein 2	FXR2	74.222	56.3	323.31	28	24	23	490	0.246686	2.5805		0.132603	1.31319		0.153823	2.91633		25.3426	26.2181	26.1884	25.6025	26.1642	25.7887	26.6218	26.4343	26.0756	26.4184	26.4991	26.2975	26.2804	25.9765	26.6827	26.0235	26.023	26.5082	25.7658	26.7204	22.7034	22.5338	22.7044	22.6939	22.6554	23.014	22.9353	22.9131	22.7281
Q13283	Q13283;A0A7I2V5M7;A0A7I2YQN9;A0A7P0P2U7;A0A7I2YQU8;A0A7I2V651	28	Ras GTPase-activating protein-binding protein 1	G3BP1	52.164	63.1	323.31	25	25	23	752	-0.13218	2.03797		0.156952	2.47683		0.126325	1.40087		27.4949	28.5356	28.372	28.1393	27.9895	27.3401	28.2159	27.8289	28.0386	27.9984	28.5836	28.4019	28.3296	28.1242	28.855	28.2183	28.1154	28.5285	28.2322	28.6678	24.8065	24.7147	24.7856	24.6189	24.7078	24.654	24.5996	24.542	24.5599
P11413	P11413;E7EUI8;A0A8Q3SJB9;A0A8Q3SIN6;A0A8Q3SIS5;A0A8Q3WL95;A0A8Q3WL93;A0A8Q3WLT0;A0A8Q3WL80;E7EM57;E9PD92	14	Glucose-6-phosphate 1-dehydrogenase	G6PD	59.256	85	323.31	44	44	44	1044	0.028186	0.394236		-0.241696	2.8833		0.145269	2.26872		28.8175	29.9225	29.4737	29.4934	29.5112	28.7228	29.835	29.857	29.4658	29.606	29.341	29.4636	29.4372	29.4015	29.6993	29.216	29.5551	29.6302	28.9947	29.7497	25.7358	25.6723	25.768	25.6522	25.6141	25.6669	25.7117	25.7304	25.7125
Q14697	Q14697;F5H6X6;E9PKU7	4	Neutral alpha-glucosidase AB	GANAB	106.87	63.2	323.31	53	53	53	1503	0.270208	4.0289		0.0684895	0.92711		-0.114175	2.03036		29.0708	30.4274	30.1421	30.2456	30.1092	29.555	30.6596	30.2677	30.4174	30.6054	30.0046	30.2492	30.221	30.3808	30.4496	30.0666	30.3213	30.4822	29.9514	30.7163	26.0601	26.1625	26.1681	26.2004	26.0635	26.3701	26.4961	26.3895	26.3727
P04406	P04406;E7EUT5	3	Glyceraldehyde-3-phosphate dehydrogenase	GAPDH	36.053	89.3	323.31	37	37	37	4345	0.165068	1.57074		0.00238762	0.0288495		0.195516	2.87674		33.4036	34.5995	34.296	34.2429	34.482	33.8193	34.7899	34.5561	34.6467	34.5585	34.3719	34.293	34.3666	34.3605	34.7852	34.2681	34.4285	34.5407	34.1576	34.6561	30.4629	30.6058	30.468	30.5378	30.5345	30.5915	30.8191	30.7087	30.7838
P41250	P41250;A0A6Q8PGA8;A0A6Q8PGI6;A0A6Q8PGZ8;A0A6Q8PHH9;A0A6Q8PGW4;A0A6Q8PHI7;H7C443;A0A6Q8PFZ6	17	Glycine--tRNA ligase	GARS	83.165	63.3	323.31	39	39	39	795	-0.320741	5.91006		-0.42027	3.75496		0.149872	3.06777		28.2431	29.3981	29.2728	28.7064	28.9465	27.8001	28.7102	28.6628	28.5651	28.8531	28.5521	28.5574	28.5844	28.3799	29.0562	28.5311	28.6283	28.923	28.4896	28.9424	25.0097	25.0121	25.0073	25.0193	24.9185	24.6645	24.7187	24.6924	24.6213
P22102	P22102	8	Trifunctional purine biosynthetic protein adenosine-3;Phosphoribosylamine--glycine ligase;Phosphoribosylformylglycinamidine cyclo-ligase;Phosphoribosylglycinamide formyltransferase	GART	107.77	52.4	323.31	42	42	42	978	0.116939	2.62581		0.03507	0.435122		-0.367472	4.72777		27.5278	28.5929	28.2545	28.0917	28.4612	27.6246	28.7243	28.5358	28.3547	28.5954	28.7149	28.4893	28.4321	28.307	28.5942	28.2317	28.3684	28.3195	27.9639	28.393	24.1757	24.1015	24.1391	24.0938	24.0727	24.2351	24.2639	24.2352	24.1613
Q04446	Q04446;E9PGM4	2	1,4-alpha-glucan-branching enzyme	GBE1	80.473	53	323.31	29	29	29	581	-0.138483	0.929826		-0.224201	1.85021		0.0545483	1.00004		26.6027	27.8765	27.7272	27.5157	27.5749	26.6406	28.0934	27.5527	27.4026	27.7047	26.7695	27.5823	27.2723	27.1222	28.0713	27.4023	27.2063	27.591	26.9473	28.0654	24.425	24.274	24.5176	24.3871	24.2424	24.0388	24.3545	24.3693	24.2072
Q92616	Q92616	1	Translational activator GCN1	GCN1L1	292.71	53.8	323.31	130	130	130	2142	0.107636	4.04476		0.0332493	0.74787		-0.0903519	0.516403		27.8485	29.2201	28.7282	28.6781	28.7744	28.0839	29.0809	28.8536	28.8839	28.9783	28.734	28.7187	28.9529	28.8918	29.2875	28.6597	28.7334	28.7931	28.4852	29.2871	23.8298	23.7654	23.7854	23.7737	23.7927	23.8837	23.8967	23.8679	23.9212
P31150	P31150	2	Rab GDP dissociation inhibitor alpha	GDI1	50.582	71.6	323.31	31	20	20	458	0.159509	1.61148		-0.0495979	0.465709		0.085527	1.1499		25.7738	27.2103	26.9457	26.8435	27.167	25.4378	27.1808	27.091	27.3551	27.222	26.6246	26.6171	26.8431	26.9398	27.3323	26.4664	26.8024	26.7547	26.559	26.8982	23.7868	23.7873	23.862	23.9022	23.942	24.0109	24.01	24.1665	24.0309
P50395	P50395	7	Rab GDP dissociation inhibitor beta	GDI2	50.663	86.7	323.31	49	49	38	1506	0.22158	4.86522		0.00725479	0.120069		0.0197014	0.147925		29.6479	30.7918	30.5269	30.72	30.7322	30.1166	31.0176	30.9591	30.9438	31.1231	30.5564	30.5069	30.6947	30.8357	31.0462	30.5828	30.6892	30.8937	30.5306	31.2526	26.9205	26.8654	26.8897	26.9495	26.8942	27.1981	27.119	27.116	27.0985
Q8TEQ6	Q8TEQ6	1	Gem-associated protein 5	GEMIN5	168.59	32.5	323.31	34	34	34	613	0.352773	3.13487		0.43309	3.4115		0.20788	4.00673		24.8616	25.6026	25.0487	25.4063	25.6272	25.3763	26.2735	25.9224	26.3569	26.2424	26.449	26.3426	25.5558	26.3768	26.3889	26.2536	25.9898	26.0969	25.5152	25.9859	21.8328	21.6167	21.5035	21.5395	21.5416	22.0413	22.0044	21.8648	21.9447
P00367	P00367;A0A804HJD7;A0A804HKE0;P49448	9	Glutamate dehydrogenase 1, mitochondrial;Glutamate dehydrogenase 2, mitochondrial	GLUD1;GLUD2	61.397	67.4	323.31	34	34	34	840	-0.0539627	0.72149		-0.280068	5.03927		0.436007	3.51195		28.088	29.1938	28.8017	28.883	28.9723	27.9873	29.0111	28.8225	29.1016	29.0464	28.5807	28.5207	28.6451	28.8641	29.1389	28.4375	28.5294	28.9896	28.6228	29.2293	25.4694	25.4374	25.4558	25.5533	25.566	25.3505	25.4595	25.5162	25.4542
P49915	P49915	1	GMP synthase [glutamine-hydrolyzing]	GMPS	76.715	69.1	323.31	40	40	40	890	0.226258	2.29403		0.223122	2.54743		-0.140468	1.41653		27.0793	28.035	27.9461	27.7283	27.8881	27.2317	28.3095	28.0208	28.1756	28.1355	28.216	28.1806	28.1518	28.085	28.5332	27.7863	27.9721	28.0721	27.2424	28.1734	23.9362	23.7849	23.7597	23.685	23.6963	24.1006	23.9929	23.8635	24.0122
P04899	P04899	16	Guanine nucleotide-binding protein G(i) subunit alpha-2	GNAI2	40.45	67.6	323.31	21	21	14	607	0.117328	1.68743		-0.214908	2.86735		0.106844	1.1658		27.1923	28.359	28.2996	28.0419	28.3295	27.687	28.4169	28.203	28.3232	28.1639	27.9188	27.9102	27.8558	28.1708	28.0623	27.7545	27.8887	28.2157	27.5707	28.1728	25.1005	24.9135	25.1097	25.0122	24.9627	25.1293	25.1921	25.131	25.1145
P62873	P62873;F6UT28;B1AKQ8	5	Guanine nucleotide-binding protein G(I)/G(S)/G(T) subunit beta-1	GNB1	37.377	44.1	323.31	13	9	9	213	-0.368437	3.21441		-0.470269	3.13298		-0.19392	2.60655		26.3895	27.4993	27.1919	27.1335	27.6202	25.3852	26.8058	26.8223	26.8368	26.3565	26.6742	26.3364	26.8053	26.1545	27.221	26.1242	26.7277	26.5756	26.2373	27.3491	24.197	24.2765	24.2071	24.3778	24.3608	23.7809	23.9095	24.105	23.9538
P63244	P63244;J3KPE3;D6RAC2;D6REE5;H0Y8W2;H0YAF8;D6R9L0;H0YAM7;D6R9Z1;D6RHH4;D6RFX4	22	Guanine nucleotide-binding protein subunit beta-2-like 1;Guanine nucleotide-binding protein subunit beta-2-like 1, N-terminally processed	GNB2L1	35.076	90.9	323.31	26	26	26	787	-0.287759	3.13847		0.0537182	0.678405		-0.343242	3.09742		29.1331	30.2694	29.9655	29.8392	30.1128	28.7192	29.7671	29.6175	29.4951	29.4367	29.9436	29.9425	30.1057	30.019	30.2348	29.601	29.5952	29.8919	29.2887	30.0544	26.9621	26.8913	26.9271	26.8631	26.8072	26.6547	26.6931	26.6638	26.5678
P46926	P46926;D6RAY7;D6R9P4;D6RFF8;D6RB13;D6R917	9	Glucosamine-6-phosphate isomerase 1;Glucosamine-6-phosphate isomerase	GNPDA1	32.668	58.5	323.31	10	10	7	270	0.0845367	0.912358		-0.0362896	0.29201		-0.126064	1.38001		25.2061	26.2854	26.0877	26.1235	26.2371	25.4702	26.5482	26.1601	26.3293	26.4879	26.0903	25.7682	26.0742	26.2113	26.453	25.7729	25.9581	26.154	25.7034	26.0601	23.4112	23.1326	23.2825	23.3156	23.2767	23.3328	23.3281	23.3529	23.4297
Q14789	Q14789;A0A8J9C4H3;E7EU81;C9J8Q0;A0A8Q3SHH2;A0A8Q3WK92;A0A8Q3WKA7;H0Y867;A0A8Q3SHI9;A0A8Q3SHQ4;A0A8Q3SHP0;A0A8Q3SHQ5;A0A8Q3WLC9;H7C5I7;A0A8Q3SHM0;A0A8Q3WKE2;A0A8Q3SHH5;A0A8Q3SHQ9	25	Golgin subfamily B member 1	GOLGB1	376.01	29.2	323.31	68	68	68	643	-0.247244	2.27793		-0.108848	1.00657		-0.0884613	0.804119		25.3723	25.802	26.6417	25.5853	25.9599	24.4743	25.0598	24.888	26.5795	24.872	25.6767	25.6783	26.5959	25.482	26.187	24.9075	25.132	25.4094	24.488	25.6688	22.7594	22.4837	22.575	22.6014	22.685	22.4591	22.3744	22.433	22.3981
P17174	P17174	1	Aspartate aminotransferase, cytoplasmic	GOT1	46.247	63.9	323.31	22	22	22	477	0.0507519	0.607676		-0.124707	2.06566		-0.250993	2.39416		27.3056	28.3704	28.1881	28.3022	28.3714	27.4706	28.4812	28.1572	27.8934	28.6729	27.8968	28.1405	27.6283	28.1028	28.5245	27.9137	28.131	28.3118	27.9412	28.5758	24.8414	24.7452	24.7873	24.757	24.8403	24.8645	24.8844	24.7838	24.7484
P06744	P06744;A0A2U3TZU2;K7EQ48;A0A2R8Y6C7;A0A0J9YYH3;A0A0J9YXP8;A0A0J9YX90	19	Glucose-6-phosphate isomerase	GPI	63.146	64.5	323.31	31	31	22	1060	0.123185	1.68951		-0.0909328	1.97314		0.0643959	0.981872		28.8866	30.1846	29.6982	29.8318	29.9606	29.0927	30.2553	30.1693	30.2347	29.6843	29.5464	29.5672	29.8277	29.8919	30.0753	29.5203	29.757	29.7048	29.5256	30.1905	26.0621	26.0711	26.0328	26.029	26.026	26.0965	26.243	26.1961	26.2572
Q9UBQ7	Q9UBQ7;U3KQ56	2	Glyoxylate reductase/hydroxypyruvate reductase	GRHPR	35.668	49.7	323.31	15	15	15	351	-0.118893	0.815719		-0.340813	3.73152		-0.046376	1.35926		26.1494	27.1862	26.8703	26.9321	27.1732	26.3979	27.1706	26.8838	26.9156	27.1855	26.6457	26.5813	26.4979	26.9212	27.152	26.5106	26.4201	26.8442	26.448	26.952	24.8145	24.6594	24.56	24.7709	24.7367	24.5269	24.3879	24.7168	24.6199
P06396	P06396;A0A0A0MS51;A0A8V8TND7;A0A0A0MT01	6	Gelsolin	GSN	85.696	40	323.31	30	30	9	457	-0.534632	3.27052		-0.622575	3.82494		-0.238244	2.02531		27.0798	27.9417	27.5805	27.794	27.657	26.185	26.8214	27.2357	27.616	27.2736	26.528	26.4981	27.077	27.0921	27.4227	26.1905	26.6431	27.4336	26.8287	26.9563	24.2515	24.1757	24.3385	24.3689	24.1795	23.6455	23.5799	23.9428	23.9345
P15170	P15170;H3BR35	3	Eukaryotic peptide chain release factor GTP-binding subunit ERF3A	GSPT1	55.755	54.1	323.31	27	27	13	566	0.215767	3.67644		0.13322	3.25995		-0.762386	3.69847		26.4269	27.5137	27.1725	26.9875	27.2638	26.7838	27.4951	27.6629	27.1985	27.766	27.5205	27.7588	27.3913	27.5731	27.8753	27.1023	27.3027	27.3383	26.8443	27.3681	24.1492	24.1349	24.1441	24.0895	24.0485	24.4061	24.3784	24.3126	24.2565
P09211	P09211;A8MX94	5	Glutathione S-transferase P	GSTP1	23.356	66.2	323.31	13	13	13	347	0.123493	0.531118		-0.186168	0.925745		0.132846	1.74038		28.0538	29.0334	28.526	28.6638	28.9701	28.4281	29.0625	28.5219	28.8373	28.8338	27.891	28.2932	28.5473	28.5814	29.0747	28.5748	28.5747	28.7882	28.405	28.5486	26.4824	26.3795	26.1276	26.3066	26.5167	26.7069	26.3979	26.2105	26.52
O75367	O75367;B4DJC3	2	Core histone macro-H2A.1;Histone H2A	H2AFY	39.183	52.3	323.31	21	21	3	502	0.0767044	0.443101		-0.209613	1.54031		-0.0532284	0.228866		28.0991	28.7452	28.5927	28.59	28.5238	28.1059	28.9342	28.7417	28.8968	28.627	28.4255	28.1093	28.5155	28.4623	28.5317	28.3281	28.5852	28.5498	28.0772	28.6858	25.2693	24.9736	24.909	24.9126	25.0021	25.1656	25.09	25.1243	25.1444
P40939	P40939;H0YFD6;A0A2R8Y4F5;A0A2R8YG21	5	Trifunctional enzyme subunit alpha, mitochondrial;Long-chain enoyl-CoA hydratase;Long chain 3-hydroxyacyl-CoA dehydrogenase	HADHA	82.999	59	323.31	36	36	36	641	0.0258129	0.295162		-0.171818	3.14398		-0.0171967	0.0894897		26.6277	27.4584	27.2319	27.1784	27.4985	26.4905	27.6	27.3605	27.1614	27.5351	26.9586	27.0084	27.1072	26.894	27.5941	26.9986	27.0022	27.2846	26.8474	27.5423	23.6219	23.6253	23.5024	23.651	23.6671	23.6812	23.5595	23.6439	23.6239
Q9Y450	Q9Y450;B7Z524;H0YDX7;J3QT46	12	HBS1-like protein	HBS1L	75.472	38.9	323.31	18	18	18	224	0.111381	0.650533		0.0856483	0.902704		-0.0280823	0.293423		24.3537	24.9708	24.5097	24.2852	24.809	23.5717	25.1793	24.402	24.1939	24.7941	24.9233	24.5008	24.3998	24.8026	25.6099	24.6265	24.6652	24.4129	24.622	24.9963	22.2999	22.3444	22.3028	22.1953	22.4597	22.6747	22.4613	22.2285	22.3609
A6NEM2	A6NEM2	1		HCFC1	213.47	28.5	323.31	42	42	2	695	0.0244354	0.410746		0.0337704	0.456984		0.11959	1.32533		25.7733	26.9358	26.8129	27.0488	26.983	25.7558	26.6921	26.7027	26.9246	26.7506	26.8221	26.7255	26.4705	27.2042	26.9024	26.4273	26.7967	26.7479	26.5851	27.1752	23.1234	23.06	23.0522	23.0248	23.0757	23.0781	23.1262	23.14	23.0187
P51858	P51858	2	Hepatoma-derived growth factor	HDGF	26.788	85	323.31	18	18	17	498	0.201313	3.17823		-0.0710148	0.801267		0.1195	2.34546		27.3894	28.5238	28.3675	28.4824	28.4389	27.7988	28.5128	28.5844	28.589	28.8238	28.097	28.1873	28.351	28.5989	28.429	28.0665	27.9803	28.4529	28.3079	28.8046	25.7478	25.6728	25.7517	25.7626	25.6592	25.9764	25.9911	25.8312	25.8721
A0A024R4E5	A0A024R4E5;Q00341;H0Y394	22	Vigilin	HDLBP	141.44	54.3	323.31	59	59	59	1193	4.52501	0.984021		0.014119	0.144999		-0.00595856	0.0642369		27.2922	28.1552	27.9342	27.5731	28.109	26.885	28.0374	28.2224	27.8371	27.9685	27.9549	27.9197	28.2076	28.1528	28.4537	27.424	27.8523	27.966	27.3777	28.2834	24.4505	24.3091	24.2645	24.2682	24.3303	24.2337	24.3202	24.2373	24.213
P49773	P49773	7	Histidine triad nucleotide-binding protein 1	HINT1	13.802	86.5	323.31	13	13	13	413	-0.0765953	0.153755		-0.157728	0.826097		-0.171325	2.37131		27.1441	28.6122	27.9319	28.1418	28.5139	26.6303	28.5943	28.3786	28.6299	28.4703	28.1047	28.0497	28.2752	27.9837	28.5832	27.7737	27.7217	28.5899	27.8525	28.4262	24.8339	25.1972	25.11	25.1528	25.2649	24.3278	25.1319	25.2225	25.2247
P06899	P06899	3	Histone H2B type 1-J	HIST1H2BJ	13.904	83.3	323.31	15	15	0	1513	-0.237046	3.31551		-0.0935257	1.1143		-0.112315	0.619962		32.5483	33.4268	32.9925	33.0436	33.2836	32.5402	33.3419	33.0401	32.9915	33.0889	33.2807	33.0427	33.1946	33.2518	33.3059	33.1047	33.0733	33.2869	33.0076	33.3137	30.8246	30.7002	30.7896	30.6753	30.6779	30.4452	30.5153	30.4693	30.4532
P62805	P62805	1	Histone H4	HIST1H4A	11.367	62.1	323.31	18	18	18	1829	-0.1794	1.56122		-0.0680763	0.459302		0.013485	0.111409		32.9847	33.933	33.698	33.591	33.6607	33.1105	33.7782	33.5185	33.5957	33.5694	33.7591	33.5845	33.748	33.7254	33.6773	33.5441	33.676	33.7339	33.5447	33.6334	30.9084	30.9491	30.9801	31.1201	30.9609	30.8256	30.7012	30.7481	31.0133
P19367	P19367	2	Hexokinase-1	HK1	102.48	51.5	323.31	41	41	36	766	-0.143588	2.81486		-0.115859	5.34034		0.0709423	0.512363		27.4512	28.5083	27.9216	27.9417	28.2052	27.1287	28.2942	27.8693	27.8089	27.8	28.1264	27.7841	27.7207	27.8599	28.3204	27.8192	27.9739	28.0189	27.5447	28.0438	23.6258	23.62	23.6083	23.5947	23.5868	23.4371	23.549	23.4558	23.5018
Q53Z42	Q53Z42;A0A140T9I0;A0A140T9X5;A0A140T913;A0A140T955;A0A140T933;A0A1W2PRT9;A0A1W2PPQ2;A0A140T975;Q9GJ45;A0A1W2PS39;Q5RJ27	16		HLA-A	40.921	62.2	323.31	26	26	11	798	-0.188772	1.74967		-0.365198	4.07427		-0.120633	2.08444		27.8667	29.1541	28.5635	28.5948	28.619	27.7568	28.7288	28.7577	28.5851	28.3007	27.937	28.1324	28.1685	28.2938	28.7412	28.2965	28.8269	28.6928	28.3177	28.7781	25.531	25.4997	25.5643	25.5787	25.4749	25.2137	25.3389	25.5208	25.4236
Q8TCT9	Q8TCT9;A0A3B3IUB5;A0A075B6F6;A0A0S2Z6F0;A0A3B3IT72	6	Minor histocompatibility antigen H13	HM13	41.488	26	323.31	11	11	11	308	0.399783	1.96316		0.105503	0.798886		0.0404011	0.622921		25.7973	27.3358	26.6168	26.286	26.9971	26.8443	27.8165	26.8017	27.0995	27.0503	27.4651	26.9456	26.5355	26.8925	27.3703	26.8284	26.8971	26.4485	26.6701	27.0592	23.6991	23.7489	23.7269	23.4638	23.5372	24.3825	24.1704	23.8129	23.9631
P09429	P09429;Q5T7C4	2	High mobility group protein B1	HMGB1	24.893	54.9	323.31	21	21	10	668	0.145146	1.09063		-0.0594597	0.540259		0.193502	1.2031		28.11	29.2586	28.8092	28.7756	28.9888	28.0577	29.0779	29.044	29.065	29.3032	28.6661	28.5362	28.7089	28.8785	29.2758	28.8528	28.8782	28.9749	28.34	28.8746	26.4969	26.4616	26.5435	26.5081	26.6638	26.4568	26.7972	26.7834	26.6203
Q13151	Q13151	1	Heterogeneous nuclear ribonucleoprotein A0	HNRNPA0	30.84	63	323.31	20	20	20	340	-0.257047	2.12472		0.281588	3.04961		0.0112301	0.0791522		26.2034	27.1725	27.2007	26.8893	27.0299	25.7365	26.8059	27.1789	26.4027	27.3318	27.4258	26.2036	27.0111	27.3787	27.5266	26.9214	27.3391	26.9233	26.74	27.3487	23.7338	23.5853	23.7747	23.6043	23.687	23.5744	23.4844	23.4094	23.1965
A0A7I2V3R8	A0A7I2V3R8;F8W6I7;A0A7I2V3W0;A0A7I2V2L6;A0A7I2YQX9;F8VZ49;A0A2R8Y4L2;Q32P51;F8VTQ5	39	Heterogeneous nuclear ribonucleoprotein A1-like 2	HNRNPA1;HNRNPA1L2	34.139	86.2	323.31	35	34	1	1604	0.235381	2.81561		0.218621	2.50851		0.199093	2.86508		30.6555	31.7954	31.5286	31.5932	31.6469	30.9665	32.0164	31.7751	31.8108	31.9451	31.8209	31.2071	31.7356	31.914	32.2119	31.4026	31.5232	31.8634	31.2817	32.0218	27.6935	27.6545	27.8089	27.8677	27.7982	27.8981	28.0181	28.0765	28.039
P22626	P22626;A0A7I2V4I6;A0A7I2V323;A0A7I2V4N1;A0A7I2V3P1;A0A7I2V3P7;A0A7I2V4S4;A0A087WUI2;A0A024RA28;A0A7I2V4N0;A0A7I2YQN4	11	Heterogeneous nuclear ribonucleoproteins A2/B1	HNRNPA2B1;HNRPA2B1	37.429	75.9	323.31	35	35	34	1743	0.104764	1.12406		0.0488464	0.734815		0.190635	1.98229		30.4974	31.5175	31.4623	31.4195	31.4904	30.801	31.9861	31.7973	31.6025	31.6767	31.3596	31.5222	31.5344	31.5943	31.9039	31.0886	31.4259	31.6382	31.0589	31.4421	27.2393	27.2491	27.3216	27.3725	27.2771	27.2681	27.5228	27.4699	27.3632
P51991	P51991;A0A7I2V2R3;A0A7I2V5D8;A0A7I2V4J6;A0A7I2V4G0;A0A7I2V402	7	Heterogeneous nuclear ribonucleoprotein A3	HNRNPA3	39.594	54.8	323.31	31	30	30	774	0.150573	2.04403		-0.0113518	0.123617		0.00243683	0.0236445		28.303	29.2996	28.9831	29.0743	28.9619	28.2848	29.1384	29.3297	29.2919	29.2918	28.9849	28.6803	28.7133	28.8908	29.5397	28.688	29.0421	29.2614	28.7062	29.4519	25.7695	25.5939	25.6799	25.7091	25.6674	25.7605	25.8508	25.8572	25.7642
B4DY08	B4DY08;G3V4W0;G3V4C1;P07910;G3V2Q1;G3V576;G3V2D6;G3V5V7	25	Heterogeneous nuclear ribonucleoproteins C1/C2	HNRNPC	31.971	66	323.31	29	29	29	695	0.14095	1.89914		-0.0516155	0.377457		-0.0531593	0.687136		28.8419	29.8451	30.1418	29.8224	29.9178	29.383	29.9735	29.8558	29.9679	30.3915	30.001	29.4035	29.8852	30.0683	30.232	29.777	29.7152	29.8378	29.8086	30.2003	27.5752	27.4458	27.6152	27.5823	27.6181	27.7918	27.602	27.6996	27.7193
Q14103	Q14103;H0Y8G5;D6RAF8	4	Heterogeneous nuclear ribonucleoprotein D0	HNRNPD	38.434	47.9	323.31	29	29	4	1096	-0.165279	1.92443		-0.156709	2.32509		0.0868595	0.883329		29.1316	30.1694	30.2952	30.0909	30.0215	29.2361	29.919	30.0394	29.7058	30.2312	29.9234	29.7657	29.9306	30.2694	30.0609	29.7656	30.1576	29.8974	29.8073	30.2173	27.3706	27.3171	27.4818	27.3435	27.3966	27.1648	27.2772	27.3012	27.0745
P52597	P52597	2	Heterogeneous nuclear ribonucleoprotein F;Heterogeneous nuclear ribonucleoprotein F, N-terminally processed	HNRNPF	45.671	69.6	323.31	22	19	19	545	-0.212804	2.06894		0.030183	0.341991		-0.0597855	0.595812		27.6419	28.7267	28.3523	28.4181	28.4687	27.5894	28.6329	28.4119	28.3208	28.4953	28.5634	28.4508	28.7346	28.6543	28.9558	27.7641	28.291	28.5318	28.0103	28.2375	25.7521	25.7278	25.7163	25.7903	25.66	25.3018	25.5598	25.6234	25.4996
P31943	P31943;G8JLB6;E9PCY7;H0YB39;H0YBD7	24	Heterogeneous nuclear ribonucleoprotein H;Heterogeneous nuclear ribonucleoprotein H, N-terminally processed	HNRNPH1	49.229	65.3	323.31	27	27	15	934	0.133815	2.17609		0.152683	3.0969		-0.112583	2.70956		29.2401	29.8508	29.9539	29.8641	30.3318	29.2222	30.3898	29.9932	30.1126	30.3008	30.3045	30.2475	29.5941	30.1675	30.5908	29.9396	30.186	30.2766	29.6885	30.6199	27.0985	27.0122	27.0502	26.9589	27.0121	27.0557	27.2258	27.159	27.1661
P31942	P31942	1	Heterogeneous nuclear ribonucleoprotein H3	HNRNPH3	36.926	66.5	323.31	17	16	16	281	-0.0154606	0.108503		0.102929	1.33536		0.147286	2.29229		26.5716	27.2109	26.8473	26.2673	27.4891	26.1554	27.4094	26.9281	27.7481	27.5792	27.8564	27.0283	27.1362	27.18	27.716	27.1848	27.1681	27.2094	26.9497	27.8983	24.7789	24.7556	24.7703	24.7635	24.7895	24.562	24.8217	24.7252	24.8224
P61978	P61978	3	Heterogeneous nuclear ribonucleoprotein K	HNRNPK	50.976	65.9	323.31	32	32	7	1196	0.231599	3.69365		0.111923	1.6494		0.147126	2.59116		29.4904	30.2965	30.0531	30.4563	30.1046	29.7089	30.5519	30.6911	30.6335	30.4003	30.6812	30.189	30.3124	30.5064	30.5533	30.1353	30.4077	30.484	30.0574	30.6366	26.7767	26.7948	26.7632	26.8525	26.7676	27.0668	27.0447	26.9655	26.9316
P14866	P14866;M0QXS5;A0A3B3ITJ4	7	Heterogeneous nuclear ribonucleoprotein L	HNRNPL	64.132	63.7	323.31	27	27	17	969	-0.040218	0.305838		0.0480488	0.592531		0.027755	0.234804		28.3116	29.457	28.8402	29.09	29.3102	28.0948	28.945	29.2322	28.5534	29.2188	29.0863	29.2469	28.9591	29.078	29.6196	29.0352	29.1184	29.0271	28.5092	29.2638	25.1993	25.2329	25.2188	25.1947	25.3495	25.3603	25.1798	25.1959	25.0557
P52272	P52272;A0A087X0X3	10	Heterogeneous nuclear ribonucleoprotein M	HNRNPM	77.515	73.8	323.31	56	56	28	1674	0.104432	1.52506		0.117844	3.07684		0.0616791	0.914359		29.3806	30.6064	30.0413	29.8334	30.2877	29.4772	30.3669	30.019	30.0639	30.3636	30.3527	30.2054	30.2059	30.2056	30.6738	30.286	30.2888	30.4099	29.8994	30.4206	25.2611	25.2872	25.2106	25.2309	25.2395	25.3653	25.4886	25.2944	25.283
Q00839	Q00839;A0A1X7SBS1	3	Heterogeneous nuclear ribonucleoprotein U	HNRNPU	90.583	53.1	323.31	48	48	4	1217	0.0482628	0.826623		0.0387314	0.751903		0.198177	5.94296		29.5085	31.0914	30.8887	30.8462	30.7086	30.0069	31.0614	30.9098	30.7724	31.155	30.9681	30.8218	30.8114	30.9958	31.1613	30.6953	30.9894	30.959	30.5431	30.9444	27.9321	28.0408	28.021	28.0111	28.0399	28.0361	28.1176	28.0253	28.003
Q9BUJ2	Q9BUJ2;A0A0A0MRA5;B7Z4B8;M0R3F1;M0QYZ0	10	Heterogeneous nuclear ribonucleoprotein U-like protein 1	HNRNPUL1	95.737	37.9	323.31	25	25	25	588	-0.0520645	0.73818		-0.0150967	0.141132		0.0863049	1.82118		27.03	28.0176	27.9919	27.7264	27.8413	26.8891	28.0253	27.8803	27.868	27.8174	27.9827	27.8185	27.697	27.884	28.2021	27.7763	27.9377	28.1041	27.4456	28.2894	25.1189	24.9469	25.0706	24.9984	24.998	24.9716	25.0304	25.0015	24.9351
Q1KMD3	Q1KMD3;H3BQZ7	2	Heterogeneous nuclear ribonucleoprotein U-like protein 2	HNRNPUL2;HNRNPUL2-BSCL2	85.104	50.3	323.31	34	34	34	641	-0.134594	1.61946		-0.0514507	0.67746		0.0331287	0.316868		26.4134	27.824	27.2654	27.2103	27.5035	25.5247	27.2496	26.8395	27.0688	27.2001	27.1903	27.3453	26.8147	27.4209	27.7044	27.1756	27.321	27.4848	26.8473	27.8851	23.9075	23.9803	24.0416	24.0399	24.0703	24.0144	23.8173	23.9001	23.8218
P51659	P51659;E7EPL9;A0A804HK65;A0A2R8YD50;A0A804HKU2;E7ER27;E7ET17;A0A2R8Y7L2;A0A804HIR1	17	Peroxisomal multifunctional enzyme type 2;(3R)-hydroxyacyl-CoA dehydrogenase;Enoyl-CoA hydratase 2	HSD17B4	79.685	50	323.31	31	31	25	588	-0.139223	1.22013		-0.332554	3.50282		0.00269089	0.0290198		26.4044	27.7312	27.2154	27.4805	27.5625	26.4645	27.5766	27.3744	27.4574	27.6585	26.7925	26.9495	27.1797	27.1944	27.5054	26.6753	27.2006	27.3726	26.7297	27.518	23.6349	23.7154	23.7177	23.7792	23.7242	23.3588	23.5451	23.6955	23.6248
P07900	P07900	4	Heat shock protein HSP 90-alpha	HSP90AA1	84.659	65.6	323.31	71	71	47	4922	0.245152	4.58042		-0.00755692	0.0792275		-0.248586	2.70809		32.3501	33.4758	33.0451	33.1098	33.266	32.7947	33.636	33.4132	33.3387	33.549	33.2569	33.1095	33.1916	33.2219	33.2532	33.127	33.2484	33.2973	32.796	33.2724	29.4823	29.4258	29.3568	29.426	29.4259	29.7208	29.7165	29.6316	29.6386
P08238	P08238	2	Heat shock protein HSP 90-beta	HSP90AB1	83.263	69.2	323.31	70	46	39	2788	0.0741768	1.7816		-0.0688778	1.47496		0.0704788	1.69748		31.6696	32.603	32.355	32.2517	32.4216	32.0062	32.6876	32.4881	32.4128	32.5563	32.4971	32.2592	32.36	32.3607	32.4765	32.4488	32.5137	32.506	31.9932	32.4565	28.8316	28.7909	28.764	28.7348	28.766	28.8651	28.8777	28.891	28.7868
P14625	P14625;A0A7P0TAE1;H0YIV0;A0A7P0TAT8;A0A087WT78;A0A7P0T917;A0A7P0T823;A0A7P0TAY2	14	Endoplasmin	HSP90B1	92.468	71	323.31	67	65	65	2148	0.155865	3.8855		-0.119104	2.82732		0.0658848	0.88237		30.3276	31.3685	31.1237	31.112	31.1665	30.5498	31.5432	31.2816	31.1147	31.3988	30.9366	30.8906	31.1439	31.0735	31.3991	30.9701	31.2565	31.3017	30.911	31.372	27.1354	27.2088	27.2348	27.2225	27.1742	27.3532	27.3926	27.321	27.3209
P0DMV8	P0DMV8;A0A0G2JIW1;P0DMV9;V9GZ37	4	Heat shock 70 kDa protein 1A;Heat shock 70 kDa protein 1B	HSPA1A;HSPA1B	70.051	76	323.31	54	48	32	1130	-0.205348	3.4532		-0.360997	4.6093		0.0481392	1.20036		29.6161	30.5383	30.3588	30.2089	30.4446	29.4152	30.3884	30.3761	30.1376	30.2852	30.0081	30.0525	30.0724	30.0601	30.2994	29.7755	30.061	30.2492	29.8597	30.1847	26.4826	26.317	26.3495	26.3654	26.4568	26.1953	26.1779	26.2365	26.1765
P34932	P34932	1	Heat shock 70 kDa protein 4	HSPA4	94.33	85.6	323.31	79	79	76	1540	0.11469	2.34218		0.00496178	0.0435917		-0.258411	3.63736		28.595	29.5094	29.3182	29.3142	29.5477	28.7671	29.6223	29.4648	29.3349	29.5644	29.2873	29.4225	29.3984	29.2383	29.8988	29.1139	29.4178	29.5048	29.0566	29.7289	25.0832	25.0655	25.1507	25.1206	25.1248	25.2882	25.2622	25.1674	25.1634
P11021	P11021;A0A7P0TB36;A0A7P0TAI0	3	78 kDa glucose-regulated protein	HSPA5	72.332	65.3	323.31	57	57	56	1861	-0.396009	3.95272		-0.572223	5.62263		0.0865833	1.89432		30.7285	31.7071	31.4297	31.0555	31.4765	30.248	31.2826	30.8605	30.8623	31.0858	30.983	30.8616	30.8383	30.4692	31.1517	30.6531	30.8334	30.9373	30.38	31.0911	27.3052	27.17	27.1574	27.1004	27.096	26.8789	26.8631	26.7111	26.6786
P11142	P11142;E9PKE3;E9PNE6;A8K7Q2	12	Heat shock cognate 71 kDa protein	HSPA8	70.897	64.9	323.31	55	54	19	2584	0.169825	1.2086		0.111067	0.796986		-0.450148	5.52429		31.7481	32.7223	32.186	32.2771	32.5184	31.9754	32.5768	32.6105	32.5474	32.6342	32.669	32.449	32.4498	32.5009	32.8483	32.4128	32.46	32.5583	32.0685	32.3099	28.3053	28.0349	27.9731	27.9854	28.0979	28.4149	28.2957	28.201	28.2096
P38646	P38646;A0A7I2V2G2;D6RCD7;A0A7I2YQB2;A0A7I2V3F7;A0A7I2V2S7;H0Y8K0	9	Stress-70 protein, mitochondrial	HSPA9	73.68	71.3	323.31	51	50	50	1430	0.122488	1.38683		0.0216232	0.145503		0.0970848	0.601918		28.9584	29.6659	29.4756	29.6537	29.9168	28.888	29.8421	29.7662	29.7245	30.0133	29.8193	29.786	29.4855	29.6488	30.0301	29.5067	29.7377	29.7967	29.3154	29.8341	25.6098	25.3351	25.3951	25.4358	25.5391	25.6172	25.5894	25.5785	25.5613
Q9Y547	Q9Y547	1	Intraflagellar transport protein 25 homolog	HSPB11	16.297	36.1	323.31	5	5	2	119	0.61416	3.95947		0.271804	2.32358		0.104844	1.06457		23.37	24.8958	24.3198	24.7185	24.5287	24.2238	25.2927	24.624	25.1505	25.4096	24.7084	24.8124	24.7543	25.1108	25.0249	24.5252	24.2293	24.7904	24.3257	25.5982	22.6736	22.4899	22.5127	22.4646	22.3949	23.3221	23.138	22.8968	23.0263
P10809	P10809;A0A7I2V599;A0A7I2V2X6;A0A7I2YQK6;A0A7I2V5M1	14	60 kDa heat shock protein, mitochondrial	HSPD1	61.054	69.1	323.31	47	47	47	1660	0.258784	2.93226		0.0668278	0.651446		0.196556	1.10547		30.0743	31.2037	30.8495	30.8333	31.1379	30.4443	31.3548	31.2215	31.3324	31.4254	31.2096	30.8387	30.9472	31.1208	31.303	31.016	31.3101	31.2634	31.0419	31.2336	27.2033	26.9801	26.9927	27.0002	27.0823	27.3222	27.2586	27.2348	27.3188
Q92598	Q92598	2	Heat shock protein 105 kDa	HSPH1	96.864	61.5	323.31	51	48	10	1092	0.44525	4.53468		0.240408	3.51039		0.235905	3.1779		27.9695	28.9314	28.5004	28.7551	28.8149	28.6453	29.4667	29.1954	29.2176	29.3667	29.1705	29.0478	28.8468	28.9813	29.4956	28.8402	29.1363	29.0167	28.79	29.1633	24.7491	24.7149	24.6766	24.7271	24.8516	25.3158	25.1515	25.0964	25.1132
Q7Z6Z7	Q7Z6Z7	4	E3 ubiquitin-protein ligase HUWE1	HUWE1	481.89	34.4	323.31	115	115	109	1709	-0.0617073	0.722486		-0.0496208	0.490773		0.279836	3.51216		26.9328	28.0147	27.7233	27.6286	27.7909	26.6013	28.0402	27.6838	27.6246	27.6526	27.5565	27.4945	27.5779	27.7341	28.1232	27.6889	27.7069	27.8429	27.4315	28.1687	23.2804	23.1942	23.1969	23.0711	23.1383	23.1812	23.1718	23.067	23.075
Q9Y4L1	Q9Y4L1;A0A494C039;K7EQK2;A0A087X054;A0A8Q3SHG4;A0A0G2JRS0;A0A087WWI4;E9PJ21;J3QLE9;J3QQH7	19	Hypoxia up-regulated protein 1	HYOU1	111.33	57.8	323.31	54	54	53	911	0.333767	2.64981		-0.0224773	0.140315		0.0283783	0.264936		28.0099	28.6896	28.4379	28.3926	28.6354	28.308	29.1453	28.8844	28.6214	29.0325	28.7907	28.3786	28.5868	28.6111	28.6969	28.6103	28.5487	28.6742	28.2632	28.8057	25.0706	24.8768	24.9372	24.8431	24.8693	25.4373	25.3208	25.0951	25.1253
P41252	P41252;A0A804HJN6;A0A804HHW9;A0A804HL54;A0A0A0MSX9;J3KR24;A0A804HJ36;A0A804HIV9;A0A804HKU1;A0A804HK69	13	Isoleucine--tRNA ligase, cytoplasmic	IARS	144.5	52.6	323.31	60	60	60	1224	0.101172	1.46001		-0.0289291	0.315908		0.0437733	0.395548		27.7562	29.0172	28.8625	28.8388	28.8149	28.3519	29.2072	29.0422	28.9915	28.9605	28.7298	28.5801	28.6402	28.8937	28.9894	28.755	28.6121	28.7078	28.4957	29.0506	24.9393	25.0051	25.1287	25.1365	25.0416	25.1517	25.1792	25.1348	25.1814
P11717	P11717;A0A7I2V381	5	Cation-independent mannose-6-phosphate receptor	IGF2R	274.37	34.2	323.31	64	64	64	987	-0.0917191	0.990225		-0.0391853	0.282079		0.00929909	0.0728379		26.0959	27.0956	26.6523	26.5546	26.7469	25.9484	26.9504	26.5013	26.3856	26.5216	26.6517	26.7718	26.6259	26.4688	27.2663	26.373	26.5712	26.6	25.934	26.6757	22.0822	22.0691	21.9541	22.1276	22.0202	22.059	22.0238	21.979	21.8577
Q12905	Q12905;B4DY09	4	Interleukin enhancer-binding factor 2	ILF2	43.062	72.3	323.31	23	23	23	624	0.199637	3.20572		-0.0383102	0.187817		-0.149846	1.2408		27.5996	28.7439	27.9973	28.581	28.5471	27.8423	28.8718	28.4192	28.7178	28.656	28.6087	28.0208	28.2506	28.7722	28.5853	28.2775	28.1235	28.4828	28.2688	28.8395	25.3127	25.3595	25.3583	25.4262	25.459	25.5889	25.5499	25.602	25.6633
Q12906	Q12906	11	Interleukin enhancer-binding factor 3	ILF3	95.337	63.4	323.31	46	46	41	1266	0.273844	3.63541		0.0426273	1.05897		0.0734516	1.34984		28.4822	29.6769	29.0969	29.1122	29.4383	28.8122	29.7751	29.5405	29.4802	29.8728	29.3098	29.0454	29.1571	29.1951	29.6325	29.1842	29.2697	29.412	28.8488	29.3737	25.355	25.259	25.2872	25.282	25.3629	25.5718	25.6642	25.5089	25.4936
Q16891	Q16891;B9A067	3	MICOS complex subunit MIC60	IMMT	83.677	66.6	323.31	58	58	4	1033	0.0303009	0.299636		-0.0730194	0.845071		0.0915085	1.64966		27.5274	28.3587	28.135	27.8229	28.2812	27.5793	28.6884	28.3801	28.2593	28.5684	28.0253	28.109	28.1769	28.122	28.6149	28.0187	28.1799	28.2822	27.8522	28.5533	24.3939	24.2607	24.365	24.1795	24.2892	24.3231	24.3415	24.2588	24.3352
P12268	P12268;A0A7I2V2T3;H0Y4R1;E7ETK5;A0A7I2YQK5	6	Inosine-5-monophosphate dehydrogenase 2	IMPDH2	55.804	74.9	323.31	39	39	37	1054	0.468824	4.73222		0.335617	3.94313		-0.0344818	0.370411		28.8726	29.9795	29.5372	29.6	29.724	29.5404	30.0871	29.8388	30.0467	30.124	30.2316	29.8782	29.9018	30.1459	30.2008	29.905	29.6249	29.8701	29.6845	29.9314	25.335	25.2127	25.1457	25.2508	25.2627	25.8344	25.7217	25.5719	25.7239
Q27J81	Q27J81;A0A6Q8PHA2;A0A6Q8PHG2;A0A6Q8PH71;A0A6Q8PGN3;A0A6Q8PF44;A0A6Q8PH25;A0A6Q8PF29;A0A6Q8PFW4;A0A087X118;A0A6Q8PGC7;A0A0A0MQU1;A0A6Q8PH63;A0A6Q8PHS8;A0A6Q8PFN5	27	Inverted formin-2	INF2	135.62	38.8	323.31	33	33	15	547	-0.137739	1.1409		-0.131631	1.996		0.313799	3.57205		26.082	26.7729	26.7489	26.5029	26.5582	25.4187	26.7528	26.4646	26.481	26.4864	26.3296	26.2462	26.4866	26.2274	27.0077	25.8603	25.8349	26.1799	25.5357	26.3416	22.9088	22.8748	23.0214	23.0264	23.034	22.655	22.7864	22.8512	23.0053
Q8TEX9	Q8TEX9;H0YN14	8	Importin-4	IPO4	118.71	37.6	323.31	32	32	32	616	0.594488	4.62544		0.326348	2.59927		-0.250201	1.57945		25.8013	28.8697	26.0389	26.2202	26.4312	26.6012	27.5028	27.2206	27.5284	27.3664	26.9007	26.5426	27.0686	27.2253	27.3478	26.9472	27.1418	27.2385	26.8421	27.3945	23.6298	23.3683	23.4964	23.4517	23.6918	24.212	24.0136	24.1388	24.1658
O00410	O00410;H0Y8C6	14	Importin-5	IPO5	123.63	65.1	323.31	53	53	52	1415	0.444483	5.2882		0.290726	3.54394		0.453117	4.08447		28.1508	29.6712	29.2716	29.2403	29.0756	29.0504	29.9157	29.6824	29.6651	29.8965	29.7497	29.4715	29.4447	29.7212	29.854	29.4602	29.705	29.4851	29.1355	29.7506	25.0649	25.241	25.2284	25.2524	25.1687	25.7089	25.6187	25.6316	25.5678
O95373	O95373	3	Importin-7	IPO7	119.52	44.6	323.31	44	44	44	924	0.481507	3.93453		0.38308	3.2614		0.297121	3.64537		27.7731	29.1804	28.8736	28.7297	28.6299	28.5145	29.2696	28.9164	29.2702	29.4325	29.3177	29.0386	29.0106	29.3648	29.4838	29.1018	28.8638	29.0434	28.7919	29.546	24.2924	24.4679	24.5568	24.4257	24.2964	25.0581	24.8564	24.7862	24.9108
P46940	P46940;A0A0J9YXZ5;H0YLE8	5	Ras GTPase-activating-like protein IQGAP1	IQGAP1	189.25	69.8	323.31	111	111	106	2631	-0.0122257	0.16959		-0.173336	2.84374		0.431772	3.91535		29.5232	30.6257	30.5603	30.5273	30.548	29.5826	30.6377	30.4787	30.2353	30.6073	30.2294	30.0723	30.2525	30.3773	30.7187	29.8907	30.2852	30.4701	29.8601	30.8401	26.2395	26.2472	26.3759	26.3294	26.3435	26.3057	26.2775	26.2745	26.3025
P17301	P17301;E7ESP4;E7EMF1;E9PB77	5	Integrin alpha-2	ITGA2	129.29	35.5	323.31	32	32	32	727	-0.52492	3.35051		-0.44366	2.59173		-0.109936	1.86129		27.1561	28.0744	28.3085	27.8006	27.7732	26.5234	27.5412	27.7661	27.5157	27.6326	27.5986	27.6937	28.1416	27.7853	27.8983	26.9142	27.7452	27.9501	27.2392	27.9578	24.2272	24.1689	24.3942	24.3791	24.3601	23.5105	23.7345	23.9983	23.8383
P05556	P05556;H7C4K3;A0A7I2V2F9;E7EUI6;A0A7I2V348;C9JPK5;A0A7I2V5Z8;A0A7I2V5T3	15	Integrin beta-1;Integrin beta	ITGB1	88.414	43.2	323.31	34	34	34	1024	0.132859	2.99639		-0.163344	3.93784		-0.353255	2.12255		28.8817	30.1556	29.8132	29.8809	29.7962	29.3468	30.1714	30.0709	29.9124	30.1483	29.6577	29.5978	29.838	29.763	29.9745	29.4305	29.6708	30.0156	29.4191	29.8543	26.8303	26.7876	26.805	26.8129	26.871	26.9857	26.9456	27.0164	26.8856
P16144	P16144	4	Integrin beta-4	ITGB4	202.16	46.1	323.31	72	72	72	1049	-0.442089	2.81503		-0.356841	1.6048		-0.126928	1.59167		26.702	28.0876	28.0405	27.8809	28.0238	25.7962	27.6365	27.4094	27.3998	27.56	26.7015	27.1428	27.6357	27.4924	28.1687	26.1224	27.2351	27.4949	26.2643	28.0168	23.2864	23.3872	23.4717	23.4906	23.533	22.7145	22.957	23.1476	22.9609
Q14573	Q14573	3	Inositol 1,4,5-trisphosphate receptor type 3	ITPR3	304.1	32.9	323.31	65	65	59	788	0.360912	5.35858		-0.00520668	0.0429598		-0.514643	2.36362		26.0057	27.3898	26.8494	26.4421	26.6642	26.4525	27.5374	27.4503	27.1416	27.3944	26.6098	26.6084	26.822	26.5355	27.1752	26.6084	26.7589	26.8442	26.389	27.1092	22.415	22.3724	22.4322	22.2859	22.333	22.7631	22.7	22.7866	22.7042
Q92945	Q92945;M0R0C6	9	Far upstream element-binding protein 2	KHSRP	73.114	67.2	323.31	47	47	43	1106	0.0708347	1.08225		0.0377949	0.583373		0.0181667	0.15753		27.8022	28.939	28.1613	28.2744	28.5359	27.9662	28.7365	28.4852	28.4852	28.7655	28.7769	28.5333	28.5104	28.5027	28.8261	28.3336	28.6286	28.5119	28.0659	28.7041	24.4097	24.2753	24.2797	24.3237	24.3907	24.4922	24.4036	24.3918	24.3846
Q96EK5	Q96EK5;A0A1B0GUA3;A0A6Q8PHL8;A0A6Q8PH45;A0A6Q8PGG2	15	KIF1-binding protein	KIAA1279	71.813	57.5	323.31	27	27	27	466	-0.0736595	0.517768		0.0284424	0.449084		0.0696983	1.0737		26.3959	27.41	26.8941	27.11	27.1067	25.3683	26.8342	26.9826	26.8843	26.705	26.9987	26.9753	27.1829	26.7623	27.3666	26.6424	26.8347	26.8436	26.3922	27.2411	23.5375	23.48	23.4444	23.5035	23.4409	23.5857	23.4819	23.3127	23.4396
P52732	P52732;A0A7I2V3A9;A0A7I2YQY4	4	Kinesin-like protein KIF11	KIF11	119.16	47.9	323.31	45	45	45	620	0.500585	3.25433		1.13079	5.58407	+	-0.042754	0.784466		24.932	25.8323	25.46	25.4099	25.5088	25.445	26.3527	25.5827	26.1476	26.1566	27.3153	27.0597	27.0333	27.1599	26.9752	25.8465	25.656	26.1087	26.0057	25.6418	21.7938	21.4204	21.4373	21.4271	21.4346	22.0905	22.0684	21.8135	22.0906
P33176	P33176	17	Kinesin-1 heavy chain	KIF5B	109.68	71.2	323.31	71	71	71	1453	0.12895	2.43512		0.0314548	0.445807		0.310293	1.08314		28.1575	29.0665	28.8158	28.6508	28.8188	28.2561	29.2369	28.9132	28.9489	28.6903	29.1143	28.7718	28.8952	28.9258	29.0832	28.9138	28.8991	28.9534	28.7377	29.1241	24.5681	24.4136	24.5153	24.4733	24.5133	24.65	24.6441	24.5644	24.6683
P52292	P52292;A0A7I2V351;A0A7I2V487;A0A7I2YQE1;A0A7I2V3Z3;J3QLL0;J3KS65	8	Importin subunit alpha-1	KPNA2	57.861	51.2	323.31	22	22	22	540	0.436804	4.42022		0.665647	4.84855		0.145358	2.78041		27.2967	28.4516	28.0398	27.8457	28.0533	27.6849	28.6831	28.2742	28.6964	28.7759	28.9194	28.6001	28.5709	29.012	29.1664	28.1637	28.2053	28.2275	27.9609	28.8694	25.2748	25.27	25.0233	25.0966	25.1893	25.6421	25.5347	25.589	25.654
Q14974	Q14974;J3KTM9	6	Importin subunit beta-1	KPNB1	97.169	57	323.31	44	44	44	1480	0.237537	3.25731		0.113753	1.23509		0.294537	2.26273		29.2218	30.4788	29.9679	30.0712	29.8666	29.6067	30.6303	30.4675	30.3064	30.5293	30.4874	30.318	30.2535	30.2971	30.4483	30.0839	30.1791	30.1557	29.5537	30.3109	26.1509	26.2843	26.2044	26.1648	26.0752	26.3756	26.4871	26.447	26.3397
P04264	P04264	1	Keratin, type II cytoskeletal 1	KRT1	66.038	66.6	323.31	55	52	3	1246	0.301279	0.262438		-0.0935059	0.0721841		0.0331219	0.240525		30.0022	29.2437	30.1749	29.046	28.7525	28.4094	30.2119	30.4592	29.8166	29.2219	29.341	29.0253	29.0912	30.0817	29.422	29.1787	28.8329	31.6146	30.2133	29.6497	27.3966	25.5172	26.9539	25.4886	25.7976	26.1022	27.0201	27.1649	26.626
P13645	P13645;A0A1B0GVI3	3	Keratin, type I cytoskeletal 10	KRT10	58.826	50.2	323.31	35	32	0	600	0.0634716	0.0355212		-0.5938	0.430945		0.509041	0.354231		29.7217	27.3353	27.4744	26.7574	27.5328	27.5001	28.3591	28.5499	27.4421	27.2157	27.4049	26.8316	26.9514	27.898	27.0535	27.7437	26.8445	29.063	29.1943	27.4587	26.873	23.9392	24.1846	23.6344	24.0175	24.8528	24.8574	25.0064	24.2083
P05783	P05783;F8VZY9	2	Keratin, type I cytoskeletal 18	KRT18	48.057	90.9	323.31	49	49	30	2073	0.0478012	0.888292		-0.0239761	0.440484		0.216901	0.107262		31.0579	32.1567	31.8644	31.8895	31.9269	31.1716	32.0758	32.0307	32.0405	32.203	31.7983	31.6313	31.8821	32.1224	32.1733	31.6845	31.8283	31.8056	31.6944	31.9039	27.948	27.9459	27.9069	27.8663	27.8364	27.9835	27.9615	27.8798	27.9617
P35527	P35527;K7EQQ3	2	Keratin, type I cytoskeletal 9	KRT9	62.064	64.5	323.31	37	36	2	700	0.530964	0.489867		0.104161	0.0799331		-0.0370193	0.412953		27.88	27.4058	29.2338	27.0242	27.546	27.2396	29.382	29.4939	28.7724	27.4898	28.5589	27.4105	27.8517	29.2076	27.9681	28.1086	27.6559	31.0887	28.767	28.503	25.2962	24.1589	26.0487	24.1094	24.3696	24.8719	25.9603	26.0172	25.5107
Q86UP2	Q86UP2	8	Kinectin	KTN1	156.27	67.5	323.31	106	106	106	1702	0.177068	2.42067		-0.11423	1.78662		0.750258	0.557792		28.3319	29.2822	28.9645	28.839	28.6699	28.3302	29.451	29.0819	29.0188	29.2915	28.9997	28.5921	28.8003	28.4229	29.3688	28.4805	28.9834	28.9083	28.0425	29.3169	25.2755	25.1179	25.2443	25.1954	25.2753	25.3772	25.4267	25.355	25.3252
P28838	P28838	2	Cytosol aminopeptidase	LAP3	56.166	56.3	323.31	27	27	27	613	0.332803	5.45414		0.112988	2.03008		-0.0447964	0.453609		27.0008	27.9159	27.7165	27.7026	27.9179	27.3894	28.2398	28.1435	28.0972	28.1168	28.0548	27.809	27.8509	27.8661	28.1666	27.8658	27.9445	27.7871	27.6188	28.1695	24.5343	24.4783	24.4704	24.3978	24.4523	24.8461	24.8168	24.7382	24.7695
Q14847	Q14847;C9J9W2	5	LIM and SH3 domain protein 1	LASP1	29.717	67.8	323.31	24	24	24	696	-0.104221	0.765819		-0.102286	0.860118		0.180253	4.03201		28.194	29.29	29.1854	28.8915	29.118	28.0645	29.1058	28.8785	28.8516	28.8836	28.954	28.7967	28.7567	28.8881	29.2846	28.8321	29.1152	28.5069	28.3938	29.0807	25.8921	25.7611	25.8298	25.66	25.6977	25.5884	25.7399	25.6305	25.5266
P00338	P00338;F5GXY2	17	L-lactate dehydrogenase A chain	LDHA	36.688	91.9	323.31	41	41	39	2396	-0.112615	1.52944		-0.181528	2.10392		0.000517654	0.00355331		32.2347	33.3997	33.1814	33.1478	33.3135	32.2292	33.2581	33.2436	33.1194	32.9728	32.8459	32.9701	33.102	33.1279	33.2095	32.6407	33.017	33.1662	32.681	33.1601	29.3356	29.4168	29.4382	29.4095	29.3654	29.1989	29.3158	29.3565	29.3529
P07195	P07195;A0A5F9ZHM4;A0A3B3IS95;A8MW50;C9J7H8	6	L-lactate dehydrogenase B chain;L-lactate dehydrogenase	LDHB	36.638	61.4	323.31	28	26	26	1187	0.400355	8.48093		0.0915192	2.11732		-0.189691	3.84984		29.978	31.1769	30.9114	30.8295	31.058	30.5357	31.6085	31.3308	31.3955	31.5504	30.9772	31.0338	30.9803	31.0702	31.3729	30.6694	30.8493	31.0785	30.7467	31.5731	27.4529	27.4266	27.4519	27.4805	27.4472	27.8785	27.8606	27.808	27.8561
P09382	P09382	2	Galectin-1	LGALS1	14.716	76.3	323.31	14	14	14	829	-0.152031	1.50457		-0.354953	2.61874		0.121512	2.45683		31.3902	32.467	32.1593	32.2267	32.4003	31.3089	32.1485	32.3862	31.9561	32.3323	31.8924	31.2731	31.9193	31.945	32.2157	31.7175	31.9975	32.3435	31.6498	32.2591	29.3305	29.3359	29.2998	29.2924	29.3857	29.0272	29.1591	29.3487	29.1027
Q9UHB6	Q9UHB6;F8VQE1;F8VRN8;F8VS07	8	LIM domain and actin-binding protein 1	LIMA1	85.225	66.8	323.31	55	55	55	802	0.237849	1.73509		0.269806	1.49161		-0.15289	1.5041		27.2306	28.2775	27.8526	27.8321	27.8323	27.794	28.5597	28.2117	27.9776	27.9482	28.4705	28.3621	28.082	28.1529	28.3851	28.4601	28.6057	28.3786	28.166	28.5062	23.9489	23.7833	23.7152	23.8682	23.7093	24.2447	24.1568	23.9445	23.9187
Q12907	Q12907;A0A8Q3WK65;D6RBV2;D6RDX1;D6RIU4	6	Vesicular integral-membrane protein VIP36	LMAN2	40.228	57.3	323.31	17	17	17	436	0.117233	1.20706		-0.0609436	0.491179		0.46765	3.98229		25.9453	27.5659	26.3995	26.9439	27.1409	25.654	27.2021	27.2724	27.2063	27.5248	26.7645	27.0868	26.9626	27.1511	27.3768	26.6298	27.2866	27.4645	26.3972	27.4657	23.8319	23.9526	24.0962	23.9164	23.9019	23.9839	24.0759	24.1538	23.9895
P02545	P02545;A0A6Q8PFJ0;A0A804HL68;A0A6Q8PHQ9;A0A6Q8PF80	9	Prelamin-A/C;Lamin-A/C	LMNA	74.139	84.8	323.31	89	89	3	3402	-0.144805	4.10547		-0.322665	5.31269		0.0569359	0.357381		31.9594	33.0984	32.9577	32.7428	32.9522	31.905	32.9524	32.9138	32.7369	32.9049	32.3777	32.3407	32.7049	32.6739	32.7425	32.434	32.5408	32.8043	32.4051	32.6389	28.3496	28.3015	28.3572	28.3156	28.3244	28.1359	28.1922	28.2321	28.1614
P20700	P20700;E9PBF6;A0A0D9SFE5	4	Lamin-B1	LMNB1	66.408	84	323.31	68	66	61	1436	-0.319288	4.73867		-0.233331	4.24343		-0.192569	2.69198		28.5845	29.4809	29.3148	29.2803	29.5023	28.1121	29.103	28.9669	29.052	29.1983	29.1131	28.9392	29.1153	29.1177	29.5666	28.4295	28.8488	29.0235	28.5457	29.2075	24.9266	24.7938	24.8196	24.7584	24.781	24.4361	24.5051	24.5015	24.482
Q03252	Q03252	1	Lamin-B2	LMNB2	69.948	72.6	323.31	64	57	57	1221	0.091811	1.99608		-0.0391151	0.547292		-0.316765	4.4456		28.2742	29.0596	28.8233	28.8944	28.9075	27.9929	29.0224	29.0092	29.1458	29.1401	28.8463	28.7447	28.926	28.9073	29.2779	28.4944	28.7205	28.6922	28.4133	28.9568	24.2512	24.1391	24.1471	24.1484	24.1427	24.2434	24.3239	24.2394	24.2531
F8WD26	F8WD26;Q8WWI1;J3KP06	3	LIM domain only protein 7	LMO7	186.18	44.8	323.31	63	63	0	910	-0.345371	4.55766		-0.182404	2.05751		-0.173539	2.599		26.7922	27.2869	27.4425	27.2997	27.5191	25.8085	27.0714	27.0649	26.5565	27.0333	26.8795	27.0311	26.8743	27.3122	27.8993	26.6992	27.1969	27.1628	26.5517	27.1683	23.4958	23.342	23.5006	23.42	23.3346	23.1025	23.0489	23.0523	23.0299
K7EKE6	K7EKE6;P36776;K7EJE8	7	Lon protease homolog, mitochondrial	LONP1	95.179	47.9	323.31	33	33	33	514	-0.109248	1.79399		-0.205836	3.32529		-0.150887	2.46125		26.2124	27.4091	27.0606	26.9156	27.1552	25.5164	27.231	26.9849	26.5969	27.1424	26.7371	26.6935	26.6525	26.6814	27.2476	26.1178	26.8291	26.5513	26.6034	27.3848	23.0352	23.0537	23.0742	23.0647	23.1515	22.9193	22.9437	22.945	22.9403
P42704	P42704;A0A804HK30;A0A804HIG4;A0A804HKI2;A0A804HJZ1;A0A804HIN4;A0A804HLG8;A0A804HL40;A0A804HKR3;A0A804HI40;A0A804HIQ7;A0A804HHY9;A0A804HJH8;B8ZZ38;C9JCA9;A0A804HK02;A0A804HIV5	18	Leucine-rich PPR motif-containing protein, mitochondrial	LRPPRC	157.9	68.1	323.31	84	84	1	1603	0.129451	1.67284		0.184629	3.95718		-0.150689	2.27115		28.554	29.3173	28.9321	28.8466	29.0031	28.4171	29.4179	29.262	29.1236	29.158	29.4265	29.3477	29.3444	29.3154	29.9203	29.3113	29.5518	29.6	29.09	29.7604	24.8539	24.8066	24.7575	24.7601	24.7604	25.0555	24.9055	24.8112	24.9465
Q96AG4	Q96AG4	2	Leucine-rich repeat-containing protein 59	LRRC59	34.93	52.4	323.31	21	21	21	459	0.18434	1.64444		0.149001	2.80818		0.223674	5.29948		28.3117	29.2221	29.0133	28.949	29.3315	28.841	29.5357	29.3055	29.4248	29.3635	29.3064	29.2278	29.2194	29.3186	29.7049	29.3574	29.0392	29.1342	28.9426	29.3757	25.7467	25.7009	25.6922	25.7241	25.7954	26.1162	25.8818	25.9369	25.9228
Q32MZ4	Q32MZ4	2	Leucine-rich repeat flightless-interacting protein 1	LRRFIP1	89.252	47	323.31	32	32	28	491	-0.0806927	0.7941		-0.188634	2.27891		0.22181	3.14197		25.3316	26.4131	26.0057	26.0087	26.0244	24.4931	26.3254	25.9985	25.6168	25.5836	25.6027	25.8243	25.4562	25.8444	26.3054	25.5632	25.6337	25.8863	24.686	25.8507	22.5721	22.5119	22.5382	22.5798	22.4513	22.3987	22.5361	22.561	22.3041
P09960	P09960	2	Leukotriene A-4 hydrolase	LTA4H	69.284	56	323.31	32	32	32	627	-0.08876	1.7686		-0.267094	3.55115		-0.245888	3.19454		26.8521	28.0263	27.792	27.521	28.0678	26.9842	28.0099	27.9008	27.6014	28.0809	27.5374	27.6231	27.3523	27.0074	28.064	27.2451	27.6041	27.5001	26.9702	27.759	24.0877	24.0253	23.9888	24.0961	24.0701	23.9967	23.8962	23.9707	24.0191
H3BPE1	H3BPE1;H3BQK9	4		MACF1	856.87	29.9	323.31	187	181	0	2491	-0.32481	4.13836		-0.223948	3.30466		-0.0859997	1.86598		27.6058	28.247	28.0506	27.9963	28.3721	26.8847	27.9337	27.8433	27.3658	27.6995	27.9375	27.736	27.8461	27.7093	28.4447	27.3115	27.7636	27.6029	27.183	27.9081	22.7576	22.5537	22.6421	22.5763	22.7081	22.3519	22.3207	22.2446	22.3549
P46821	P46821	5	Microtubule-associated protein 1B;MAP1B heavy chain;MAP1 light chain LC1	MAP1B	270.63	55.5	323.31	103	103	100	2004	-0.0490501	0.437549		-0.205073	2.32346		-0.320587	4.39805		28.1268	29.3831	28.9132	28.7052	28.9842	28.0635	29.0038	28.8072	28.4553	28.9253	29.6178	29.1889	28.5664	28.3323	28.9769	28.3999	28.6509	28.6657	28.0565	28.9782	25.8425	25.7261	25.8036	25.7768	25.7209	25.8366	25.7943	25.7122	25.5704
P36507	P36507	2	Dual specificity mitogen-activated protein kinase kinase 2	MAP2K2	44.424	64	323.31	25	25	17	494	-0.00202255	0.0159712		-0.118338	1.94576		-0.209932	2.47137		26.7594	27.7009	27.3276	27.332	27.6029	26.7861	27.8837	27.5605	27.601	27.6623	27.1216	27.5554	27.4085	27.3603	27.6312	27.1813	27.6658	27.4125	27.1234	27.4616	24.4733	24.3574	24.4321	24.2878	24.3591	24.422	24.4667	24.3023	24.3514
E7EVA0	E7EVA0;A0A804HKE7	9	Microtubule-associated protein	MAP4	245.44	36.2	323.31	66	66	9	1036	-0.16526	2.02071		-0.327845	3.9231		-0.104773	0.609723		28.4202	29.2455	28.9226	28.9984	29.1202	28.1676	29.124	28.7567	28.7594	28.9232	28.2346	28.521	28.5929	28.3379	29.0869	27.8466	28.1179	28.6756	28.1895	28.7989	25.5328	25.4627	25.3594	25.3881	25.359	25.3251	25.3114	25.2918	25.1421
Q15691	Q15691	1	Microtubule-associated protein RP/EB family member 1	MAPRE1	29.999	91	323.31	25	25	23	697	0.165748	1.56915		0.064769	0.885793		-0.410043	5.47794		28.3525	29.4284	28.9839	29.0581	28.7823	28.6046	29.5424	29.1097	28.8115	28.9208	29.1542	29.1202	28.979	28.9011	29.2095	29.0499	28.8662	29.2173	28.3608	29.1458	25.5234	25.4923	25.3809	25.5412	25.3783	25.7072	25.738	25.6454	25.6036
P56192	P56192	12	Methionine--tRNA ligase, cytoplasmic	MARS	101.11	44.9	323.31	40	40	40	801	-0.00997124	0.192628		-0.155309	4.13211		0.121272	1.42879		27.0906	28.3059	28.1501	27.8428	27.9829	26.8153	28.2851	28.1258	27.8416	28.1697	27.9893	27.7458	27.8819	27.7186	28.0631	27.6955	27.9732	27.9445	27.5583	28.108	24.3131	24.279	24.3285	24.2638	24.2843	24.2935	24.2301	24.3287	24.2641
P43243	P43243;A8MXP9;A0A0R4J2E8;D6REM6;D6R991	20	Matrin-3	MATR3	94.622	50.8	323.31	40	40	40	872	0.181389	3.93487		0.136215	2.86265		-0.0504311	0.908706		28.1187	29.2466	28.7887	28.7001	28.9219	28.0701	29.0749	29.0177	28.6037	28.818	29.0055	28.8591	28.9364	29.0646	29.4079	28.9627	29.0806	29.0817	28.7419	29.3444	24.9797	24.8975	24.9479	24.9195	24.9809	25.1083	25.1093	25.1666	25.0699
P25205	P25205;J3KQ69;A0A499FHX9	4	DNA replication licensing factor MCM3	MCM3	90.98	52.5	323.31	43	43	43	712	0.766735	4.63094		0.516709	3.26807		0.105356	3.15641		26.6468	27.272	26.8969	26.6014	26.9789	27.3784	28.2032	28.1658	28.0031	28.183	27.7645	27.4042	27.6892	27.794	27.8659	27.0631	26.8253	27.1753	26.857	27.0097	23.6326	23.2784	23.2989	23.0917	23.2922	24.0831	24.091	24.1194	24.0703
Q14566	Q14566	1	DNA replication licensing factor MCM6	MCM6	92.888	47.7	323.31	36	36	36	574	0.886239	4.89678		0.440379	2.79601		0.015424	0.0531278		25.7313	26.6508	26.2655	25.895	26.1541	26.5953	27.5416	27.2503	27.358	27.5261	26.9466	26.4883	26.869	27.2326	27.1792	26.2388	26.539	26.5529	25.9562	26.6312	22.8661	22.5687	22.5691	22.2873	22.5278	23.4545	23.4353	23.4493	23.4031
P33993	P33993	2	DNA replication licensing factor MCM7	MCM7	81.307	57.2	323.31	35	35	35	734	0.920455	4.77272		0.445978	2.56926		0.0577732	0.257192		26.187	26.5162	26.6003	26.2138	26.5701	27.0531	27.9124	27.6094	27.7292	27.9622	27.3116	26.7864	27.2082	27.4907	27.5002	26.3565	26.5911	26.5386	26.3408	27.4895	23.1251	22.7573	22.732	22.5177	22.7007	23.6927	23.7301	23.6932	23.7063
P40925	P40925;A0A5K1VW95;B9A041;B8ZZ51;C9JF79	7	Malate dehydrogenase, cytoplasmic;Malate dehydrogenase	MDH1	36.426	52.4	323.31	18	18	18	388	0.0636913	0.674179		-0.234659	3.91272		0.0821526	0.333602		27.4904	28.4558	27.8016	27.9841	28.6503	27.6163	28.5154	28.4059	28.2169	28.6559	27.6684	28.4147	28.0936	27.7597	28.8059	27.8553	28.2833	28.2517	28.2179	28.2055	25.6113	25.5607	25.6302	25.6644	25.5096	25.7438	25.6146	25.642	25.5483
P40926	P40926;G3XAL0	2	Malate dehydrogenase, mitochondrial;Malate dehydrogenase	MDH2	35.503	70.4	323.31	24	24	24	721	0.0871372	1.70992		-0.189763	3.03376		-0.142239	1.66981		29.4759	30.7349	30.3167	30.4617	30.5821	29.8555	30.7653	30.6105	30.5826	30.7491	30.279	29.7728	30.3483	30.3467	30.593	30.171	30.4241	30.4189	30.2219	30.4051	27.9081	27.9129	27.8013	27.9623	27.8815	28.0062	28.0188	27.9722	27.9445
P50579	P50579;G3V1U3	3	Methionine aminopeptidase 2	METAP2	52.891	59	323.31	21	21	2	416	0.397841	3.66922		0.35697	2.84018		0.0149567	0.217614		24.8059	26.2972	25.4238	25.9997	26.3864	25.3846	26.547	26.2627	26.3548	26.2779	26.7425	26.0039	26.1618	26.3041	26.5956	26.3541	26.2506	26.0742	25.9301	26.7511	22.5571	22.7554	22.5195	22.6587	22.5824	23.0957	23.104	22.8472	23.008
P46013	P46013	1	Antigen KI-67	MKI67	358.69	52.3	323.31	132	132	132	2227	0.202596	1.66262		0.528986	4.45496		0.314236	3.31939		27.7554	28.3867	28.1568	27.8085	28.3247	27.7346	28.5667	28.4496	28.2768	28.4385	29.0612	28.8869	28.7152	28.8694	29.1996	28.3614	28.5173	28.6165	28.3009	28.7163	23.4108	23.1478	23.1982	23.0709	23.2023	23.5653	23.4148	23.3156	23.3399
P26038	P26038;A0A8V8TKR9	3	Moesin	MSN	67.819	86.5	323.31	75	75	61	2967	-0.260976	4.3878		-0.35495	4.56232		0.235622	1.82531		31.483	32.8029	32.4494	32.3096	32.4819	31.479	32.3892	32.2488	32.215	32.2863	32.147	32.1251	32.1006	32.0939	32.4404	31.9429	32.1579	32.2533	31.763	32.2613	28.0883	28.0928	28.1338	28.0089	28.0376	27.7358	27.854	27.8262	27.7794
Q86UE4	Q86UE4;E5RJU9	5	Protein LYRIC	MTDH	63.836	49	323.31	28	28	28	351	-0.145517	1.10952		-0.426716	2.33963		-0.286367	4.51091		25.5812	26.5233	26.2353	26.2391	26.4881	24.8974	26.316	26.2376	26.015	26.4614	25.6845	26.0631	26.0111	25.671	26.4551	24.8979	25.9983	25.8244	25.7915	26.3647	23.5312	23.2952	23.4156	23.3247	23.5787	23.1137	23.3721	23.2809	23.2984
P11586	P11586;V9GYY3;F5H2F4;A0A8V8TL50;A0A8V8TMA4;A0A8V8TKT4;V9GZ78;A0A8V8TKR5;A0A8V8TKS0;A0A494C1T2	13	C-1-tetrahydrofolate synthase, cytoplasmic;Methylenetetrahydrofolate dehydrogenase;Methenyltetrahydrofolate cyclohydrolase;Formyltetrahydrofolate synthetase;C-1-tetrahydrofolate synthase, cytoplasmic, N-terminally processed	MTHFD1	101.53	68.9	323.31	61	61	59	1371	0.177978	2.9022		0.0134125	0.11958		-0.294056	1.54665		28.8998	29.6537	29.4704	29.4463	29.7945	29.1123	29.6803	29.7032	29.6974	29.8915	29.7135	29.6071	29.4712	29.8369	29.8198	29.3558	29.4421	29.6766	29.1562	29.6734	25	24.8824	24.8357	24.9073	24.9843	25.1554	25.0657	25.0481	25.1051
Q14764	Q14764	11	Major vault protein	MVP	99.326	58.6	323.31	51	51	51	864	-0.621753	4.40399		-0.669827	5.33844		0.0206615	0.201125		27.5811	28.532	28.2798	28.3845	28.4621	26.4987	27.796	27.606	27.6678	27.4916	27.0956	27.4278	27.5678	27.8189	28.0589	27.1457	27.7147	27.832	27.0162	28.118	24.2023	24.1666	24.3494	24.251	24.2277	23.358	23.6901	23.774	23.6134
P35580	P35580;A0A8I5KZ38	4	Myosin-10	MYH10	229	43.3	323.31	79	54	52	595	-0.200209	0.955424		-0.302173	1.40704		-0.422485	3.35083		25.2354	25.5012	25.459	25.2328	25.6893	24.7118	25.9927	25.4985	24.7814	25.3309	25.4528	25.0971	24.5125	24.9612	25.4504	25.1432	25.4105	25.3313	24.8866	25.3059	22.2721	21.9116	21.7758	21.7383	21.7272	21.7011	21.8387	21.6579	21.6663
P35579	P35579;A0A8I5KWT8	12	Myosin-9	MYH9	226.53	77	323.31	245	245	211	7916	-0.0844608	2.12386		-0.173199	4.44514		-0.267247	1.17852		32.4983	33.5971	33.2906	33.196	33.4439	32.3389	33.3568	33.2443	33.3244	33.3067	33.1915	32.9207	33.1821	33.2336	33.4542	32.9993	33.2167	33.2716	32.919	33.4518	28.2098	28.1118	28.184	28.1357	28.1609	28.0561	28.0494	28.0575	28.1385
O14950	O14950;P19105;J3QRS3	4	Myosin regulatory light chain 12B;Myosin regulatory light chain 12A	MYL12B;MYL12A	19.779	54.7	323.31	13	13	6	524	0.315733	3.4372		0.0234196	0.181906		-0.0455154	0.982427		28.2516	29.4981	29.0391	29.1461	29.3098	28.3993	29.3566	29.2416	28.9772	29.3814	29.0329	28.8652	28.8765	28.8755	29.3484	28.8829	29.0317	29.2941	28.6244	28.9957	25.8469	25.7803	25.879	25.8005	25.8309	26.1442	26.1437	26.0419	26.0587
G8JLA2	G8JLA2;F8W1R7;G3V1V0;B7Z6Z4;F8VPF3;F8VZU9;F8W180	9		MYL6	17.089	73.7	323.31	10	10	1	493	-0.258061	0.947797		0.405384	0.251938		0.00292969	0.0427825		28.1782	30.0953	29.1108	29.2713	29.0296	27.2753	29.0994	29.0427	28.7047	29.1683	29.0845	28.7662	29.0497	28.9015	29.2531	28.2249	28.4726	28.7834	27.9343	29.58	26.519	27.0169	26.5471	26.6603	26.2646	26.2163	26.4311	26.4723	26.1038
P60660	P60660;J3KND3;G3V1Y7	3	Myosin light polypeptide 6	MYL6	16.93	74.2	323.31	10	1	1	79	-0.30774	0.103216		-0.257937	0.942208		-0.599072	2.36042		23.6347	24.311	23.7894	24.5292	23.39	22.9708	24.9005	23.5169	21.2941	23.6077	23.73	24.2918	24.2539	24.0538	25.5366	22.7399	24.4476	23.0605	21.8884	25.1845	22.072		22.5993	22.7237	21.9419	21.9741	21.746	22.7611
Q92614	Q92614	2	Unconventional myosin-XVIIIa	MYO18A	233.11	32.8	323.31	49	49	49	526	-0.77636	2.22631		-0.554613	3.9465		-0.0563374	0.0232661		25.0388	26.3333	25.8865	25.7028	25.7541	22.7361	25.4158	25.1884	24.747	24.9119	24.7555	25.1633	24.9611	24.7399	25.6629	24.2091	24.6976	24.8716	23.9971	25.2158	21.8445	21.8221	21.9323	22.0536	21.9526	20.3287	21.3241	21.3748	21.2887
O00159	O00159;F5H6E2	4	Unconventional myosin-Ic	MYO1C	121.68	55.1	323.31	58	58	46	1084	0.187705	3.0226		-0.0267982	0.628459		-0.700806	4.88119		28.1765	28.628	28.593	28.6473	28.7596	28.2155	29.1406	28.8495	28.9261	28.9092	28.5359	28.488	28.5107	28.6831	29.0881	28.3143	28.6686	28.5579	28.2876	28.9044	24.242	24.2101	24.2077	24.248	24.2559	24.507	24.4218	24.2942	24.4158
A0A0A0MRM8	A0A0A0MRM8;Q9UM54;A0A1Y0BRN3;A0A590UJ40;A0A0D9SGC1;A0A590UJ75;A0A590UKB0;A0A590UK22;A0A590UK86;A0A5F9ZI03;A0A590UJY4;A0A590UK71	15	Unconventional myosin-VI	MYO6	145.01	54.3	323.31	56	56	56	895	-0.304702	4.17768		-0.382737	4.42482		-0.0395367	0.653339		26.8375	27.9384	27.407	27.2488	27.6873	26.2465	27.4637	27.4038	27.0098	27.0453	27.0113	26.9599	27.121	26.8595	27.439	26.8679	27.1448	27.2051	26.558	27.1858	23.4579	23.2915	23.3863	23.2981	23.269	22.9922	23.0692	23.0743	23.0574
Q9NZM1	Q9NZM1;H0YD14	11	Myoferlin	MYOF	234.71	67.8	323.31	134	134	131	3149	0.204974	4.51716		0.0172573	0.449514		-0.366736	4.16714		29.7116	30.8403	30.7113	30.5033	30.6762	29.9614	31.0039	30.8477	30.749	31.0294	30.6703	30.5598	30.5605	30.7556	31.016	30.7744	30.7564	30.9175	30.5231	31.0596	25.0989	25.0732	25.1591	25.1321	25.1479	25.3521	25.3056	25.2645	25.3604
Q9BXJ9	Q9BXJ9;A0A8V8TQ34	2	N-alpha-acetyltransferase 15, NatA auxiliary subunit	NAA15	101.27	57.6	323.31	50	50	1	923	0.330806	5.32837		0.316638	3.75564		0.238354	5.9965		26.9743	27.7931	27.6283	27.4875	27.3784	27.0348	28.3845	28.0025	28.0042	27.9796	28.2263	27.7595	28.1341	27.4588	28.4155	27.7531	27.902	27.9518	27.4503	28.2732	23.2765	23.2345	23.1632	23.244	23.2308	23.6007	23.6129	23.5529	23.5623
E9PAV3	E9PAV3;F8VZJ2;A0A7I2V2K5;H0YHX9;A0A7I2V473;Q13765;F8W0W4;F8VNW4	10	Nascent polypeptide-associated complex subunit alpha, muscle-specific form;Nascent polypeptide-associated complex subunit alpha	NACA	205.42	3.6	323.31	7	7	7	236	0.223912	2.04783		0.213567	1.52703		0.350031	4.89737		27.51	28.5701	28.2161	28.2221	27.9433	27.5424	28.6169	28.4787	28.1091	28.2495	28.3511	28.2679	28.21	28.7883	28.2829	28.2959	27.8448	28.0319	28.1478	28.2023	25.5898	25.4739	25.3685	25.4283	25.3119	25.8047	25.6967	25.5631	25.6595
P43490	P43490;A0A7P0T9I9;A0A7P0T895;A0A7P0T931;A0A7P0T973;A0A7P0T862;A0A7P0T8L3;A0A7P0TAS5;A0A7P0T8D2;A0A0C4DFS8	26	Nicotinamide phosphoribosyltransferase	NAMPT	55.52	76.6	323.31	38	38	38	818	-0.73139	6.74303		-0.534918	5.51045		0.153665	1.2209		29.3132	30.2457	30.3503	30.0441	30.1465	28.668	29.4983	29.2802	29.2838	29.54	29.5787	29.5916	29.6553	29.4557	29.8814	29.7412	29.8705	29.9948	29.5534	30.4822	27.3294	27.1264	27.2238	27.1735	27.1286	26.5123	26.5126	26.479	26.4145
Q9NR45	Q9NR45	3	Sialic acid synthase	NANS	40.307	54.3	323.31	16	16	16	418	-0.0313774	0.390931		-0.0824451	0.912927		-0.0990643	1.21372		26.8957	27.9513	27.6115	27.8742	28.0275	27.0228	27.7986	27.9134	27.9774	27.6384	27.8431	27.5666	27.7486	27.9415	28.2336	27.6489	27.8811	27.914	27.55	28.4112	24.4641	24.5541	24.6145	24.6271	24.572	24.5043	24.4859	24.6044	24.5599
P55209	P55209;F8VY35;F8W0J6;F5H4R6;H0YIV4;F8VUX1;F8VV59;B7Z9C2;F8W020;H0YHC3;F8W118;H0YH88;F8VXI6;F8VVB5	16	Nucleosome assembly protein 1-like 1	NAP1L1	45.374	47.3	323.31	15	13	3	550	0.347975	3.46656		0.303197	2.26026		0.123917	0.847812		28.4483	29.6822	29.286	29.3513	29.5772	29.1314	29.8244	29.5646	29.2022	29.8928	29.8815	29.547	29.5235	29.5882	29.7969	29.4294	29.5408	29.5718	29.0652	29.7321	27.0749	27.1517	26.9931	27.1297	27.2522	27.5625	27.4054	27.5667	27.3842
P49321	P49321;Q5T624	8	Nuclear autoantigenic sperm protein	NASP	85.237	47.2	323.31	30	30	30	503	0.268553	3.59354		0.20798	2.31271		0.235074	1.69559		27.1546	27.857	27.5985	27.7149	27.7923	27.4443	28.4841	28.103	27.7363	28.2476	28.2779	28.1504	27.8638	27.9786	28.4405	27.3936	27.3667	28.0078	27.631	28.1175	24.6647	24.5145	24.5354	24.4967	24.5136	24.887	24.834	24.7873	24.7095
Q15021	Q15021;E7EN77	5	Condensin complex subunit 1	NCAPD2	157.18	50.3	323.31	58	58	58	909	0.135059	2.48139		0.252832	3.55766		0.000811386	0.00797945		26.668	27.6166	26.9557	26.9474	27.2548	26.3725	27.6367	27.4102	27.2264	27.5767	27.9628	27.5147	27.5384	27.6703	28.0238	26.9722	27.3908	27.3483	26.9322	27.783	23.1246	23.0091	22.9795	23.0306	23.098	23.1455	23.2096	23.1427	23.1836
P19338	P19338;A0A7I2V428;C9JLB1;H7BY16;A0A7I2V3F3;A0A7I2V5M5;A0A7I2V2U7;A0A7I2V506;A0A7I2V349;A0A7I2V699	20	Nucleolin	NCL	76.613	45.8	323.31	58	58	58	1868	0.364359	2.84454		0.208256	1.84616		0.0158112	0.171017		30.3286	31.3014	30.9515	30.8167	31.0887	30.6746	31.5727	31.3774	31.3149	31.5521	31.3284	30.9532	31.2163	31.2279	31.3658	31.0816	31.3533	31.2706	30.9811	31.2374	26.9292	26.6738	26.6802	26.5662	26.7246	27.1644	27.097	26.9182	27.0336
Q92597	Q92597;A0A7I2ST14	21	Protein NDRG1	NDRG1	42.835	66.5	323.31	16	16	16	432	-2.00845	3.50383	+	-1.55271	3.69658	+	0.204355	1.82321		27.3682	28.7843	28.7314	28.6322	28.7244	24.024	26.1534	26.9838	26.6906	26.1979	25.4885	26.8379	27.1363	26.6306	27.4548	25.7807	26.3295	27.1444	26.4716	26.8898	24.8525	25.0688	25.3039	25.3682	25.2632	21.9219	23.4324	23.7074	23.523
P48681	P48681	1	Nestin	NES	177.44	30.5	323.31	41	41	41	560	-0.259683	2.0632		-0.461098	2.90493		-1.56878	5.10837	+	25.6286	26.3481	26.0686	26.4013	25.9588	24.3231	25.6775	25.877	25.718	25.624	25.0443	24.8196	25.7539	25.3486	26.0191	24.3222	24.5567	25.5261	24.5927	25.4141	22.1451	21.8917	22.1428	22.2209	22.1809	21.729	21.7735	21.9697	21.8542
Q5JPE7	Q5JPE7;P69849;J3KN36;A0A7I2V4T6;A0A7I2V6B0;A0A7I2V2Z5;A0A7I2V3P4;A0A7I2V4D7	11	Nodal modulator 2;Nodal modulator 3	NOMO2;NOMO3	139.44	34.6	323.31	31	31	2	487	0.427075	5.19287		0.109529	0.999494		-0.788224	3.98259		24.9093	25.736	26.152	25.5549	26.2048	26.0318	26.7492	26.3187	26.6362	26.7766	26.2539	26.0222	25.9324	26.0128	26.7753	26.0252	26.2083	25.7963	25.7598	26.2543	22.7622	22.6743	22.6987	22.5906	22.5921	23.1537	23.0296	23.0401	23.1361
Q15233	Q15233;A0A7I2V5Y7;A0A7I2V4J2;A0A7I2V535;A0A7P0MRW0;A0A7I2V4K9;H7C367;A0A7I2V4N2;A0A7I2V464	14	Non-POU domain-containing octamer-binding protein	NONO	54.231	57.5	323.31	39	38	37	926	0.246421	3.59159		0.150466	1.99206		0.116628	1.01283		27.8528	28.7648	28.4134	28.1631	28.3813	27.7629	29.1045	28.7203	28.8524	29.0903	28.5476	28.3362	28.8274	28.5757	29.1047	28.636	28.6172	28.6168	27.9524	28.4185	24.6694	24.6209	24.6454	24.5168	24.6674	24.8047	24.9045	24.856	24.9599
P55786	P55786;E9PLK3;A0A7I2V3W8;A0A7I2V389;A0A8V8TQ95	19	Puromycin-sensitive aminopeptidase	NPEPPS	103.28	52.3	323.31	45	45	45	950	-0.162404	3.47608		-0.184689	5.03034		0.0168678	0.113723		27.8318	28.9091	28.5809	28.2348	28.7505	27.4215	28.4929	28.574	28.2488	28.4832	28.4863	28.3561	28.3785	28.2666	28.7702	28.3683	28.3486	28.3177	27.7992	28.9929	24.5831	24.5178	24.511	24.5758	24.5525	24.4408	24.3917	24.4259	24.3527
Q8TAT6	Q8TAT6	7	Nuclear protein localization protein 4 homolog	NPLOC4	68.119	63	323.31	30	30	30	467	-0.0155132	0.106929		0.0910294	1.0359		-0.0363533	0.37494		25.4307	26.4577	26.1122	26.2736	26.1787	25.5823	26.4469	25.9463	26.4918	26.2907	26.4318	26.6043	26.2396	26.4296	26.5426	26.0078	26.4016	26.2463	26.0355	26.7642	23.3515	23.2192	23.2304	23.2056	23.2876	23.2594	23.3434	23.092	23.1895
P06748	P06748;A0A7I2V5S2;A0A7I2YQC0;E5RI98;A0A7I2V5J8	12	Nucleophosmin	NPM1	32.575	81	323.31	28	28	28	1712	0.379791	2.8781		0.220362	1.58611		0.0945606	1.25438		31.0268	32.3147	31.7871	31.8827	32.1569	31.5832	32.6047	32.3969	32.3364	32.7628	32.2815	32.2914	32.1705	32.1735	32.6362	31.8179	32.1912	32.2529	31.5832	32.3376	28.3424	28.3786	28.1898	28.2981	28.3525	28.6233	28.8207	28.6	28.5186
P46459	P46459;I3L0N3	7	Vesicle-fusing ATPase	NSF	82.593	59	323.31	42	42	42	720	0.229025	3.06226		0.0543484	0.711143		0.135967	1.03595		25.9793	26.7761	26.3791	26.858	27.0032	26.244	27.3517	26.9839	27.001	27.2243	26.9763	26.9878	26.7836	27.0416	27.3192	27.0616	27.0076	26.8915	26.6473	27.1857	22.8377	22.6445	22.8063	22.7062	22.8299	22.968	23.0206	22.9367	22.9774
Q9UNZ2	Q9UNZ2;F2Z2K0	5	NSFL1 cofactor p47	NSFL1C	40.572	69.5	323.31	26	26	26	497	0.170842	2.39342		0.124211	1.36086		0.182309	2.76934		26.1923	27.2961	26.4082	26.668	27.012	25.9777	27.0066	27.1206	27.0189	27.3142	27.0053	27.0662	27.1692	26.798	27.5674	26.9188	26.681	27.2128	26.2925	27.2693	23.2772	23.1314	23.0864	23.088	23.1605	23.3363	23.4054	23.2608	23.2877
Q08J23	Q08J23	3	tRNA (cytosine(34)-C(5))-methyltransferase	NSUN2	86.47	52.8	323.31	35	35	35	647	0.189736	2.33395		0.196452	1.79782		0.0451977	0.538655		26.1636	27.2445	26.7398	26.871	26.906	26.4463	27.4561	27.0745	27.2799	27.5441	27.3292	26.9848	26.632	27.3121	27.546	27.1297	27.2086	27.2908	27.098	27.8251	23.8991	23.8566	23.7453	23.7523	23.7287	24.0123	24.1096	23.9267	23.9209
P21589	P21589	4	5-nucleotidase	NT5E	63.367	61.8	323.31	29	29	29	612	-0.308675	2.98007		-0.46998	3.55146		0.33898	3.20576		27.4994	28.978	28.5279	28.3954	28.8471	27.3154	28.5058	28.6693	28.29	28.4061	28.218	27.5875	28.447	28.1914	28.7921	27.636	28.0947	28.5326	27.9872	28.6976	25.1368	25.2896	25.3084	25.2995	25.3221	24.9329	24.9004	25.1054	25.0522
Q9Y266	Q9Y266	3	Nuclear migration protein nudC	NUDC	38.242	57.4	323.31	29	29	29	650	0.287465	2.84384		0.183114	2.16182		-0.337764	3.25378		27.6652	28.9341	28.3043	28.0571	28.3668	28.1729	29.1508	28.8451	28.7558	29.1652	28.8353	28.5962	28.4553	28.8125	29.0406	28.6183	28.7732	28.7291	27.8697	28.5253	25.1433	25.4077	25.3044	25.2641	25.2194	25.5831	25.6353	25.4755	25.4403
Q14980	Q14980	16	Nuclear mitotic apparatus protein 1	NUMA1	238.26	68.2	323.31	141	141	76	2192	-0.222216	2.60934		-0.276947	2.99502		0.062225	0.372373		28.3822	29.1796	29.068	28.865	28.9864	27.9175	28.8239	28.9176	28.5622	28.8081	28.5606	28.6597	28.6771	28.5795	29.0335	28.2362	28.5818	28.7426	28.0734	28.7604	23.7397	23.4779	23.5783	23.4666	23.5497	23.2982	23.3756	23.3677	23.322
P04181	P04181	1	Ornithine aminotransferase, mitochondrial;Ornithine aminotransferase, hepatic form;Ornithine aminotransferase, renal form	OAT	48.534	63.8	323.31	26	26	26	509	0.0278946	0.200286		-0.298857	3.18996		-0.320734	3.29656		26.7188	28.2611	27.7123	27.9756	27.7911	27.2044	27.8205	27.7041	27.0029	28.0969	27.5314	27.6365	27.767	27.5677	28.017	27.0393	27.0849	28.0831	27.5126	28.4149	24.6356	24.6767	24.7962	24.8383	24.7781	24.8721	24.7579	24.7208	24.6571
Q02218	Q02218;E9PCR7;E9PDF2;E9PFG7	6	2-oxoglutarate dehydrogenase, mitochondrial	OGDH	115.93	46.9	323.31	41	41	41	782	0.0259659	0.414885		-0.064851	1.38785		-0.0557533	0.341027		26.3673	27.7879	27.1646	27.2721	27.3573	26.4255	27.814	27.7145	27.4798	27.5724	27.3864	27.0549	27.4731	27.4094	27.6311	27.2862	27.5476	27.531	27.2557	27.8337	23.2395	23.1787	23.3198	23.2594	23.2243	23.2684	23.289	23.2737	23.2116
Q9NTK5	Q9NTK5;J3KQ32	4	Obg-like ATPase 1	OLA1	44.743	76.5	323.31	28	28	28	526	0.328513	3.86473		0.202485	3.03578		0.188843	3.77635		27.2634	28.491	28.0195	28.1498	28.0295	27.8593	28.5339	28.413	28.4326	28.3185	28.1776	28.1619	28.0756	28.3723	28.5858	28.3201	27.9099	28.1665	27.8904	28.4289	24.5355	24.4065	24.4618	24.3677	24.3378	24.8506	24.8074	24.7103	24.6976
P07237	P07237;A0A7P0TB26;A0A7P0TA71;A0A7P0TA35;I3L4M2;A0A7P0T8X1;A0A7P0TA97;A0A7P0T9U6;A0A7P0T8J3;A0A7P0T8C0;I3L3P5;H7BZ94;I3L0S0;A0A7P0T9K9;A0A7P0T9D6;H0Y3Z3;I3L514	32	Protein disulfide-isomerase	P4HB	57.116	86.2	323.31	53	53	53	1420	0.37327	5.12311		0.0336746	0.553208		0.217645	2.65791		29.7212	30.7647	30.5755	30.6242	30.7895	30.2028	31.2307	30.9093	30.9481	31.1021	30.614	30.5502	30.6933	30.7131	30.9732	30.5027	30.7913	30.7663	30.2823	30.7767	26.6695	26.6461	26.5891	26.5444	26.5613	26.9939	27.0253	26.9165	26.9035
Q9UQ80	Q9UQ80;F8VR77	5	Proliferation-associated protein 2G4	PA2G4	43.786	86.5	323.31	34	34	34	1155	0.530332	5.53199		0.311486	3.56174		0.0821636	0.775808		29.0165	30.274	29.8678	29.9604	30.0125	29.413	30.5419	30.4734	30.2675	30.5277	30.3506	30.0846	30.082	30.2157	30.3752	29.8372	30.0553	30.1634	29.8276	30.1589	26.0839	26.0242	26.043	26.0493	26.0288	26.5889	26.7341	26.4972	26.4821
P11940	P11940;E7EQV3;H0YAR2;A0A7I2YQ88;A0A7I2V4N4;A0A7I2YQE4;E7ERJ7;A0A7I2V649;A0A087WTT1;A0A7I2YQ90	32	Polyadenylate-binding protein 1;Polyadenylate-binding protein	PABPC1	70.67	72.2	323.31	47	47	13	1398	-0.18526	2.82984		0.199789	2.57873		0.229844	3.25791		29.1855	30.2078	29.7803	29.7737	29.9261	28.9302	29.9502	29.7334	29.7349	29.8819	30.3264	30.1541	30.1142	30.4149	30.4791	29.7434	30.0451	30.1107	29.7803	30.3128	25.5867	25.4562	25.37	25.455	25.4784	25.3204	25.3079	25.2166	25.2804
A0A7I2V4L7	A0A7I2V4L7;Q13310;B1ANR0;A0A7I2V5W9	12	Polyadenylate-binding protein 4;Polyadenylate-binding protein	PABPC4	66.499	60.9	323.31	39	26	1	596	-0.104981	0.881565		0.156779	1.39677		0.130021	1.95232		27.1393	28.1213	27.2934	27.6241	27.8263	27.0531	27.9568	27.6369	27.7454	27.6875	28.1489	27.8243	27.8995	28.0665	28.3718	27.6918	28.0147	28.0188	27.5124	28.3238	24.8717	24.6588	24.6938	24.5863	24.6802	24.7204	24.6428	24.5684	24.5539
P68402	P68402	2	Platelet-activating factor acetylhydrolase IB subunit beta	PAFAH1B2	25.569	65.9	323.31	10	10	10	274	-0.320478	2.75559		-0.149279	1.64549		0.0986053	0.91652		26.9446	28.6322	28.2521	28.277	28.2801	26.7466	27.9644	28.2114	27.8138	27.893	28.2007	28.1043	28.2436	28.3011	28.5427	27.569	28.1214	28.1685	27.6488	28.9973	26.1468	26.288	26.2404	26.4044	26.2013	25.7661	25.8592	26.0512	25.9667
P22234	P22234;E9PBS1;D6RF62	3	Multifunctional protein ADE2;Phosphoribosylaminoimidazole-succinocarboxamide synthase;Phosphoribosylaminoimidazole carboxylase	PAICS	47.079	59.5	323.31	31	31	31	907	0.372361	7.45001		0.15265	3.07097		-0.0860661	0.317961		28.6083	29.9326	29.6333	29.4868	29.7114	29.1925	30.0914	30.137	29.9178	30.0889	29.8219	29.7646	29.5332	29.771	30.0907	29.514	29.7989	29.722	29.2115	29.7984	25.6954	25.7082	25.6774	25.7149	25.6948	26.0603	26.0817	26.0589	26.0237
Q13177	Q13177	4	Serine/threonine-protein kinase PAK 2;PAK-2p27;PAK-2p34	PAK2	58.042	72.7	323.31	34	34	27	789	0.063512	0.701364		-0.0561966	0.50649		0.192297	4.2936		27.2051	28.1776	27.8319	27.8895	28.1114	27.2152	28.3144	28.0678	27.9315	27.9617	28.2181	27.7817	28.0674	27.9094	28.27	27.9528	28.0595	27.9426	27.601	28.4442	24.0981	24.0271	23.9535	24.0587	24.1176	24.2336	24.0922	24.1475	24.0583
Q99497	Q99497;K7ELW0;K7EN27	3	Protein deglycase DJ-1	PARK7	19.891	93.7	323.31	21	21	21	502	0.0231354	0.203592		-0.165913	2.24896		0.126382	1.60008		28.4789	29.1408	29.0984	29.1822	29.1556	28.7637	29.5943	29.3557	29.3869	29.6593	29.1637	29.1589	28.9501	28.8763	29.1782	28.7999	29.4568	29.2518	28.7176	29.4798	26.6972	26.5472	26.5699	26.6574	26.6487	26.6371	26.6398	26.7826	26.6009
P09874	P09874;A0A7I2V3E1	5	Poly [ADP-ribose] polymerase 1	PARP1	113.08	50.6	323.31	57	57	57	1284	0.199149	2.87257		0.048822	0.598124		-0.104144	0.982741		28.0397	29.1509	28.7386	28.5452	28.5697	28.0222	29.3517	29.0585	28.7594	29.1405	28.9124	28.57	28.7175	28.9904	29.2748	28.302	28.643	28.8492	28.0131	28.8748	24.9514	24.8263	24.8095	24.7106	24.802	25.0367	25.0341	24.9954	24.9732
Q96IZ0	Q96IZ0	6	PRKC apoptosis WT1 regulator protein	PAWR	36.567	54.1	323.31	14	14	14	244	-0.274961	4.30953		-0.0958378	0.663761		-0.107962	1.53853		25.3976	26.4367	26.0197	26.1814	26.0783	25.2348	26.2593	25.8332	25.7096	25.902	26.1673	26.0656	25.653	26.2969	26.7039	25.4824	25.6099	25.394	24.9307	25.9906	23.2908	23.3823	23.4676	23.4517	23.3422	23.0805	23.143	23.0955	23.1149
P11498	P11498;A0A494C016	6	Pyruvate carboxylase, mitochondrial	PC	129.63	57.1	323.31	53	53	53	1155	-0.366526	3.51865		-0.465081	3.61303		-0.41641	4.5463		27.7033	29.0059	28.6828	28.6259	28.8767	27.2127	28.4667	28.4899	28.4204	28.4094	27.6387	27.8724	28.1606	28.3104	28.4992	27.8563	28.2091	28.5256	27.9559	28.612	24.5456	24.5909	24.5423	24.637	24.7141	24.0746	24.1731	24.3625	24.2971
Q15365	Q15365	1	Poly(rC)-binding protein 1	PCBP1	37.497	78.9	323.31	17	17	14	623	-0.219516	5.94657		-0.0914497	1.64384		-0.346264	3.21581		28.1629	29.5237	29.1754	29.03	29.1226	28.4277	29.0845	29.0054	28.994	29.0929	29.197	29.0222	29.1089	29.2892	29.215	28.5858	28.824	29.0095	28.5395	29.0212	26.1995	26.2104	26.2005	26.2111	26.2428	26.0001	26.0124	25.9398	25.9876
Q15366	Q15366	2	Poly(rC)-binding protein 2	PCBP2	38.58	49.6	323.31	14	11	2	447	0.19823	1.65985		0.224936	1.88618		-0.20994	3.602		27.2389	28.9027	28.6005	28.7043	28.4463	28.1472	28.8613	28.8535	28.8253	28.729	28.8546	28.5958	28.8469	28.9948	29.0157	28.4922	28.4217	28.6779	28.5975	29.2562	26.161	26.314	26.3952	26.4726	26.216	26.6271	26.4402	26.4811	26.5822
P22061	P22061;F6S8N6;A0A3F2YNX8	8	Protein-L-isoaspartate(D-aspartate) O-methyltransferase;Protein-L-isoaspartate O-methyltransferase	PCMT1	24.636	74	323.31	18	18	18	338	-0.0947464	1.18928		-0.165033	2.04028		0.305545	2.24826		26.3835	27.8961	27.2444	27.4561	27.5876	26.3136	27.2675	27.0861	26.8369	27.0231	27.0988	26.651	27.0522	27.1635	27.6689	26.73	26.8998	27.0227	26.2913	27.274	24.3728	24.4093	24.3896	24.4122	24.458	24.3124	24.4317	24.2588	24.1926
P12004	P12004	1	Proliferating cell nuclear antigen	PCNA	28.768	66.7	323.31	17	17	17	320	0.0857403	0.64073		0.0014679	0.010846		-0.131305	2.20362		27.9155	28.7767	28.5156	28.7157	28.996	27.9687	28.76	28.9555	28.3728	28.8407	28.6296	28.8033	28.7466	29	29.1414	28.5218	28.719	28.4549	28.2704	28.8021	25.6332	25.4492	25.4539	25.4301	25.4188	25.629	25.6582	25.6554	25.4148
Q8WUM4	Q8WUM4	6	Programmed cell death 6-interacting protein	PDCD6IP	96.022	62.8	323.31	62	62	62	1156	-0.0205059	0.163961		-0.105674	1.22439		-0.0192402	0.170853		28.5851	29.4022	29.103	28.8642	29.2855	28.3433	29.4311	29.2838	29.1639	28.991	29.2479	28.9713	29.0305	29.13	29.4187	29.0174	29.267	29.1195	28.8886	29.3654	24.859	24.6264	24.6883	24.6994	24.6431	24.7116	24.7137	24.7439	24.642
P30101	P30101;A0A8I5KT88;A0A8I5KW33;A0A8I5KS72;A0A8I5KNU9;A0A8I5QKQ5;A0A8I5KW00;A0A8I5KXC9;A0A8I5KPY2;A0A8I5KRV3;A0A8I5KYJ6;A0A8I5KXE2	17	Protein disulfide-isomerase A3	PDIA3	56.782	67.3	323.31	43	42	42	1161	0.112989	1.07447		-0.0986401	1.40141		0.0200695	0.13586		29.0547	30.0704	29.7357	29.8436	29.8881	28.6797	30.2212	29.7339	29.8022	29.9559	29.3805	29.8232	29.7078	29.8637	30.1757	29.312	29.9929	29.9879	29.3761	30.3565	26.1565	26.0968	26.1061	26.1843	26.1737	26.0456	26.3123	26.2595	26.3209
P13667	P13667;C9JMN9;A0A499FI48	3	Protein disulfide-isomerase A4	PDIA4	72.932	58.6	323.31	52	52	51	1244	0.118396	2.16325		-0.1209	1.70879		-0.0102802	0.09469		28.2703	29.4379	29.0433	29.0144	29.1179	28.4406	29.408	29.2259	29.1225	29.3994	29.1949	28.8284	28.6933	28.9817	29.3696	28.7195	28.8812	28.9827	28.6632	29.2884	24.8567	24.8795	24.8599	24.7403	24.8051	24.9736	24.9907	24.9116	24.8826
Q15084	Q15084	1	Protein disulfide-isomerase A6	PDIA6	48.121	49.1	323.31	22	22	22	605	0.132655	2.34023		-0.157629	3.02359		-0.0765766	1.1658		27.5341	28.5395	28.1572	28.4678	28.4404	27.5915	28.6875	28.5358	28.6171	28.673	28.3122	28.0088	28.1005	28.3844	28.6689	28.1745	28.387	28.5205	28.1627	28.5892	24.6627	24.617	24.5892	24.6478	24.6699	24.7844	24.6923	24.7263	24.7746
O00151	O00151	1	PDZ and LIM domain protein 1	PDLIM1	36.071	85.7	323.31	21	21	21	582	-0.104543	1.05221		-0.161761	3.46597		0.00232201	0.0281814		27.7305	28.8691	28.6232	28.5252	28.7683	27.5373	28.5017	28.5695	28.4649	28.386	28.4903	28.2814	28.1725	28.4315	28.6222	28.1617	28.2885	28.3519	28.0617	28.2941	25.2924	25.1876	25.2749	25.2939	25.3307	25.2418	25.1475	25.2942	25.1637
Q9NR12	Q9NR12;D6RH06	5	PDZ and LIM domain protein 7	PDLIM7	49.844	58.9	323.31	18	18	18	303	-0.127775	1.23655		-0.114684	1.68691		-0.216888	4.2802		25.9096	27.0016	26.5506	26.5073	27.0417	25.5002	27.0404	26.8204	26.3148	26.8115	26.3692	26.4084	26.3681	26.6475	27.1184	25.9121	26.5254	26.8517	25.8947	26.6733	23.4544	23.5401	23.409	23.5495	23.6322	23.4721	23.3056	23.46	23.2676
Q29RF7	Q29RF7	4	Sister chromatid cohesion protein PDS5 homolog A	PDS5A	150.83	42.5	323.31	46	46	46	548	0.186162	2.47424		0.212606	2.97433		-0.163955	1.96943		25.3453	26.0251	25.8198	25.8585	25.7467	25.4179	26.1202	25.8577	25.5635	25.9813	26.408	25.9558	26.3555	26.0451	26.7361	25.7977	26.0051	25.855	25.7764	26.3849	22.6365	22.5005	22.4718	22.4919	22.4912	22.7811	22.6284	22.6575	22.6645
P30086	P30086	1	Phosphatidylethanolamine-binding protein 1;Hippocampal cholinergic neurostimulating peptide	PEBP1	21.057	84.5	323.31	17	17	17	426	0.0950352	1.32039		-0.15941	2.80557		0.137917	2.0982		28.1955	29.6391	29.4114	28.9727	28.996	28.3132	29.4606	28.7043	28.7703	29.0542	29.1829	29.0215	29.2751	28.6405	29.5066	28.2141	27.5562	28.8456	28.4093	29.1594	26.4521	26.5895	26.5623	26.6158	26.5554	26.7425	26.6832	26.6398	26.5679
O15067	O15067	8	Phosphoribosylformylglycinamidine synthase	PFAS	144.73	45.1	323.31	44	44	44	805	0.268349	3.42912		0.0942898	1.17061		-0.132067	2.48929		26.5351	27.6641	27.0268	27.2559	27.3027	26.5949	27.8064	27.7202	27.4749	27.794	27.4734	27.1507	27.4326	27.4886	27.9316	27.0511	27.6036	27.5941	26.9306	27.6613	23.5397	23.3433	23.3329	23.2936	23.4278	23.6973	23.6494	23.6657	23.6204
Q01813	Q01813;A0A8V8TMY4;A0A7I2V3Z0;B1APP6	11	ATP-dependent 6-phosphofructokinase, platelet type	PFKP	85.595	57.4	323.31	47	47	42	1470	-0.070932	1.40833		-0.218198	4.16992		0.126569	1.58361		28.9472	30.2787	29.9677	30.1176	30.1725	28.9433	30.0162	29.9129	29.994	30.102	29.7141	29.5592	29.856	29.5925	30.1475	29.4862	29.6929	29.9307	29.7631	29.9638	25.3121	25.3489	25.3788	25.4146	25.4165	25.2726	25.2564	25.3218	25.374
P07737	P07737;K7EJ44	3	Profilin-1	PFN1	15.054	95.7	323.31	19	19	12	1411	0.223658	2.49605		0.0364334	0.247891		-0.0794334	1.55758		30.5847	31.8421	31.4085	31.415	31.5926	31.1508	32.0587	31.8671	31.8034	31.7749	31.6889	31.4671	31.5255	31.7007	31.5453	31.5494	31.6005	31.7205	31.2929	31.7365	28.9301	29.0166	28.8418	28.9792	29.1025	29.1954	29.2066	29.191	29.2979
P18669	P18669	2	Phosphoglycerate mutase 1	PGAM1	28.804	89	323.31	26	26	19	1644	0.05536	0.448009		-0.153608	2.24267		0.139173	1.67044		30.0741	31.1661	30.9315	30.8017	31.0657	30.1604	31.1804	31.1356	31.0067	31.2536	30.7409	30.7325	30.7874	30.8027	31.2829	30.6595	30.8029	30.9949	30.4967	31.1652	28.0523	27.9714	28.1421	27.9665	27.9736	27.914	28.0905	28.1558	28.0593
P52209	P52209	5	6-phosphogluconate dehydrogenase, decarboxylating	PGD	53.139	58	323.31	30	30	30	916	0.0416172	0.737813		-0.169978	2.79584		-0.0547474	0.468935		28.5224	29.8169	29.4857	29.3677	29.0963	28.6817	29.751	29.468	29.4082	29.1759	29.0492	29.0084	29.3966	28.9503	29.7037	28.9966	29.5494	29.5718	28.6757	29.7161	25.4758	25.5162	25.5128	25.4847	25.4566	25.446	25.6033	25.5474	25.5511
P00558	P00558	1	Phosphoglycerate kinase 1	PGK1	44.614	89.7	323.31	46	46	39	2054	-0.210807	4.10038		-0.422369	5.42072		0.0691208	1.3548		31.7922	33.0144	32.5385	32.657	32.2897	31.6391	32.5049	32.3487	32.3839	32.5081	32.0824	32.1346	32.2915	32.2731	32.5182	31.9949	32.199	32.3609	32.0349	32.4012	29.5316	29.4776	29.4072	29.425	29.4577	29.1857	29.2562	29.2755	29.2934
P35232	P35232;C9JW96;E9PCW0;C9JZ20;E7ESE2	6	Prohibitin	PHB	29.804	89	323.31	24	24	24	568	0.0659649	1.50164		-0.0139091	0.201444		-0.3382	5.18195		28.3003	29.7764	29.4014	29.4276	29.5086	28.6655	29.6812	29.6032	29.5681	29.5338	29.5049	29.3191	29.3464	29.5328	29.7329	28.8885	29.2233	29.6435	29.2572	30.1699	25.9331	25.9185	25.9993	25.884	25.9111	26.0041	26.0259	26.0243	25.9362
Q99623	Q99623;F5GY37;J3KPX7;A0A7I2V5F0;F5H3X6;F5GWA7	10	Prohibitin-2	PHB2	33.296	80.6	323.31	24	24	24	572	0.29227	2.74631		0.110013	0.875729		0.0430603	0.379883		28.3013	29.6067	29.1087	29.2961	29.204	28.9031	29.673	29.5502	29.7351	29.8678	29.3814	29.3019	29.0802	29.4594	29.6623	28.9618	29.3905	29.7825	29.3371	29.5861	25.9687	26.3181	26.2223	26.2038	26.211	26.4464	26.4864	26.3934	26.5086
Q13492	Q13492	15	Phosphatidylinositol-binding clathrin assembly protein	PICALM	70.754	42.3	323.31	22	22	14	330	-0.207083	2.06541		-0.0600674	0.571945		0.219423	1.48944		25.3919	26.4028	26.1265	26.2741	26.4917	25.1459	26.301	25.31	26.0067	25.9555	26.2501	26.3984	25.7796	25.0481	26.4203	26.4206	26.1995	26.3983	25.7376	26.9879	24.0203	24.0893	24.1642	24.112	24.2794	23.8914	24.0627	23.8218	23.8848
P14618	P14618;A0A8V8TNX9;B4DNK4	3	Pyruvate kinase PKM;Pyruvate kinase	PKM	57.936	87.6	323.31	66	66	5	3671	0.0155426	0.11622		-0.225991	3.57238		0.0679131	0.466423		32.7553	34.0314	33.7705	33.7423	33.9265	33.0742	33.9554	33.9204	33.9186	34.0638	33.5818	33.5338	33.6132	33.6381	33.8555	33.4439	33.5077	33.8667	33.4932	33.6273	30.0272	30.048	29.9606	30.1276	30.1311	29.9987	29.9679	30.1044	30.1627
Q15149	Q15149;A0A8I5KUE3;A0A8I5KYZ1;E9PMV1;A0A8I5KSD5;H0YDN1	7	Plectin	PLEC	531.78	75	323.31	449	449	441	10106	-0.266312	6.11293		-0.12599	3.11386		-0.0784401	0.599437		32.1348	33.2807	32.9437	32.8904	33.0546	31.9281	32.8957	32.6823	32.5829	32.817	32.7295	32.7501	32.8598	32.9022	33.2822	32.4357	32.808	32.8007	32.384	33.0033	26.3797	26.3646	26.3862	26.3203	26.4048	26.0926	26.148	26.1045	26.067
O60664	O60664;K7ERZ3	4	Perilipin-3	PLIN3	47.074	81.1	323.31	33	33	33	912	-0.310157	4.58522		-0.358107	3.83181		-0.164221	3.44034		28.6151	29.7201	29.4793	29.3739	29.5721	28.2303	29.1096	29.2398	28.9005	29.278	28.9072	28.9675	29.0899	28.8836	29.5203	29.1266	29.4289	29.4199	29.0777	29.635	25.6959	25.5693	25.6264	25.6877	25.7147	25.3175	25.3454	25.3975	25.2775
P13797	P13797	5	Plastin-3	PLS3	70.81	63.2	323.31	46	46	43	1096	0.203774	1.90679		-0.0343922	0.249611		-0.0535526	0.540969		28.7349	29.9109	29.5084	29.4678	29.5453	29.3018	29.9473	29.7313	29.6542	29.8018	29.5589	29.517	29.385	29.4461	29.6796	29.5732	29.572	29.4849	29.1289	29.499	25.8114	25.6809	25.6647	25.6495	25.6345	26.1063	25.8432	25.8446	25.7953
P29590	P29590;H3BT57;H3BT29;H3BUJ5	6	Protein PML	PML	97.55	40.9	323.31	28	28	28	418	-0.489246	3.06428		-0.177419	1.27898		0.034132	0.346455		25.1216	25.7608	24.9946	25.4851	25.7917	23.4864	24.7841	25.4541	25.0827	24.9335	25.1913	25.3873	25.2811	24.9719	25.9219	24.696	25.0809	25.131	24.5957	25.7211	22.4742	22.1562	22.2308	22.2848	22.4333	21.5719	21.7995	22.0159	21.8464
Q15181	Q15181;Q5SQT6	2	Inorganic pyrophosphatase	PPA1	32.66	83.7	323.31	23	23	23	669	0.263354	2.08277		0.108968	0.83919		-0.186655	1.46736		28.1275	29.356	28.2576	28.7506	29.0099	28.4356	29.4883	29.1293	28.8846	29.2228	29.2212	28.9113	29.1784	28.957	29.5323	28.9	28.8735	28.9978	28.62	29.4278	25.7772	25.8641	25.5923	25.8914	25.7906	26.1886	26.0907	25.9012	25.9384
P62937	P62937;F8WE65;C9J5S7	14	Peptidyl-prolyl cis-trans isomerase A;Peptidyl-prolyl cis-trans isomerase A, N-terminally processed;Peptidyl-prolyl cis-trans isomerase	PPIA	18.012	89.1	323.31	16	16	13	1289	0.0916382	1.18893		-0.147957	2.66861		0.0908123	0.68021		30.792	31.9676	31.5537	31.4729	31.693	30.9153	31.8052	31.7622	31.5035	31.7989	31.2618	31.2482	31.416	31.3983	31.8514	31.4043	31.6092	31.4961	31.0303	31.6832	28.2132	28.1737	28.1076	28.1446	28.1504	28.1221	28.3495	28.2885	28.281
O15355	O15355	1	Protein phosphatase 1G	PPM1G	59.271	42.3	323.31	21	21	21	363	0.661855	3.2591		0.30083	2.17793		0.0366688	0.575915		25.5981	26.4953	26.233	26.1194	26.4243	25.9403	27.0749	26.469	26.8631	26.5851	26.8591	26.6599	26.1974	26.1357	26.9446	26.1857	25.9897	26.4373	26.1615	26.5958	23.6391	23.4664	23.3898	23.2473	23.4198	24.4507	24.1438	23.8582	23.9536
P62136	P62136;A0A7I2V4F7;E9PMD7	3	Serine/threonine-protein phosphatase PP1-alpha catalytic subunit;Serine/threonine-protein phosphatase	PPP1CA	37.512	79.1	323.31	25	25	7	797	0.0220833	0.237128		0.143549	2.92808		0.12246	0.697509		27.8255	29.1884	28.8473	28.8013	28.5727	28.1131	28.9848	28.9799	28.9537	28.8431	29.1133	29.0081	28.9057	28.9284	29.2383	28.6776	28.9654	29.0241	28.5601	28.8916	24.8624	24.8176	24.8733	24.9102	24.7508	24.7673	24.9298	24.8688	24.8861
P67775	P67775;A0A8V8TRB3;A0A8V8TQA1;A0A8V8TQU8	4	Serine/threonine-protein phosphatase 2A catalytic subunit alpha isoform	PPP2CA	35.594	73.8	323.31	21	21	0	511	-0.165517	1.28844		0.011953	0.0663996		0.118807	1.95046		27.2013	28.2625	27.8771	27.9508	28.1359	27.0144	27.9969	27.5772	27.2323	27.7423	28.0851	27.8904	28.2848	27.15	28.6589	27.888	28.4558	28.0317	27.6966	28.6137	25.1387	25.4194	25.3549	25.4984	25.3958	25.1005	25.2284	25.1346	25.187
P30153	P30153;B3KQV6;C9J9C1	7	Serine/threonine-protein phosphatase 2A 65 kDa regulatory subunit A alpha isoform	PPP2R1A	65.308	67.4	323.31	39	39	29	1022	0.00578003	0.0797111		-0.081395	1.94432		0.0413368	0.175936		28.7052	29.9306	29.6103	29.6029	29.625	28.8142	29.7335	29.7358	29.5658	29.5612	29.5381	29.48	29.4935	29.5603	29.7666	29.3074	29.5318	29.509	28.9727	30.0339	26.472	26.4776	26.4851	26.5475	26.5374	26.5677	26.4976	26.5484	26.455
Q06830	Q06830;A0A0A0MSI0	3	Peroxiredoxin-1	PRDX1	22.11	72.4	323.31	23	23	19	1170	0.0959023	1.34505		-0.15823	2.45958		-0.0652637	1.0072		30.7073	31.8895	31.481	31.5485	31.6647	31.0402	31.9223	31.7742	31.6796	31.8309	31.5251	31.4206	31.4981	31.5157	31.4762	31.4317	31.5987	31.5242	31.16	31.5044	28.1635	28.2053	28.1144	28.2603	28.1904	28.1753	28.3803	28.2799	28.2919
P30041	P30041	1	Peroxiredoxin-6	PRDX6	25.035	81.7	323.31	28	28	28	667	0.390783	3.59337		0.0867481	0.648114		-0.00487061	0.0483851		29.0288	30.409	29.8714	29.7389	29.8404	29.801	30.6028	30.3537	30.3893	30.7776	30.253	29.9622	30.1541	30.1539	30.3338	29.9528	30.3434	30.1585	29.5617	30.4538	26.9141	27.042	27.013	27.0577	26.9558	27.5873	27.3664	27.3391	27.4029
P48147	P48147;A0A499FJL1	2	Prolyl endopeptidase	PREP	80.699	59.4	323.31	30	30	30	552	0.0374825	0.267038		-0.0250813	0.239202		0.173445	3.39329		25.3492	26.8192	26.5823	26.4956	26.4262	25.4795	26.493	26.6308	26.5168	26.7728	26.5062	26.3863	26.3879	26.5978	26.6633	26.0506	30.5029	26.3425	25.9949	26.7283	24.8298	24.9577	25.0831	24.9081	24.8934	24.9776	24.8387	25.0189	24.9428
K7ELL7	K7ELL7;P14314	8	Glucosidase 2 subunit beta	PRKCSH	60.192	52.5	323.31	27	27	27	760	0.44101	4.12347		0.155812	1.53832		-0.0473373	0.453867		28.14	29.2607	28.8902	28.7696	28.9841	28.7171	29.6771	29.3822	29.2228	29.4505	29.2791	28.9896	29.1323	28.9908	29.4213	29.0068	28.7749	29.2169	28.7105	29.3189	25.2747	25.2313	25.4245	25.262	25.2432	25.7114	25.8977	25.7528	25.6583
P78527	P78527	4	DNA-dependent protein kinase catalytic subunit	PRKDC	469.08	51.9	323.31	208	208	208	3760	0.256687	6.64404		0.0809715	3.00254		0.194664	2.67565		29.7004	30.7076	30.5244	30.2574	30.4929	29.9595	31.0734	30.7705	30.7151	31.3781	30.6268	30.3648	31.6122	30.6115	30.9848	30.267	30.3953	30.5953	30.2806	30.8955	26.468	26.4222	26.4971	26.4282	26.4336	26.7214	26.7049	26.7131	26.6795
O14744	O14744	12	Protein arginine N-methyltransferase 5;Protein arginine N-methyltransferase 5, N-terminally processed	PRMT5	72.683	44.7	323.31	25	25	25	418	0.411238	4.36198		0.244698	3.36761		0.0861141	2.19705		26.5014	27.6026	26.975	27.2673	27.2142	26.9569	27.7577	27.5198	27.8315	27.8025	27.5846	27.495	27.5326	27.7621	27.9393	27.0546	27.4879	27.6875	27.1093	27.6056	24.4067	24.4629	24.3454	24.4636	24.5583	24.9508	24.8322	24.736	24.8549
Q9UMS4	Q9UMS4;F5GY56	5	Pre-mRNA-processing factor 19	PRPF19	55.18	55.6	323.31	18	18	18	518	0.156791	1.73583		0.168946	1.83007		0.250185	3.53216		27.3654	28.335	27.939	27.8029	28.1506	27.6127	28.2996	28.1238	28.1735	28.1902	28.487	28.0715	28.2516	28.4944	28.5868	28.004	28.2208	28.1974	27.8914	28.3096	24.6927	24.5192	24.5762	24.485	24.4994	24.8254	24.6975	24.6572	24.7607
Q6P2Q9	Q6P2Q9	4	Pre-mRNA-processing-splicing factor 8	PRPF8	273.6	46.7	323.31	104	104	104	1856	0.193132	2.48617		0.22842	3.54061		0.159681	2.12538		27.6397	28.5231	28.3739	28.2379	28.3978	27.6906	28.7909	28.4983	28.6095	28.5674	28.6668	28.3917	28.7014	28.7492	29.0738	28.2493	28.2562	28.4422	27.7858	28.7996	23.8322	23.8298	23.8782	23.6986	23.8106	24.1128	23.9858	23.9226	23.9389
P25786	P25786;F5GX11;B4DEV8	4	Proteasome subunit alpha type-1;Proteasome subunit alpha type	PSMA1	29.555	87.8	323.31	22	22	22	662	0.0959259	1.01416		-0.0753414	0.619561		0.0705219	0.828793		28.1606	28.9582	28.6953	28.7692	28.8624	28.214	29.1755	28.4982	28.7367	29.0418	28.822	28.6017	28.6749	28.9205	28.9499	28.574	28.907	28.8371	28.5122	28.9976	26.1022	26.0459	25.9784	26.0574	25.8932	26.1585	26.2255	26.0254	26.0721
P25787	P25787;A0A024RA52;A0A7I2V2H3;A0A7I2YQP7;C9JCK5	6	Proteasome subunit alpha type-2;Proteasome subunit alpha type	PSMA2	25.898	67.5	323.31	15	15	15	367	0.158276	1.34239		0.0124371	0.103417		0.0472458	0.57552		27.6247	28.6204	28.4237	28.2586	28.03	27.9476	28.9841	28.6232	28.6412	28.5174	27.9589	28.3884	28.6224	28.5268	28.8831	28.2688	28.4737	28.147	28.0089	29.0418	25.7394	25.8432	25.7713	25.6194	25.6661	26.0668	25.9449	25.814	25.7622
P28066	P28066	1	Proteasome subunit alpha type-5	PSMA5	26.411	69.3	323.31	16	16	16	359	-0.120765	0.762179		-0.146045	1.29678		0.138715	1.77906		26.8638	28.3554	27.9935	27.6634	27.9512	26.7745	28.2399	28.109	27.4014	27.7757	27.7374	27.4746	27.9887	27.5676	27.8855	27.451	27.7348	27.7706	26.8688	27.954	25.571	25.6933	25.7061	25.8158	25.645	25.4496	25.6094	25.8021	25.402
P62191	P62191	2	26S protease regulatory subunit 4	PSMC1	49.184	67.3	323.31	35	35	35	838	0.17316	2.5332		0.0786327	0.76016		-0.0708603	0.388282		27.5861	28.6418	28.5607	28.1849	28.598	28.1678	29.0201	28.7029	28.9244	29.0593	28.7094	28.4099	28.3579	28.7034	28.9688	28.5223	28.3092	28.7317	28.2521	28.664	24.8094	24.7898	24.7906	24.7483	24.8418	25.0878	24.9979	24.8627	24.9167
P35998	P35998;C9JX88	3	26S protease regulatory subunit 7	PSMC2	48.633	82.2	323.31	40	40	40	996	0.0656517	0.561408		0.0529381	0.316556		0.148643	3.4679		27.4753	28.6939	27.8873	28.0046	28.2632	27.242	28.3495	28.027	28.2007	28.3526	28.3388	28.3924	28.5015	28.1748	28.3603	28.2794	28.6033	28.043	28.0101	28.4473	24.6267	24.4163	24.4131	24.3328	24.4572	24.5465	24.5555	24.4789	24.4242
R4GNH3	R4GNH3;P17980;E9PM69;E9PKD5;E9PN50;E9PMD8	7	26S protease regulatory subunit 6A	PSMC3	47.352	68.1	323.31	28	28	28	742	-0.152623	2.01563		-0.0473122	0.238156		0.119796	1.26408		27.0355	28.1672	27.9644	27.8747	28.263	27.1184	28.1505	27.8298	27.8549	28.0557	28.1362	27.9265	28.0218	27.9681	28.542	27.6453	27.4542	28.1713	27.7098	28.352	24.692	24.8925	24.7664	24.8313	24.9067	24.6132	24.6424	24.6952	24.6454
P43686	P43686	1	26S protease regulatory subunit 6B	PSMC4	47.366	69.1	323.31	34	34	34	612	0.147073	1.55581		0.0754902	0.801		-0.0134296	0.0880009		27.3048	28.3441	28.0128	27.7683	27.8746	27.2625	28.3868	28.2448	27.9026	28.0574	28.0376	27.8092	27.9707	27.8962	28.5687	27.6949	28.113	27.8747	27.6113	28.3096	24.0632	24.0825	23.9988	23.8997	23.9024	24.2606	24.1755	24.0942	24.0299
P62195	P62195;J3QQM1	6	26S protease regulatory subunit 8	PSMC5	45.626	75.4	323.31	30	30	13	668	-0.0280293	0.286068		-0.0828983	1.1041		0.092075	0.695088		27.0401	28.2805	27.6221	27.9964	28.4198	26.9139	28.1404	27.6798	28.1021	27.8456	27.6752	28.0302	27.8464	27.7371	28.1959	27.4824	28.0361	27.8208	27.4564	28.2192	24.7978	24.7601	24.673	24.7739	24.8116	24.656	24.687	24.7487	24.7323
P62333	P62333;A0A087X2I1;H0YJC0	9	26S protease regulatory subunit 10B	PSMC6	44.172	71.7	323.31	28	28	28	888	-0.119007	2.03262		0.0131687	0.121979		-0.0321815	0.277973		27.4008	28.3142	28.0073	28.035	28.2449	27.2961	28.3304	28.3058	27.9466	27.938	28.2891	28.2429	28.2184	28.3474	28.5185	28.0713	28.4963	28.4452	27.8102	28.5413	23.9289	23.8182	23.7412	23.8314	23.8683	23.6983	23.6944	23.7818	23.6976
Q99460	Q99460;A0A7I2YQY1;A0A7I2V262;A0A087WW66;A0A7I2V5C8;A0A7I2V523;A0A7I2V641;A0A7I2V2K8;A0A7P0MW50;A0A7I2V479;A0A7I2V4X0;A0A7I2YQI9;A0A7I2V491	16	26S proteasome non-ATPase regulatory subunit 1	PSMD1	105.84	54.8	323.31	40	40	40	820	0.0852909	1.63573		-0.0718006	1.01893		0.106708	1.84563		27.5205	28.3678	28.0445	28.0635	28.0505	27.535	28.3364	28.221	28.0666	28.3047	28.1362	27.7432	28.0049	28.0846	28.596	27.8138	27.9485	28.2138	27.64	28.513	24.0633	23.9728	23.9686	24.0063	24.0652	24.1757	24.1252	24.0708	24.0593
O00232	O00232	3	26S proteasome non-ATPase regulatory subunit 12	PSMD12	52.904	63.8	323.31	30	30	30	649	-0.0334858	0.493187		0.00382805	0.0630862		0.0371819	0.868569		26.7553	27.5525	27.2057	27.2582	27.208	26.5244	27.9836	27.7731	27.3753	27.316	27.6387	27.3113	27.3209	27.3072	27.8907	26.9809	27.4832	27.7133	27.2694	27.7489	23.4725	23.4279	23.4819	23.457	23.3725	23.3641	23.448	23.433	23.4629
Q9UNM6	Q9UNM6;J3KNQ3;E9PL38;H0YD73	7	26S proteasome non-ATPase regulatory subunit 13	PSMD13	42.945	72.3	323.31	27	27	27	607	0.113638	1.23941		0.00830154	0.0574759		0.124468	2.28118		27.1161	28.2528	27.9512	27.5871	27.546	27.3267	28.1114	27.8804	27.7878	28.0571	27.8289	27.4142	27.9888	27.9904	28.0511	27.7266	28.041	27.8611	27.6869	28.1907	24.1033	24.0566	23.9233	23.9345	23.9866	24.2116	24.151	24.0603	23.9987
Q13200	Q13200	5	26S proteasome non-ATPase regulatory subunit 2	PSMD2	100.2	59.7	323.31	51	51	51	1316	0.443019	4.30234		0.214439	2.12115		0.080304	0.76718		28.9683	29.7716	29.4316	29.475	29.5288	29.3558	30.2111	29.9002	29.9761	30.1271	29.8888	29.7055	29.8243	29.8495	30.2529	29.8089	29.865	29.8836	29.381	30.1619	25.5666	25.3791	25.4009	25.3792	25.3656	25.9506	25.9442	25.7361	25.7939
P55036	P55036;Q5VWC4;A6PVX3	5	26S proteasome non-ATPase regulatory subunit 4	PSMD4	40.736	49.1	323.31	15	15	12	345	0.049102	0.328767		-0.0281139	0.20959		0.210376	2.77501		26.5056	27.339	27.1216	27.0452	27.1209	26.741	27.586	27.2719	27.3948	27.0997	27.4091	27.0328	27.019	27.1983	27.404	26.8955	27.2059	27.3696	27.0424	27.4498	24.9827	24.8086	24.7801	24.8476	24.8196	24.9298	25.0446	24.9382	24.853
Q06323	Q06323	3	Proteasome activator complex subunit 1	PSME1	28.723	66.3	323.31	21	21	21	469	0.196474	1.63812		-0.0533581	0.252592		0.0401535	0.467601		26.9123	27.9289	27.7436	27.9807	28.0222	27.1666	28.268	27.92	28.0566	28.4772	28.1064	27.5289	27.6816	27.7125	28.0212	27.3354	27.4485	27.9356	27.5281	28.0363	24.441	24.68	24.7157	24.6493	24.7141	24.6823	24.8722	24.8391	24.8113
P26599	P26599;A0A7I2V621;A6NLN1;A0A7I2V4H6;A0A6Q8PEX4	7	Polypyrimidine tract-binding protein 1	PTBP1	59.632	66.8	323.31	25	25	2	817	-0.105954	1.23767		-0.0673126	0.962902		-0.134706	0.86835		29.5182	30.7288	30.1996	30.194	30.4426	29.2528	30.5806	30.4481	30.3623	30.5848	30.3141	30.3064	30.436	30.4769	30.8703	30.2462	30.4459	30.5586	30.1426	30.5352	27.423	27.404	27.4436	27.3684	27.4286	27.1311	27.3403	27.3499	27.317
Q15185	Q15185;A0A087WYT3	3	Prostaglandin E synthase 3	PTGES3	18.697	43.1	323.31	10	10	10	276	0.0376308	0.184685		-0.0036747	0.0178596		0.0412312	0.921105		27.364	28.4029	28.0969	28.2606	28.185	27.4507	28.4755	28.5692	28.1987	28.2517	28.4409	28.1596	28.3088	28.1113	28.3232	28.0134	27.53	28.3595	27.6268	28.0675	25.6882	25.5711	25.5573	25.7089	25.5467	25.6073	25.684	25.9077	25.4658
Q6NZI2	Q6NZI2	1	Polymerase I and transcript release factor	PTRF	43.476	47.2	323.31	21	21	21	736	0.157736	2.72041		-0.0603481	0.896268		-0.013847	0.0547091		28.2791	29.2167	29.0544	29.1461	28.7732	28.7243	29.5846	29.2218	29.3584	29.6263	29.3311	29.094	29.1275	28.9939	29.357	28.8989	29.0132	29.1034	28.7533	29.3012	26.3612	26.2616	26.3156	26.3895	26.2383	26.4664	26.4956	26.4147	26.5298
A0A0J9YYL3	A0A0J9YYL3;A0A0J9YVP6;Q9UHX1;A0A0J9YXJ8;A0A0J9YXX5;A0A0J9YVR6;E9PQ56	13	Poly(U)-binding-splicing factor PUF60	PUF60	54.626	52.3	323.31	27	27	27	554	-0.0480515	0.453455		0.0913681	0.981169		-0.0310318	0.358674		26.6188	27.581	27.0624	27.1508	27.2313	26.4814	27.2021	26.8625	27.1435	27.3587	27.4488	27.2135	27.1954	27.1212	27.8156	27.2655	27.2639	26.9707	26.7571	27.3558	23.9354	23.8225	23.8297	23.8019	23.7427	23.9042	23.7697	23.6721	23.7566
P11216	P11216	2	Glycogen phosphorylase, brain form	PYGB	96.695	68.6	323.31	69	69	56	1573	-0.101341	0.865399		-0.331369	2.85289		0.0244064	0.184945		28.7196	29.664	29.5052	29.6938	29.8642	28.5967	29.5593	29.3715	29.6774	29.5612	29.1337	28.9348	29.1453	29.3284	29.8143	29.0134	28.8597	29.4267	28.9276	29.6463	25.8325	25.8658	25.9746	26.0524	26.0241	25.7303	25.7704	25.9416	25.941
P47897	P47897	8	Glutamine--tRNA ligase	QARS	87.798	68.6	323.31	49	49	3	974	0.352216	6.51894		0.0719212	1.38441		-0.287034	2.43257		27.3543	28.3568	28.2462	28.3511	28.2334	27.5593	28.688	28.4921	28.4187	28.5464	28.0528	28.175	28.2061	28.3717	28.4016	28.0601	28.2699	28.367	28.1338	28.4744	23.7087	23.651	23.7199	23.7343	23.7363	24.0977	24.094	24.0364	24.0124
P61106	P61106;X6RFL8	2	Ras-related protein Rab-14	RAB14	23.897	74	323.31	18	18	18	392	-0.0834766	1.51309		0.000814056	0.00603397		0.17892	2.64782		26.8648	27.8833	27.5007	27.3885	27.6404	26.7749	27.7493	27.3192	27.3644	27.5592	27.8906	27.5802	27.5146	27.7299	27.7121	27.7168	27.6903	27.7607	27.3539	27.6667	25.0029	24.935	24.9541	24.9384	24.9057	24.9342	24.9223	24.7976	24.8169
Q9H0U4	Q9H0U4;E9PLD0;Q92928	3	Ras-related protein Rab-1B;Putative Ras-related protein Rab-1C	RAB1B;RAB1C	22.171	74.6	323.31	17	17	9	614	0.151087	2.01307		0.0164619	0.2031		0.177543	2.67523		28.4682	29.4571	29.2973	28.9775	29.0767	28.8357	29.4939	29.3579	29.2655	29.1035	29.1976	29.1756	29.1152	29.2144	29.4243	29.1345	29.1526	29.1757	28.8623	29.4351	26.3886	26.3442	26.4368	26.3495	26.2512	26.5945	26.5245	26.4537	26.5423
P51149	P51149;A0A6Q8PGE6;A0A6Q8PG52;A0A6Q8PH84;C9J592;C9J8S3;C9IZZ0;C9J4V0	11	Ras-related protein Rab-7a	RAB7A	23.489	84.5	323.31	19	19	19	400	0.030703	0.325648		-0.0053524	0.0412956		0.0304371	0.378473		26.8713	27.3913	27.6103	27.245	27.8954	27.2392	27.5069	27.4792	27.7855	27.6958	27.865	27.1869	27.501	27.6841	28.1534	27.4187	27.2851	27.2677	27.5347	28.1133	24.314	24.3844	24.4248	24.3357	24.4658	24.4977	24.3854	24.3221	24.4241
Q9UKM9	Q9UKM9;Q5QPM0;Q5QPM1	4	RNA-binding protein Raly	RALY	32.463	69.6	323.31	17	17	2	371	-0.239635	2.80793		0.201843	2.68341		0.111831	1.37122		26.9569	27.2709	27.342	27.3994	27.7632	26.6483	27.37	27.2139	27.1094	27.1031	27.765	27.4536	27.624	27.607	27.933	27.6271	27.4551	27.9415	27.6005	27.8735	24.0884	23.8485	23.895	23.8637	23.9403	23.7109	23.7315	23.6029	23.6465
P62826	P62826;B5MDF5;J3KQE5;F5H018;B4DV51	7	GTP-binding nuclear protein Ran	RAN	24.423	63	323.31	20	20	20	803	0.21637	4.33732		0.0248547	0.530903		0.222683	2.4409		29.904	31.3306	31.0122	31.0051	31.1133	30.5075	31.3566	31.238	31.2451	31.4244	31.0778	31.0149	31.0651	31.0705	31.2991	30.9475	31.1292	31.0951	30.7645	31.1572	28.1847	28.2704	28.2364	28.2578	28.2161	28.446	28.4982	28.4241	28.4986
P43487	P43487;F6WQW2;C9JXG8;C9JGV6;C9JJ34	7	Ran-specific GTPase-activating protein	RANBP1	23.31	75.6	323.31	14	14	14	302	0.267	1.68961		0.153923	1.35947		0.108481	3.13015		27.058	28.5457	28.1167	28.114	28.1687	27.7462	28.7317	28.5782	28.3817	28.1537	28.5388	28.2221	28.4971	28.4012	28.8232	27.5515	27.6879	28.2321	27.8627	28.7099	26.0037	26.2643	26.2362	26.2561	26.2093	26.2909	26.6213	26.6602	26.4445
P49792	P49792	14	E3 SUMO-protein ligase RanBP2	RANBP2	358.2	40.5	323.31	91	91	58	1206	-0.119806	1.07259		0.114095	1.22135		0.087574	0.54174		26.2702	27.0132	27.3084	26.5612	27.1142	25.5673	26.9969	27.0888	26.6302	27.2217	27.2934	27.1668	27.1268	27.0984	27.6934	26.9955	27.4242	27.3254	26.9317	27.412	22.965	22.7067	22.9225	22.8117	22.7906	22.625	22.7919	22.7806	22.6224
P46060	P46060	5	Ran GTPase-activating protein 1	RANGAP1	63.541	62.5	323.31	36	36	36	830	0.187985	1.8524		0.198893	2.04413		0.239158	2.47102		27.0875	27.6577	27.6897	27.6922	27.7731	27.0885	28.291	27.9489	28.053	27.9838	28.0297	27.8959	28.0152	28.1444	28.295	27.6765	27.7505	27.6861	27.417	28.0853	23.8458	23.7374	23.6527	23.6569	23.7815	24.0648	23.9432	23.8752	23.9534
P54136	P54136	3	Arginine--tRNA ligase, cytoplasmic	RARS	75.378	66.2	323.31	47	47	47	927	-0.00692673	0.0896851		0.0557198	0.784483		0.0531979	0.587679		27.9535	28.8767	28.5849	28.3776	28.5908	28.0225	28.7901	28.7918	28.5788	28.7365	28.7486	28.7395	28.7092	28.6757	28.9367	28.747	28.8949	28.6964	28.3287	28.9398	24.7234	24.5669	24.6797	24.6208	24.6344	24.6648	24.6196	24.6336	24.6576
A0A087WZ13	A0A087WZ13;E9PAU2;Q8IY67	5	Ribonucleoprotein PTB-binding 1	RAVER1	77.843	51.4	323.31	25	25	25	444	-0.661659	6.10966		0.117953	1.70867		0.202553	3.04524		25.9304	26.9224	26.6776	26.2903	26.8541	24.8442	25.7382	25.6042	25.6913	25.5028	26.8311	26.4364	26.8553	26.5081	27.3082	26.5513	26.6923	26.6417	26.4248	27.4023	23.741	23.5876	23.6778	23.6338	23.8045	23.1254	22.9685	23.0563	23.0142
Q09028	Q09028	10	Histone-binding protein RBBP4	RBBP4	47.655	72.9	323.31	20	20	12	492	0.282124	5.63335		0.184635	3.12481		0.0914951	0.869623		27.1903	28.3684	27.6077	27.8495	27.953	27.2211	28.6512	28.2082	28.1145	28.1617	28.1533	28.1045	27.9533	28.2039	28.666	27.6603	28.137	27.9771	27.5317	28.4887	24.2711	24.2497	24.2375	24.2119	24.271	24.5727	24.5882	24.4847	24.51
Q16576	Q16576;E9PC52;Q5JP01	7	Histone-binding protein RBBP7	RBBP7	47.82	73.4	323.31	19	11	11	303	0.391431	2.49375		0.168204	1.02387		0.133406	3.32394		26.0235	27.4616	26.9918	27.1555	27.124	26.1547	27.8543	27.7453	27.5673	27.4744	26.8813	27.1854	27.4171	27.2048	27.5396	26.9319	27.0916	27.2977	27.1509	27.9866	23.6932	24.0763	23.9932	24.1347	23.9565	24.1411	24.4243	24.4357	24.3922
O43665	O43665	1	Regulator of G-protein signaling 10	RGS10	21.21	50.3	323.31	8	8	8	163	0.112567	0.481113		0.367126	2.69296		0.317931	2.12817		24.5264	25.9842	25.4746	25.2712	25.7819	22.2879	26.0349	25.6805	25.6334	25.9188	26.2119	25.5518	25.9148	25.8863	26.4189	24.439	26.2813	25.629	25.0808	26.0148	23.9384	24.0664	23.9824	23.7071	23.9697	23.7267	24.2722	24.0434	24.0383
P13489	P13489	9	Ribonuclease inhibitor	RNH1	49.973	72	323.31	29	29	29	847	0.183616	1.36836		-0.211187	2.146		0.388487	1.63641		29.0218	29.9559	29.6877	29.6799	29.846	29.2326	30.1062	30.0812	29.7169	29.9411	29.5454	29.5358	29.454	29.2889	29.762	29.4749	29.6819	29.6325	29.0552	29.938	25.5537	25.3998	25.3834	25.5428	25.4914	25.63	25.6353	25.9142	25.5148
Q9H4A4	Q9H4A4;A6NKB8	6	Aminopeptidase B	RNPEP	72.595	51.7	323.31	28	28	28	458	0.113877	1.96224		-0.148469	2.14607		-0.13833	1.83037		26.1024	27.1324	27.1811	26.564	26.7967	25.8783	27.1618	27.0881	27.0133	27.3508	26.8235	26.7	26.4579	26.5773	27.2205	26.4368	26.7482	26.7708	26.3006	27.1319	23.5443	23.6078	23.6562	23.6059	23.5416	23.7066	23.6035	23.7262	23.762
P27694	P27694	4	Replication protein A 70 kDa DNA-binding subunit;Replication protein A 70 kDa DNA-binding subunit, N-terminally processed	RPA1	68.137	62	323.31	29	29	29	628	0.393231	3.94328		0.266404	2.76741		-0.142004	1.7798		26.7509	27.7356	27.4549	27.0084	27.5174	27.2201	28.0177	27.9041	27.6435	28.1078	27.9294	27.8932	27.5458	27.7586	28.0436	27.1512	27.4612	27.4188	26.8703	27.6559	24.0152	23.9095	23.9748	23.7711	24.0346	24.3649	24.3322	24.2924	24.2536
P30050	P30050	1	60S ribosomal protein L12	RPL12	17.818	73.9	323.31	12	12	12	411	-0.108374	0.847528		0.0887398	0.678972		0.0881088	0.774482		28.4523	29.5288	29.1227	29.0179	29.4414	28.4152	29.1475	28.9959	28.9412	29.1308	29.4258	29.1237	29.3057	29.1804	29.5808	28.8998	28.9294	29.1174	28.5784	29.1898	26.4825	26.228	26.2962	26.2552	26.2401	26.3455	26.2253	26.2036	26.0893
P26373	P26373	5	60S ribosomal protein L13	RPL13	24.261	57.3	323.31	21	21	21	531	-0.516891	6.14913		-0.117909	1.3979		-0.226082	2.25876		28.7355	29.5665	29.2942	29.3707	29.7763	28.0607	29.1499	28.8494	28.8104	29.0221	29.4437	28.9626	29.4297	29.3919	29.5821	28.9589	29.1723	29.1785	28.666	29.0364	25.9786	25.9476	25.8089	25.8321	25.9466	25.3648	25.424	25.4095	25.3881
P18621	P18621;A0A087WXM6;J3QQT2;J3KRX5;A0A0A6YYL6;J3QLC8;A0A0A0MRF8;J3KRB3;A0A087WWH0;J3QS96	12	60S ribosomal protein L17	RPL17;RPL17-C18orf32	21.397	59.2	323.31	16	16	16	550	-0.303593	3.14366		0.0291599	0.419516		-0.403982	5.18102		28.7067	29.7895	29.4554	29.6431	29.6837	28.3125	29.209	29.1158	29.1113	29.5247	29.8112	29.2706	29.4671	29.6283	29.8887	28.9348	29.0066	29.3229	28.9548	29.3412	27.7172	27.5845	27.5837	27.5771	27.6146	27.2858	27.2924	27.2866	27.1933
P35268	P35268	1	60S ribosomal protein L22	RPL22	14.787	57	323.31	7	7	1	258	0.0162971	0.0779177		0.186467	1.28094		-0.311515	4.30693		27.9395	28.7496	28.5001	28.7183	28.2918	27.8582	29.0101	28.8973	28.8558	28.8849	28.9976	28.9995	29.0253	28.9951	29.2004	28.5426	28.7231	28.8565	28.1521	29.2348	26.3027	26.2725	26.1804	26.4393	26.5302	26.4894	26.3525	26.3884	26.3606
P39023	P39023;G5E9G0;H7C422;B5MCW2;H7C3M2	7	60S ribosomal protein L3	RPL3	46.108	56.8	323.31	32	32	32	851	-0.212771	2.01559		0.0539207	0.511868		0.057555	0.267567		29.5401	30.4523	30.3403	29.9602	30.2495	29.0582	30.3373	30.1721	30.1725	30.4993	30.0657	30.4811	30.4839	30.2943	30.4934	29.9653	30.1127	30.0776	29.4863	30.112	26.5958	26.4787	26.4959	26.336	26.4201	26.1369	26.4003	26.2744	26.1744
P36578	P36578;H3BM89	4	60S ribosomal protein L4	RPL4	47.697	49.9	323.31	30	30	30	955	-0.484141	5.18387		-0.0584789	0.607945		-0.269776	1.9177		29.5571	30.5488	30.1408	30.0046	30.4124	29.024	30.1371	29.871	29.5938	29.7683	30.3182	30.1682	30.3282	30.196	30.5052	29.6093	29.9295	29.7679	29.2752	30.0633	26.5948	26.3772	26.4118	26.3808	26.5432	25.9506	25.9821	26.018	25.9865
P18124	P18124;A8MUD9	4	60S ribosomal protein L7	RPL7	29.225	60.1	323.31	22	22	22	658	-0.415603	5.53569		-0.023106	0.215248		-0.33747	3.62738		29.5239	30.4457	29.9484	29.9802	30.2596	28.7172	29.8899	29.5494	29.7228	29.7224	30.1483	30.019	30.2758	30.0798	30.6363	29.3921	29.83	29.8876	29.4356	30.0785	26.7712	26.7078	26.6947	26.6223	26.6225	26.1827	26.2784	26.2897	26.3155
P62917	P62917;E9PKZ0;G3V1A1;E9PKU4	5	60S ribosomal protein L8	RPL8	28.024	51	323.31	16	16	16	408	-0.334497	5.4188		0.0352207	0.307468		-0.30922	4.63856		28.6129	29.6191	29.119	28.7992	29.4659	28.046	29.0448	28.9829	28.5924	28.7548	29.3598	29.0396	29.2982	29.1908	29.6952	28.5475	28.9228	28.7352	28.6328	28.6636	26.1848	26.1027	26.093	26.2022	26.1738	25.7575	25.7808	25.8488	25.8602
P05388	P05388;F8VWS0;F8VW21;F8VU65;F8VPE8;F8VZS0;G3V210;F8VQY6;F8VRK7;Q8NHW5;F8VWV4	13	60S acidic ribosomal protein P0;60S acidic ribosomal protein P0-like	RPLP0;RPLP0P6	34.273	45.7	323.31	18	18	18	413	0.0778305	0.796198		0.0238415	0.193872		-0.313728	3.493		28.5836	29.585	29.3985	29.3346	29.5655	29.0381	29.6692	29.6616	29.6292	29.5974	29.3093	28.8866	29.4591	29.4405	29.8493	29.4134	29.5782	29.6039	29.305	29.6116	26.577	26.4488	26.6026	26.4701	26.5433	26.4951	26.6235	26.699	26.6822
P04843	P04843;B7Z4L4	3	Dolichyl-diphosphooligosaccharide--protein glycosyltransferase subunit 1	RPN1	68.569	64.3	323.31	36	36	36	855	0.264076	3.74589		-0.0140751	0.290294		0.10654	1.62882		28.1559	29.4179	29.0649	28.7061	29.1982	28.4815	29.6416	29.3681	29.3104	29.3087	29.0592	28.9925	28.9699	29.2695	29.5913	28.831	29.0239	29.2653	28.5847	29.2364	25.2686	25.2123	25.265	25.2319	25.272	25.554	25.4732	25.4272	25.4711
P04844	P04844	5	Dolichyl-diphosphooligosaccharide--protein glycosyltransferase subunit 2	RPN2	69.283	49.4	323.31	24	24	24	606	0.412242	3.74106		0.133175	1.91465		0.0594414	1.20171		27.2905	28.6356	28.1186	28.1435	28.3193	28.026	28.7976	28.4725	28.6893	28.6101	28.5379	28.1741	28.4856	28.3689	28.7434	28.2559	28.2783	28.454	28.0878	28.686	25.0029	25.1649	25.1639	25.1424	25.0621	25.7086	25.5126	25.429	25.5468
P46783	P46783	2	40S ribosomal protein S10	RPS10	18.898	59.4	323.31	16	16	3	324	0.026136	0.111961		0.337752	2.17815		0.146721	2.16433		27.7987	28.8752	28.3853	28.6823	28.1361	27.8477	28.5653	28.4598	28.8565	28.4449	29.0185	28.5646	28.9659	29.0584	29.0313	28.6014	28.7026	28.521	28.7001	29.3316	26.8315	26.7705	26.614	26.8898	26.4618	26.8843	26.7482	26.731	26.6614
P62979	P62979	1	Ubiquitin-40S ribosomal protein S27a;Ubiquitin;40S ribosomal protein S27a	RPS27A	17.965	70.5	323.31	15	15	3	730	-0.218989	2.27787		-0.0645618	0.466816		0.00205727	0.00743975		29.2181	30.0728	29.8665	29.9417	30.2006	29.3945	30.0419	29.8683	30.0335	30.0427	30.073	29.9858	29.9556	30.1437	29.9928	29.934	30.0439	30.2433	29.756	29.8767	27.9583	27.6388	27.8174	27.6992	27.8153	27.6016	27.5796	27.6008	27.5277
P23396	P23396;E9PL09;E9PPU1;F2Z2S8;H0YCJ7	13	40S ribosomal protein S3	RPS3	26.688	85.6	323.31	27	27	26	932	-0.440107	4.48685		0.00624733	0.0439226		0.0205254	0.105019		29.6037	30.8033	30.4828	30.5025	30.5107	29.1765	30.0666	30.1301	29.7255	29.8721	30.701	30.5318	30.7439	30.4363	30.7689	29.9156	30.0987	30.2293	29.917	30.3326	26.6636	26.6118	26.5952	26.7011	26.5333	26.3198	26.2288	26.1617	26.1366
P61247	P61247;D6RAT0;H0Y9Y4;D6RG13;D6R9B6;D6RB09;E9PFI5;H0Y8L7	12	40S ribosomal protein S3a	RPS3A	29.945	66.3	323.31	27	27	27	1045	-0.392918	3.82685		0.0423805	0.413641		-0.258667	3.79538		29.6824	30.9043	30.5815	30.3588	30.6038	29.1418	30.1719	30.2704	30.0521	30.068	30.7078	30.5334	30.6279	30.5399	30.9718	30.0652	30.4514	30.4292	29.8565	30.28	26.8238	26.7379	26.8483	26.6487	26.6688	26.4369	26.42	26.3848	26.3184
P62701	P62701	2	40S ribosomal protein S4, X isoform	RPS4X	29.597	73.8	323.31	28	28	18	883	-0.464646	5.71825		0.0181499	0.191193		-0.267064	2.4391		29.5258	30.7952	30.2474	30.4262	30.6037	29.07	30.1263	29.9544	29.9944	30.0177	30.4996	30.314	30.3488	30.5287	30.8449	29.975	29.96	30.2351	29.7482	29.8541	26.705	26.6773	26.5359	26.5962	26.6814	26.1003	26.2265	26.1936	26.1615
P62081	P62081;B5MCP9	2	40S ribosomal protein S7	RPS7	22.127	70.1	323.31	14	14	4	451	-0.435232	5.67046		-0.0033329	0.0309199		-0.299058	3.5419		28.5487	29.8077	29.5324	29.3785	29.585	28.1111	29.2317	29.1414	29.2123	29.3787	29.1855	29.5	29.4856	29.4802	29.8795	28.8914	29.1931	29.1899	28.9188	29.7306	26.6012	26.5546	26.6667	26.5793	26.6143	26.0964	26.1253	26.1447	26.2703
P08865	P08865;C9J9K3;A0A8V8TMX1;A0A0C4DG17;A0A8V8TLA4;A0A8I5KQE6;F8WD59	9	40S ribosomal protein SA	RPSA	32.854	60.3	323.31	18	18	18	613	-0.073085	0.3145		0.093594	0.420731		-0.192882	2.58148		28.7207	30.2502	29.7299	29.9912	29.9207	29.1177	30.0705	29.968	30.0087	30.0624	29.8796	29.7604	29.7866	30.1167	30.3726	29.5024	29.5767	30.0042	29.3837	29.8531	26.2119	26.5538	26.3445	26.6901	26.5162	26.2922	26.2337	26.4279	26.4856
Q9P2E9	Q9P2E9;F8W7S5	6	Ribosome-binding protein 1	RRBP1	152.45	74.3	323.31	100	100	98	2599	0.109013	0.827193		-0.0276978	0.188529		-0.135251	0.733025		28.5276	29.5992	29.2025	29.3151	29.4487	28.4882	29.7165	29.3626	29.3673	29.4041	29.1666	29.3186	29.3193	29.1248	29.7299	29.4338	29.5147	29.358	28.9908	29.4772	24.5205	24.4097	24.405	24.3817	24.3907	24.6713	24.6793	24.4613	24.3519
P23921	P23921;E9PL69	4	Ribonucleoside-diphosphate reductase large subunit	RRM1	90.069	58.2	323.31	38	38	38	703	0.62177	4.87635		0.365993	4.20031		0.111856	1.45471		26.9063	27.8467	27.8733	27.5017	27.3582	27.7584	28.4973	28.1025	28.6588	28.446	28.216	28.0454	27.858	28.2446	28.2521	27.2567	27.1313	27.449	27.6599	27.4298	24.2299	24.1156	24.1489	24.1107	23.9994	24.7569	24.6552	24.6848	24.9494
Q9Y3I0	Q9Y3I0	1	tRNA-splicing ligase RtcB homolog	RTCB	55.21	52.9	323.31	29	29	29	590	0.0983395	1.10543		0.0333057	0.417227		-0.188308	1.97447		26.4224	27.3826	26.9652	27.1922	27.253	25.9956	27.1914	27.2983	27.2997	27.3567	27.3378	27.5378	27.2369	27.0086	27.7128	26.772	26.9519	27.63	26.7294	27.9967	24.4945	24.4321	24.5181	24.5929	24.5628	24.58	24.7282	24.4953	24.6128
Q9NQC3	Q9NQC3;H7C106	3	Reticulon-4;Reticulon	RTN4	129.93	13.3	323.31	10	10	10	288	0.0747829	1.37851		-0.186294	1.60804		0.0655266	1.07562		26.7424	27.6317	27.3495	27.3249	27.7278	26.7694	27.4941	27.3862	27.4891	27.6033	27.3708	26.7212	26.9837	27.0913	27.5544	27.1323	26.7905	26.9187	26.8902	27.4101	24.8409	24.8782	24.9408	24.8683	24.9936	25.0178	24.9897	24.9627	24.9366
Q9Y265	Q9Y265;E7ETR0	5	RuvB-like 1	RUVBL1	50.227	74.6	323.31	34	34	34	785	0.27576	3.23486		0.0874088	0.818558		-0.162428	1.27423		27.336	27.994	27.8553	27.4904	27.832	27.3619	28.3942	27.7185	27.9006	28.4806	28.314	28.3048	27.8503	27.7013	28.6361	27.6806	28.2926	27.6176	27.5699	28.6168	24.677	24.5507	24.5305	24.6607	24.714	24.9985	24.9056	24.7836	24.8945
Q9Y230	Q9Y230;M0R0Y3	7	RuvB-like 2	RUVBL2	51.156	77.5	323.31	33	33	33	697	0.260041	3.52354		0.120973	2.14679		0.243652	2.7471		26.931	27.6952	27.4974	27.6337	27.634	27.0669	28.0442	27.9566	27.9066	28.0164	28.0042	27.6385	27.626	28.142	28.0663	27.1517	27.8768	27.7694	27.6184	27.9163	23.6953	23.5499	23.6904	23.6766	23.5744	23.9832	23.9399	23.8301	23.8366
Q14151	Q14151	3	Scaffold attachment factor B2	SAFB2	107.47	39.6	323.31	37	37	24	574	0.0682896	0.382608		0.118457	0.694669		0.174728	1.74425		26.5889	27.2353	26.91	26.8539	27.0598	26.7808	27.3643	26.6651	27.0988	27.4066	27.7368	27.2534	27.2059	26.9923	27.4117	27.0035	27.0184	27.2831	26.9954	27.3233	24.3594	24.0167	24.098	24.2552	24.0765	24.2437	24.3416	24.3162	24.0863
P49591	P49591;Q5T5C7	2	Serine--tRNA ligase, cytoplasmic	SARS	58.777	58.9	323.31	33	33	33	600	-0.0641563	0.834802		-0.131158	1.57249		0.0906685	0.675255		27.375	28.453	27.754	27.9086	28.2448	27.381	28.4427	28.3339	28.0374	28.1287	28.0989	27.8141	27.7598	27.9545	28.6059	27.8423	27.7624	28.2249	27.6885	28.5267	24.6824	24.6691	24.7321	24.6575	24.7771	24.729	24.665	24.6617	24.5305
Q9Y3A5	Q9Y3A5;A0A8V8TLA5;A0A8V8TLR8;A0A8V8TMR6;A0A8V8TLC6;A0A8V8TMS1	9	Ribosome maturation protein SBDS	SBDS	28.763	62.8	323.31	20	20	20	273	0.109028	2.16748		-0.125055	1.78091		-0.106476	1.47637		26.5465	27.5103	26.6523	27.2516	27.545	26.4638	27.197	27.2181	27.3886	27.7772	27.2948	26.5946	26.7932	27.0646	27.4412	26.761	26.9686	27.1453	26.6014	27.8638	24.2389	24.2017	24.217	24.2318	24.2361	24.4392	24.3385	24.2758	24.282
P31040	P31040;D6RFM5	4	Succinate dehydrogenase [ubiquinone] flavoprotein subunit, mitochondrial	SDHA	72.691	54.8	323.31	27	27	27	505	-0.124736	1.27232		-0.111245	0.967405		0.0709061	0.94055		26.8775	27.6575	27.3934	27.3103	27.3555	26.1851	27.3166	27.4123	26.9423	27.2333	27.18	27.3342	27.0358	27.2479	27.6589	27.0136	27.5696	27.2383	27.0402	27.3336	23.8226	23.5765	23.7184	23.6747	23.6628	23.4535	23.5768	23.5981	23.5234
P53992	P53992;G5EA31	3	Protein transport protein Sec24C	SEC24C	118.32	41.3	323.31	32	32	32	474	-0.0565842	1.01778		0.0263054	0.224942		-0.0237259	0.187989		25.5801	26.7475	26.4603	26.192	26.2687	25.2056	26.7388	26.1917	26.286	26.3964	26.5104	26.3425	26.3237	26.1396	26.9175	25.9896	26.2957	26.3599	25.664	26.7694	22.9568	23.0453	23.0161	22.9542	22.9509	22.8778	22.9894	22.879	22.9702
O94979	O94979;D6REX3;D6RHZ5;H7BXG7	15	Protein transport protein Sec31A	SEC31A	133.01	33.2	323.31	33	33	33	475	-0.00860176	0.0465856		-0.147143	1.53643		0.0667179	1.10423		26.3964	27.1117	27.0744	26.7468	27.0785	26.2477	27.0714	27.2462	27.0498	26.8447	26.6982	26.8129	26.9783	26.4444	27.4793	26.8209	26.7651	26.9685	26.7617	27.0373	22.7853	22.4806	22.7599	22.6229	22.6475	22.7529	22.6623	22.6934	22.5935
Q9NVA2	Q9NVA2;D6RGI3;D6RER5;D6RDU5	6	Septin-11	Septin-11	49.398	52.9	323.31	23	23	9	514	0.143938	1.75878		-0.048534	0.436951		-0.0319912	0.177887		26.4337	27.614	27.2625	27.0924	27.1548	26.7236	27.7803	27.4113	27.2531	27.6745	27.1279	26.7762	27.1771	27.1261	27.5635	26.8503	27.0027	27.1587	26.724	27.1928	23.8883	23.8507	23.8434	23.6961	23.7219	23.9215	24.0201	23.8823	23.8881
Q16181	Q16181;E7ES33;E7EPK1;A0A024RA87;G3V1Q4	11	Septin-7	Septin-7	50.679	62	323.31	30	30	29	654	-0.0499065	0.713604		-0.174264	2.62839		-0.146981	1.74238		27.4072	28.6517	28.2046	28.3384	28.3232	27.5544	28.529	28.2628	28.4325	28.2776	28.0483	28.0313	28.0736	28.2616	28.3824	27.999	28.3611	28.3741	27.8656	28.3978	25.1158	24.9784	25.0423	24.9394	24.9903	24.9921	24.9775	24.9299	25.003
Q9UHD8	Q9UHD8	17	Septin-9	Septin-9	65.401	78.8	323.31	48	48	33	960	-0.0976925	1.23237		-0.12067	1.7485		-0.0775864	0.93168		28.1722	29.2293	28.8327	28.7462	28.9656	28.1134	28.8553	28.7448	28.773	28.9963	28.7688	28.5851	29.0708	28.9919	29.3094	28.5426	28.8987	28.939	28.8505	29.0802	25.3135	25.1624	25.1712	25.0876	25.1792	25.1113	25.1616	25.01	25.0733
Q8NC51	Q8NC51	1	Plasminogen activator inhibitor 1 RNA-binding protein	SERBP1	44.965	65	323.31	35	35	35	737	0.0351135	0.312034		0.214917	2.78172		-0.0781971	0.995348		27.7851	28.9992	28.5941	28.3919	28.7369	27.9163	28.933	28.504	28.5607	28.8169	29.0053	28.7827	28.7104	28.899	29.3345	28.5731	28.554	28.7793	28.278	28.6373	25.2873	25.1286	25.2217	25.1038	25.2197	25.177	25.2318	25.1517	25.2233
P50454	P50454;E9PJH8;E9PPV6;E9PR70;E9PKH2;E9PK86;E9PMI5	13	Serpin H1	SERPINH1	46.44	53.1	323.31	22	22	22	629	0.215823	2.79343		0.144507	3.34443		-0.0105537	0.0808459		28.0255	29.0717	28.8623	28.8006	28.6566	28.4748	29.2282	28.9811	29.0057	29.3087	29.008	28.9236	29.0195	29.058	29.3344	28.6408	28.9962	28.9281	28.8278	29.3028	25.6388	25.618	25.6556	25.6426	25.678	25.961	25.827	25.7344	25.8196
A0A0C4DFV9	A0A0C4DFV9;A0A8J8YYJ1;P0DME0	3	Protein SETSIP	SET;SETSIP	34.475	38.9	323.31	16	16	1	315	0.795557	3.41892		0.316545	1.2409		0.217854	2.84626		26.8935	27.8585	27.6016	27.718	27.5502	27.5251	28.3507	28.1076	27.9927	26.8734	25.7645	27.8508	27.8808	26.2155	27.7281	27.3643	27.6572	27.7036	27.4203	28.0007	25.6864	25.4695	25.8644	25.8682	25.5293	26.8146	26.5838	26.3012	26.2005
Q15428	Q15428;K7EMT0	2	Splicing factor 3A subunit 2	SF3A2	49.255	29.7	323.31	11	11	11	214	0.203271	1.27037		0.154056	1.02969		0.161216	0.990843		24.9122	26.0731	25.3987	25.9845	26.1326	24.9924	26.0468	25.9107	25.7756	25.9819	25.5698	25.5637	26.0079	26.2382	25.9377	25.6768	25.6316	25.9857	25.3444	25.6858	23.1847	23.041	22.932	23.2539	22.8559	23.3429	23.3966	23.2465	23.1528
Q12874	Q12874	1	Splicing factor 3A subunit 3	SF3A3	58.848	46.9	323.31	18	18	18	452	0.121592	1.92066		0.150021	2.46039		0.09533	0.603607		26.2314	27.4195	27.1472	27.2939	27.3298	26.5259	27.4471	27.3242	27.5582	27.6213	27.2614	27.2918	27.3984	27.4594	27.7708	27.1202	27.2173	27.3793	27.0074	27.4527	24.0719	24.0286	24.1037	24.0972	24.0798	24.0599	24.2595	24.2187	24.2261
O75533	O75533	5	Splicing factor 3B subunit 1	SF3B1	145.83	55.4	323.31	59	59	59	1279	0.0502991	0.892184		0.0153332	0.323449		0.114386	1.50802		27.4829	28.6635	28.5111	28.0635	28.6495	27.8878	28.5561	28.2335	28.585	28.4331	28.3397	28.3635	28.4621	28.6693	28.8826	28.2415	28.4847	28.394	28.0849	28.3964	24.0268	23.989	24.0755	24.0656	24.0595	24.1674	24.091	24.0098	24.1009
Q13435	Q13435;E9PPJ0	7	Splicing factor 3B subunit 2	SF3B2	100.23	51.6	323.31	43	43	43	886	-0.146504	2.32663		-0.129904	2.11718		-0.0403179	1.04723		27.1615	28.3641	27.8523	27.5051	28.0201	27.0124	27.9434	27.9792	27.923	27.8982	27.7751	27.7949	27.8861	27.5747	28.2748	27.6958	27.8873	27.9668	27.2273	27.9174	24.6746	24.7577	24.6303	24.5987	24.6887	24.4367	24.5292	24.5885	24.5003
Q15393	Q15393	6	Splicing factor 3B subunit 3	SF3B3	135.58	42.2	323.31	41	41	41	750	0.0525646	0.577378		0.0424801	0.287906		-0.210719	3.42658		26.6348	27.4766	27.0584	26.9644	27.4465	26.6443	27.2603	27.2941	26.9029	27.341	27.2147	27.0594	27.4172	27.6632	27.7684	27.2086	27.3424	27.1247	26.6225	27.7987	23.1507	23.1545	23.2871	23.1909	23.0974	23.2674	23.3138	23.1785	23.2397
P31947	P31947	1	14-3-3 protein sigma	SFN	27.774	83.5	323.31	23	19	19	761	-0.362963	1.35907		-0.375052	1.72912		0.0438808	0.607131		28.8931	30.3825	29.7363	29.8567	29.9158	28.9172	30.0491	29.9679	29.5297	29.8062	29.6595	29.2904	29.7528	29.618	30.0483	29.4543	29.5308	29.7808	29.0335	29.6319	27.5347	28.0371	27.7223	27.8268	27.6568	27.1455	27.5031	27.6196	27.0409
P23246	P23246;A0A8Q3WMA7	4	Splicing factor, proline- and glutamine-rich	SFPQ	76.149	46.8	323.31	40	40	39	960	0.0686802	0.54982		0.266746	3.08471		-0.618578	2.93878		28.7404	29.4325	29.4737	29.1927	29.2337	28.6494	29.6081	29.4156	29.5036	29.6518	29.7571	29.2751	29.5943	29.677	30.0691	29.2525	29.4994	29.5472	29.072	29.3873	25.934	25.7721	25.8952	25.7439	25.7416	25.8265	25.9746	25.8243	25.7968
P34897	P34897;H0YIZ0	15	Serine hydroxymethyltransferase, mitochondrial;Serine hydroxymethyltransferase	SHMT2	55.992	74.6	323.31	35	35	33	754	-0.0555565	0.943048		-0.292133	4.16359		0.182963	1.77964		28.3309	29.2707	29.0548	29.0723	29.317	28.3837	29.3372	29.1739	29.1441	29.1995	28.774	28.6634	28.8855	28.8767	29.2	28.2606	28.5877	28.7276	28.5621	28.9601	25.102	24.9692	24.9777	25.0654	25.0783	24.9782	24.9304	24.9785	25.0192
O14745	O14745;J3QRP6	3	Na(+)/H(+) exchange regulatory cofactor NHE-RF1	SLC9A3R1	38.868	53.9	323.31	18	18	18	379	-0.27232	1.83318		-0.265131	3.80005		-0.26078	2.48976		25.584	26.8931	26.5267	26.6151	26.6676	25.1731	25.9054	26.1128	26.1525	25.8303	26.0737	26.1368	26.1158	25.8331	26.5256	25.9529	26.2922	26.1944	25.3993	26.2898	23.4448	23.4725	23.4991	23.4895	23.4979	23.2009	23.3358	23.4405	23.1331
Q9H2G2	Q9H2G2	2	STE20-like serine/threonine-protein kinase	SLK	142.69	39.1	323.31	42	42	40	505	-0.201802	2.2993		-0.0740944	0.78372		-0.20108	1.54993		25.9314	26.3497	26.2966	25.572	26.4249	24.3958	26.227	25.4795	25.0571	25.9273	25.7876	25.708	25.5743	25.2189	26.7892	25.4831	25.8183	25.8435	25.3209	26.4796	22.4834	22.2952	22.3964	22.2218	22.2846	22.1405	22.1217	22.185	22.0452
Q14683	Q14683;G8JLG1;A0A6Q8PHC3	5	Structural maintenance of chromosomes protein 1A;Structural maintenance of chromosomes protein	SMC1A	143.23	53	323.31	67	67	67	967	0.0111794	0.0822193		0.136491	1.62546		-0.0599106	0.431226		27.1891	27.442	27.099	27.1101	27.337	26.2855	27.2979	27.2728	27.0712	27.1764	27.286	27.1999	27.434	27.3281	27.864	26.6277	27.1358	27.1697	26.5789	27.4684	23.004	22.7727	22.8625	22.7149	22.8354	22.8331	22.8326	22.8498	22.8838
O95347	O95347	3	Structural maintenance of chromosomes protein 2	SMC2	135.65	54.4	323.31	66	66	66	1023	0.209179	2.79202		0.134106	1.61765		-0.0874004	0.75763		27.1406	27.9861	27.8226	27.5879	27.8585	27.2677	28.3405	27.9419	27.8993	28.2215	27.9612	27.7104	27.9596	27.9052	28.3574	27.51	27.7747	27.8485	27.5926	27.9247	24.3427	24.1507	24.1893	24.0994	24.2088	24.4167	24.4452	24.3357	24.4294
Q9UQE7	Q9UQE7	1	Structural maintenance of chromosomes protein 3	SMC3	141.54	50.9	323.31	65	65	65	1127	-0.32099	3.71203		0.0110222	0.0872696		0.0682407	0.587782		27.0525	27.8842	27.3234	27.5902	27.7401	25.9252	27.307	27.3934	27.0421	27.2239	27.5864	27.1711	27.8838	27.6552	28.1876	26.7939	27.2425	27.5428	27.1829	27.7734	22.9786	22.7689	22.8088	22.7516	22.8879	22.4987	22.4471	22.5154	22.5195
Q9NTJ3	Q9NTJ3;E9PD53	10	Structural maintenance of chromosomes protein 4;Structural maintenance of chromosomes protein	SMC4	147.18	54.2	323.31	69	69	69	1294	0.160727	1.45738		0.196181	1.7736		-0.144812	1.91611		27.3686	27.9803	27.6407	27.4149	27.4793	27.0566	28.2523	28.0341	27.9577	28.1182	28.1288	27.9946	28.0236	28.0962	28.4596	27.8331	27.5494	27.8342	27.4238	27.9825	23.437	23.1905	23.185	23.0817	23.143	23.3742	23.4364	23.343	23.331
P52788	P52788;H7C2R7	2	Spermine synthase	SMS	41.268	60.7	323.31	17	17	17	316	-0.0507385	0.368402		-0.256219	2.21842		0.0369965	0.23776		26.418	27.4289	27.3166	27.1091	27.1681	26.3315	27.0404	26.8551	27.572	26.9393	26.8391	26.5266	26.6603	26.872	27.0201	26.9143	27.2349	27.0107	27.0817	27.5465	24.6131	24.585	24.6482	24.6669	24.4506	24.5716	24.6272	24.4549	24.6477
Q7KZF4	Q7KZF4	2	Staphylococcal nuclease domain-containing protein 1	SND1	102	61.5	323.31	60	60	60	1399	-0.0406933	0.397347		-0.259582	3.0062		0.0168453	0.0904816		28.8434	29.7311	29.3458	29.3863	29.5386	28.7953	29.6524	29.7171	29.2223	29.6851	29.2652	29.1359	29.2285	29.009	29.6406	29.0015	29.5109	29.3982	28.6718	29.4403	25.3372	25.1364	25.2411	25.2194	25.1691	25.1947	25.27	25.1296	25.0982
O75643	O75643;A0A494C1A5	2	U5 small nuclear ribonucleoprotein 200 kDa helicase	SNRNP200	244.5	52.2	323.31	93	93	93	1659	0.223727	4.17834		0.169699	4.23007		-0.235392	3.11515		27.7793	28.4587	28.3206	28.3543	28.5126	27.6064	28.8483	28.6361	28.6895	28.848	28.3059	28.3173	28.6083	28.5532	29.2719	28.1891	28.4903	28.5393	28.075	29.1077	24.0491	23.9894	24.0358	24.0418	24.0698	24.3028	24.1752	24.2224	24.3081
Q96DI7	Q96DI7	2	U5 small nuclear ribonucleoprotein 40 kDa protein	SNRNP40	39.31	61.9	323.31	17	17	17	405	-0.263927	3.22311		0.219316	2.79287		0.136414	3.03736		25.7188	26.5366	26.3064	26.0467	26.5412	25.349	26.4574	26.1458	25.8669	26.1424	26.856	26.4279	26.7127	26.5969	26.8681	25.9636	26.3925	26.6399	26.0176	26.6911	23.2852	23.1634	23.2162	23.1668	23.3037	23.0649	22.9673	22.908	22.8514
P00441	P00441;H7BYH4	2	Superoxide dismutase [Cu-Zn]	SOD1	15.936	90.9	323.31	14	14	14	312	0.219096	1.46903		-0.132373	1.07006		0.164203	2.74442		26.5055	27.9041	27.4757	28.2562	27.477	26.042	28.191	28.6228	27.9866	27.746	27.7312	27.1736	28.0506	27.6196	28.2407	27.0058	27.5707	27.973	27.7106	28.2598	25.6737	25.5186	25.4209	25.6983	25.581	25.9021	25.7847	25.9712	25.5677
Q13813	Q13813	1	Spectrin alpha chain, non-erythrocytic 1	SPTAN1	284.54	72.2	323.31	205	205	2	4501	-0.0783531	0.841949		-0.00612984	0.0672334		0.0333374	0.202937		30.0735	31.0597	30.808	30.6981	30.8945	29.8396	31.0347	30.7916	30.7037	31.0672	30.9047	30.8794	30.804	30.8638	31.2414	30.4884	30.8657	30.8678	30.4135	31.1074	25.922	25.8469	25.9367	25.8235	25.9229	25.7046	25.8979	25.819	25.7267
Q01082	Q01082;A0A087WUZ3	5	Spectrin beta chain, non-erythrocytic 1	SPTBN1	274.61	67.9	323.31	157	157	148	3568	-0.135375	2.88265		-0.0492214	1.71581		-0.0369907	0.528864		29.6637	30.8199	30.4197	30.4651	30.7297	29.4388	30.6643	30.3922	30.2384	30.4506	30.5004	30.4081	30.3778	30.5453	30.9816	30.2768	30.5121	30.4093	30.0545	30.7295	24.8165	24.8084	24.7909	24.7564	24.8574	24.6676	24.7577	24.646	24.6531
Q9Y6N5	Q9Y6N5;H3BNX3	6	Sulfide:quinone oxidoreductase, mitochondrial	SQRDL	49.96	64	323.31	23	23	23	435	-0.2214	3.20324		-0.226553	2.87599		-0.0116592	0.21592		25.673	26.3417	26.4246	25.5654	26.3665	24.9978	26.2799	26.1313	26.149	26.3621	26.204	26.1813	26.0995	26.1832	26.597	25.5121	25.8929	26.226	25.6404	26.3371	22.8979	22.7029	22.8545	22.7908	22.7621	22.5227	22.6588	22.5664	22.5696
Q13501	Q13501;E7EMC7	7	Sequestosome-1	SQSTM1	47.687	75.2	323.31	21	21	21	523	-0.109913	0.43567		-0.173709	0.733745		-0.23431	2.66354		26.5011	27.6464	27.4544	27.5135	27.4418	26.6633	27.3543	27.2419	26.8967	27.0436	27.5515	27.0852	26.6267	26.8609	27.5098	27.1984	26.953	26.7543	25.95	27.3912	24.136	24.3311	24.3602	24.4306	24.1878	24.525	24.1657	24.2353	23.9341
P19623	P19623	5	Spermidine synthase	SRM	33.824	70.2	323.31	17	17	17	509	0.727621	5.78838		0.39942	3.46069		-0.376182	2.22015		26.251	26.9577	27.1441	27.0805	27.4288	27.528	28.214	27.9123	28.1793	28.1865	27.8444	27.5739	27.5261	27.5399	28.0562	27.4741	27.7748	27.5197	27.2433	27.8176	23.7159	23.4635	23.6456	23.5758	23.62	24.4725	24.3086	24.2233	24.3024
Q9UHB9	Q9UHB9	3	Signal recognition particle subunit SRP68	SRP68	70.729	60.3	323.31	36	36	36	686	0.0375141	0.224099		0.0333836	0.223127		0.519662	4.81561		26.4325	27.4168	27.3627	27.1661	27.2079	25.6022	27.4929	26.8597	26.7779	27.4625	27.0661	27.1595	27.0485	26.7665	27.6446	26.7633	27.5165	27.3062	26.9162	27.4385	23.7137	23.5081	23.7222	23.5798	23.6856	23.7596	23.7735	23.5247	23.5744
O76094	O76094;D6RDY6	3	Signal recognition particle subunit SRP72	SRP72	74.605	55.4	323.31	40	40	40	669	-0.0893234	0.937731		-0.0178246	0.169285		-0.0204407	0.160372		26.8469	27.7581	27.4843	27.4026	27.6249	26.5473	27.4417	27.4644	27.103	27.5235	27.4986	27.448	27.2963	27.3856	27.9154	27.0331	27.4817	27.2383	26.998	27.7307	24.259	24.1758	24.2804	24.1707	24.2333	24.1704	24.2407	24.2084	24.0184
Q9UQ35	Q9UQ35	8	Serine/arginine repetitive matrix protein 2	SRRM2	299.61	17.3	323.31	34	34	34	657	-0.118208	0.970392		0.116848	1.61071		-0.0591515	0.915763		26.3302	27.225	26.5066	26.8301	27.1459	25.89	27.1804	26.8557	26.4477	26.8836	27.0844	26.9933	27.1463	26.9021	27.429	26.8251	27.289	27.1866	26.5396	27.1562	22.9595	22.8328	22.7272	22.7775	22.8122	22.5427	22.8347	22.7927	22.6424
P05455	P05455	4	Lupus La protein	SSB	46.836	67.2	323.31	41	41	41	622	0.0690891	0.564466		-0.0640324	0.50476		0.154003	2.03783		27.3793	28.5705	28.0268	27.7542	27.9286	27.3573	28.4964	27.9152	27.8361	28.3712	27.9061	28.0755	27.6234	27.8922	28.576	27.7021	27.834	27.6839	27.6693	28.4198	24.2468	24.3681	24.3798	24.261	24.2843	24.1952	24.4945	24.3479	24.3975
Q08945	Q08945	4	FACT complex subunit SSRP1	SSRP1	81.074	42.5	323.31	29	29	29	497	0.368773	4.38838		0.198559	2.46492		-0.0590595	0.522708		26.9737	27.8596	27.5679	27.0839	27.6842	27.2707	28.4678	28.2891	28.2524	28.1534	27.9821	27.6039	27.4901	28.1333	28.0901	27.7811	27.8563	27.81	27.6276	28.0482	24.3473	24.1693	24.2845	24.1696	24.2361	24.6408	24.6441	24.6548	24.6195
P31948	P31948	4	Stress-induced-phosphoprotein 1	STIP1	62.639	74.4	323.31	67	67	67	1547	0.0557758	0.525286		0.0292942	0.20445		0.191853	2.41282		28.9983	30.0947	29.4472	29.6325	29.8433	28.9399	29.9191	29.8011	29.6786	30.0638	29.6599	29.5891	29.7445	29.6264	30.276	29.4783	29.8805	29.8552	29.3527	29.8709	25.1312	25.1187	25.0014	25.0337	25.0977	25.0895	25.2303	25.1716	24.9847
Q9Y5B9	Q9Y5B9	4	FACT complex subunit SPT16	SUPT16H	119.91	45.5	323.31	53	53	53	1108	0.389369	6.10984		0.240624	4.85607		-0.0255634	0.187176		27.357	28.5431	28.3164	28.1352	28.2224	28.0197	28.782	28.558	28.6627	28.6853	28.5668	28.2819	28.5779	28.629	28.7199	28.332	28.2482	28.2512	28.0443	28.3806	23.5593	23.6305	23.629	23.6375	23.6448	24.0879	24.0145	23.9414	24.0168
Q9UH65	Q9UH65;E7EMB1	4	Switch-associated protein 70	SWAP70	68.997	63.8	323.31	41	41	41	528	-0.279675	3.09201		-0.12704	1.6366		0.202747	3.6288		26.3352	27.062	26.5823	26.2947	27.1505	25.9717	26.7218	26.3269	26.34	26.8805	26.7776	26.3643	26.5826	26.8	27.3717	26.7343	26.7021	27.1063	26.4039	27.3241	23.1882	23.0117	23.1285	22.9438	23.0728	22.8036	22.8722	22.7785	22.6757
O60506	O60506;A0A7I2V309;A0A7I2V2F2	3	Heterogeneous nuclear ribonucleoprotein Q	SYNCRIP	69.602	59.1	323.31	45	45	2	1070	-0.192149	3.40301		-0.0552563	0.66337		-0.027364	0.195447		28.689	29.7311	29.3869	29.0107	29.2974	28.5538	29.5292	29.3674	28.8929	29.4056	29.4716	29.3158	29.4306	29.2687	29.6796	29.2566	29.4623	29.4156	29.0544	29.6138	25.5339	25.4492	25.4966	25.4749	25.4155	25.3624	25.287	25.3035	25.2068
P37802	P37802;X6RJP6	4	Transgelin-2	TAGLN2	22.391	91	323.31	20	20	20	942	-0.0014637	0.00784723		-0.196795	2.40042		-0.0212833	0.176873		28.6784	29.7163	29.0524	29.6903	29.7511	28.747	29.8731	29.8634	29.6031	29.5308	29.1305	29.3032	29.2696	29.1811	29.7056	28.9645	29.299	29.3249	28.94	29.2741	25.7911	25.948	25.9464	26.0091	25.8857	25.8275	25.9847	26.0611	25.7777
P26639	P26639	10	Threonine--tRNA ligase, cytoplasmic	TARS	83.434	67.1	323.31	50	50	50	963	-0.0612141	0.829121		-0.0598721	0.753718		-0.2259	1.79673		28.134	29.1337	28.9481	28.5035	28.964	28.1688	29.3393	29.1098	29.1086	28.989	28.9949	29.0007	29.0806	29.2477	29.4159	28.8557	29.0504	29.2133	28.499	29.3542	25.3297	25.5019	25.4515	25.3649	25.3532	25.3353	25.2918	25.3068	25.3569
P17987	P17987;E7EQR6;E7ERF2;F5H282	11	T-complex protein 1 subunit alpha	TCP1	60.343	70.7	323.31	37	37	37	1123	0.248458	3.15111		0.0953987	1.09286		-0.0533302	0.636962		29.2067	30.2135	29.9923	29.8237	29.9124	29.438	30.4434	30.1826	30.0705	30.0202	29.9503	29.9816	29.8455	29.8662	30.2706	30.089	30.299	30.2174	29.7612	30.3261	25.9159	25.7738	25.8203	25.737	25.7448	26.1202	26.1343	25.9845	26.0088
Q9UGI8	Q9UGI8	4	Testin	TES	47.996	67.2	323.31	29	29	29	550	-0.354727	4.7929		-0.232152	2.88646		0.195698	2.15288		26.3298	27.4184	27.3604	27.0141	27.5876	26.3086	26.7554	26.9558	26.6337	26.8927	26.9144	27.1052	26.817	27.0706	27.1478	26.9504	27.3761	26.9958	26.807	27.1869	24.0352	23.9813	24.1052	24.0592	24.0749	23.7287	23.7099	23.7763	23.58
P21980	P21980	4	Protein-glutamine gamma-glutamyltransferase 2	TGM2	77.328	62.2	323.31	36	36	36	923	-0.0678875	0.490941		-0.224097	2.31157		-0.176982	2.84516		28.7553	29.3672	28.9977	29.4449	29.3282	28.3169	29.2024	29.0257	29.0744	29.4943	28.8794	28.8335	29.0833	29.086	29.5236	28.3626	28.8958	29.0276	28.2768	29.4687	25.835	25.6724	25.5241	25.7221	25.6147	25.5721	25.5949	25.6036	25.5141
P29401	P29401	4	Transketolase	TKT	67.877	68.2	323.31	41	41	41	1367	-0.0693714	1.03943		-0.130741	2.48708		-0.296252	2.58065		30.2729	31.2923	30.9007	31.0167	31.1878	30.202	31.0211	30.8779	30.9969	30.9548	30.984	30.7425	30.9614	30.9456	31.2498	30.866	30.5944	31.1752	30.6804	31.2287	26.5399	26.4877	26.3771	26.4543	26.4289	26.4576	26.3514	26.3829	26.4225
Q9Y490	Q9Y490	1	Talin-1	TLN1	269.76	68.3	323.31	162	162	145	4048	-0.0896404	1.80842		-0.224807	6.16295		-0.0568268	0.995098		30.3867	31.5275	31.0883	31.1688	31.2617	30.4624	31.42	31.2255	31.0073	31.2136	31.1361	30.7701	30.9644	30.9509	31.3653	30.9951	31.075	31.0802	30.5589	31.3147	26.4316	26.4025	26.3844	26.4348	26.4019	26.3709	26.3877	26.3205	26.2335
P42166	P42166	1	Lamina-associated polypeptide 2, isoform alpha;Thymopoietin;Thymopentin	TMPO	75.491	62.1	323.31	43	43	27	1033	0.236726	2.67108		0.0814274	0.923931		-0.169594	4.55198		28.282	29.3261	29.2156	29.1302	29.3136	28.6057	29.6159	29.444	29.3444	29.526	29.4202	29.1605	29.2217	29.3287	29.7892	29.1097	29.198	29.2861	28.8991	29.5069	26.053	25.8017	25.9126	25.9001	25.9123	26.1562	26.2838	26.1066	26.0842
Q9C0C2	Q9C0C2	3	182 kDa tankyrase-1-binding protein	TNKS1BP1	181.79	39.7	323.31	48	48	34	744	-0.573519	7.03825		-0.244082	3.96904		-0.0461487	0.49406		25.7842	26.693	26.3629	26.3403	26.1994	24.6949	25.627	25.4815	25.4349	25.5495	26.0726	26.062	26.3023	25.9442	26.4458	25.4927	25.4435	25.9972	25.3521	26.1635	22.1222	22.0942	22.0754	22.1313	22.0385	21.4862	21.4822	21.5632	21.4607
Q15785	Q15785	1	Mitochondrial import receptor subunit TOM34	TOMM34	34.559	74.8	323.31	26	26	26	462	0.164142	1.5509		0.0555077	0.435679		-0.408978	5.00233		26.6461	27.2481	26.5873	26.879	27.4179	26.5869	27.2689	27.3598	27.2545	27.5245	27.395	27.207	27.1061	27.0195	27.6363	26.6023	27.2184	27.0638	26.8165	27.643	23.9762	23.7225	23.7728	23.7193	23.8408	24.0657	23.8749	23.9091	23.9482
P11387	P11387	15	DNA topoisomerase 1	TOP1	90.725	49.3	323.31	45	45	45	731	-0.0142128	0.0812784		0.0714657	0.590437		0.0736736	0.592034		27.0756	27.8814	27.653	27.4139	27.7596	26.7486	28.0184	27.4818	27.3253	27.7732	27.9638	27.6533	27.7294	27.5726	28.1584	28.3331	27.9591	28.163	28.0174	28.1521	23.9365	23.7187	23.6759	23.8005	23.8649	23.8903	23.8572	23.7427	23.649
P11388	P11388	2	DNA topoisomerase 2-alpha	TOP2A	174.38	47.7	323.31	80	80	68	1268	0.639701	4.40151		1.19348	5.85494	+	0.375878	2.97898		27.069	27.7836	27.3553	26.8866	27.1816	27.7803	28.5891	28.2719	28.3087	28.5019	29.1856	28.9341	28.8354	29.094	29.2579	28.0373	28.1835	28.6189	28.1071	28.4526	23.5065	23.2466	23.3635	23.0688	23.2605	23.9901	23.8927	23.8196	23.9684
O43399	O43399;A0A087WYR3;A0A087WZ51	3	Tumor protein D54	TPD52L2	22.237	79.1	323.31	20	20	20	328	0.129788	0.832258		0.0395172	0.199941		0.721229	4.14453		26.8394	28.5985	27.9157	26.8006	27.9335	27.0681	28.6947	28.3078	27.1381	28.4772	28.1039	28.2636	28.1894	27.9218	28.5956	27.2398	27.8118	28.1887	28.1095	28.6921	26.1298	26.1265	25.9021	26.0086	25.9244	26.0989	26.2517	26.1877	25.9207
P60174	P60174;U3KPZ0	4	Triosephosphate isomerase	TPI1	26.669	94	323.31	30	30	30	1436	-0.113407	1.4147		-0.23307	3.42027		0.0529274	0.278906		31.5885	32.6471	32.356	32.2936	32.629	31.625	32.6998	32.6136	32.4564	32.5642	32.28	32.2839	32.3526	32.2665	32.6489	31.9677	32.1456	32.4693	32.0747	32.6019	29.2626	29.2948	29.2681	29.3162	29.4296	29.1195	29.1946	29.2934	29.2629
A0A087WWU8	A0A087WWU8	4		TPM3	26.42	78.4	323.31	38	26	8	935	-0.130601	0.393152		-0.0663864	0.190215		-0.156627	1.90295		28.6681	30.1832	29.7167	29.642	29.1872	28.4095	29.6824	29.7024	29.4257	29.3438	29.3038	29.1497	29.6388	29.5932	29.5423	29.1281	29.4134	29.5626	29.3326	29.2419	24.9948	25.3251	25.2337	25.2293	24.6954	24.7689	25.1881	25.1855	24.9219
P67936	P67936;A0A2R8Y5V9;A0A2R8YGX3;A0A2R8YH90;A0A5F9UN72	12	Tropomyosin alpha-4 chain	TPM4	28.521	83.5	323.31	40	40	8	1184	-0.109528	0.254563		-0.150822	0.367802		-0.126929	0.427094		29.0897	30.9038	30.4453	30.2956	29.6207	29.0057	30.3244	30.3624	30.0543	29.861	30.196	29.736	30.0871	30.2831	30.0994	29.6389	30.0921	30.1726	29.7528	29.9969	27.302	27.7936	27.8352	27.7436	27.0511	27.1906	27.6471	27.5876	27.4592
Q5VZU9	Q5VZU9;P29144;A0A494C1B8;A0A494C0U1	10	Tripeptidyl-peptidase 2	TPP2	139.76	35.8	323.31	34	34	34	637	0.113954	1.09882		0.0341183	0.253065		-0.222772	0.639122		25.6083	26.7365	26.4408	25.5822	26.4541	25.5138	26.7005	26.5938	26.1141	26.6544	26.4772	26.4791	26.3532	26.034	26.7561	26.6417	26.4444	26.4995	25.7448	26.7236	22.7339	22.6648	22.7863	22.6609	22.6284	22.8381	22.9134	22.8831	22.6372
P12270	P12270	2	Nucleoprotein TPR	TPR	267.29	50.7	323.31	119	119	119	2059	0.0686123	0.657931		0.043832	0.44027		0.191683	2.91045		27.9198	28.8571	28.484	28.338	28.6168	27.8662	28.9547	28.6346	28.4865	29.0607	28.682	28.6561	28.6884	28.6959	28.9391	28.4309	28.4943	28.6548	28.2309	28.9229	24.2608	24.0611	24.0337	24.1063	24.0898	24.3005	24.1934	24.117	24.1323
Q14258	Q14258;A0A3B3IUA7	3	E3 ubiquitin/ISG15 ligase TRIM25	TRIM25	70.973	50.8	323.31	28	28	28	668	-0.0873569	1.97834		-0.0606941	0.950659		0.0683704	0.787408		26.8609	27.4394	27.4276	27.2135	27.5956	26.457	27.5265	27.5917	27.3467	27.6663	27.6523	27.3996	27.3229	27.6447	27.9097	27.463	27.8082	27.8519	27.3991	28.0036	23.8582	23.7899	23.7573	23.78	23.7558	23.7317	23.6526	23.7346	23.6588
Q13263	Q13263	4	Transcription intermediary factor 1-beta	TRIM28	88.549	49.8	323.31	35	35	35	898	-0.210709	2.18343		0.190955	2.72193		0.161983	3.53581		27.1018	28.5458	28.1448	28.1393	28.234	27.1981	27.8967	28.1466	27.8364	28.1409	28.6422	28.4621	28.5027	28.5627	28.9215	27.8424	28.3503	28.0441	27.5391	28.2135	24.2513	24.3754	24.4354	24.3745	24.4831	24.1662	24.1039	24.2971	24.0619
Q71U36	Q71U36;P0DPH8;P0DPH7;Q6PEY2	5	Tubulin alpha-1A chain;Tubulin alpha-3E chain	TUBA1A;TUBA3E	50.135	86.3	323.31	42	42	1	3256	0.228252	3.2542		0.025161	0.226557		-0.120396	1.12327		32.8217	34.0546	33.699	33.8576	33.8687	33.3718	34.1847	33.9749	34.0056	34.089	33.8728	33.7144	33.8305	33.8016	34.0175	33.6552	33.7784	33.7742	33.4846	33.9302	29.634	29.7707	29.7972	29.8814	29.7381	29.9847	29.9883	29.9672	30.0217
P07437	P07437;Q5JP53;Q5ST81	4	Tubulin beta chain	TUBB	49.67	73.9	323.31	34	8	7	946	-0.0148273	0.0656502		-0.0267902	0.129882		0.0508984	0.469439		31.1161	32.4178	32.052	32.1379	32.4017	31.287	32.2275	32.1937	32.166	32.4631	31.9476	31.9975	32.1082	32.2068	32.4785	31.7433	31.7993	32.01	31.7813	32.0976	30.0449	30.1962	30.0227	30.2843	30.2317	30.0379	30.0404	30.0471	30.2456
P68371	P68371	1	Tubulin beta-4B chain	TUBB4B	49.83	78	323.31	35	35	2	4664	0.0108036	0.0800671		-0.0597237	0.566319		-0.0423214	0.21515		32.8402	34.0856	33.8267	33.8553	34.0182	33.1111	34.1662	34.0929	33.9607	34.0674	33.8719	33.8236	33.9356	33.9171	34.0504	33.7047	33.7559	33.9578	33.6576	34.3263	30.5767	30.8166	30.7365	30.8113	30.7713	30.7254	30.7283	30.8019	30.8103
Q9BUF5	Q9BUF5;K7ESM5	12	Tubulin beta-6 chain	TUBB6	49.857	79.1	323.31	26	16	13	422	-0.053936	0.600534		-0.0800243	1.71336		-0.0359333	0.281111		26.7584	27.7864	27.4814	27.2289	27.7886	26.398	27.3867	27.2197	26.5564	27.7326	27.0003	27.3649	27.3353	27.6803	28.0375	27.3963	27.4275	27.7831	26.8126	28.3667	24.4796	24.4887	24.418	24.4556	24.4253	24.2628	24.4944	24.4131	24.3601
Q3ZCM7	Q3ZCM7;A0A075B736;Q5SQY0	3	Tubulin beta-8 chain	TUBB8	49.775	25.2	323.31	11	2	2	62	-0.409916	0.919269		-0.387793	0.88483		-0.0668488	0.788789		25.5267	26.4859	25.9203	26.554	26.4506	24.9737	25.7852	26.6998	25.915	25.8926	25.78	25.8623	26.5672	25.444	26.2689	25.3042	25.8944	26.1096	24.1505	25.4925	24.8369	24.6136	24.3022	25.0041	24.7692	23.9702	24.0104	25.0737	24.3207
P49411	P49411	2	Elongation factor Tu, mitochondrial	TUFM	49.874	64.2	323.31	31	31	31	776	0.2089	4.33629		-0.0405655	0.552018		-0.876131	1.6937		27.7133	28.7494	28.5824	28.1016	28.6674	27.7431	28.6672	28.7353	28.7299	28.8127	28.4672	28.2996	28.021	28.3206	28.7628	28.2402	28.4402	28.3468	28.2843	28.8188	24.6318	24.6022	24.6357	24.6056	24.6483	24.7625	24.8617	24.8375	24.8003
Q12792	Q12792;F8VS81	4	Twinfilin-1	TWF1	40.282	44.6	323.31	17	15	15	173	0.272622	2.55141		0.062516	0.45041		0.0849827	3.28839		25.4368	26.684	25.438	26.2449	26.5134	25.7261	25.9502	26.1948	26.5471	26.8984	26.2518	25.464	26.0213	26.0676	27.2488	26.1522	26.3733	25.8443	25.914	26.7626	23.6621	23.6708	23.4362	23.4796	23.6837	23.8918	23.829	23.7348	23.9454
Q6IBS0	Q6IBS0;A0A7I2V2U8;A0A7I2V5D3;A0A7I2V5B1;D6RG15	9	Twinfilin-2	TWF2	39.548	63	323.31	18	18	9	326	-0.15423	1.36636		-0.249393	3.02119		0.131668	0.644029		26.2205	27.3587	27.2013	26.2118	27.4222	25.935	27.0241	26.9091	26.9859	27.0956	26.6231	26.1578	26.805	26.9787	27.1589	26.5592	26.8854	26.7863	26.4332	27.1964	23.8278	23.8078	23.9226	23.8125	23.9404	23.5007	23.6776	23.7536	23.7758
P40222	P40222	1	Alpha-taxilin	TXLNA	61.89	63.7	323.31	35	35	34	658	0.530962	4.34273		0.427057	2.92574		-0.30621	4.40883		25.906	26.8971	26.4761	26.0253	26.4426	26.2526	27.3829	26.4199	26.5149	26.9931	27.1672	26.8248	26.3591	26.8521	27.402	26.7506	26.6377	26.7929	25.9658	26.6319	23.2839	23.1662	23.1555	22.9887	23.2204	23.7438	23.7563	23.6247	23.5527
O95881	O95881	3	Thioredoxin domain-containing protein 12	TXNDC12	19.206	58.1	323.31	7	7	7	124	-0.0494171	0.0918457		-0.0655785	0.176023		0.0970242	0.548275		23.7576	24.9434	24.7154	24.2758	24.013	21.6482	25.2882	25.4171	23.2334	25.2125	24.6636	24.545	25.0055	23.9115	25.2288	24.6982	25.1325	25.3586	22.707	25.3136	22.3204	22.9648	22.8452	22.911	22.6826	22.1724	22.7248	23.0021	22.5343
Q8NBS9	Q8NBS9	1	Thioredoxin domain-containing protein 5	TXNDC5	47.628	45.6	323.31	20	20	20	401	0.469969	4.29014		0.150335	0.945446		-0.0228985	0.0467793		27.6603	28.4771	28.2897	28.2439	28.4361	28.0265	29.061	28.8	28.6766	28.9159	28.5466	28.849	28.1439	28.293	28.7298	28.3232	28.2529	28.3743	28.0876	29.197	26.5945	26.3679	26.4483	26.2883	26.3736	26.9497	26.9583	26.8545	26.796
Q16881	Q16881;A0A182DWI3;E9PIR7	10	Thioredoxin reductase 1, cytoplasmic	TXNRD1	70.905	56.4	323.31	29	29	28	790	-0.0132954	0.17998		-0.0565365	0.426175		0.249995	2.33637		27.8499	29.1598	28.7242	28.6958	28.7736	28.135	29.0752	28.4254	28.674	28.6691	28.9803	28.6752	28.4008	28.6714	28.9502	28.9369	29.0944	28.8142	28.4513	29.1964	26.1086	26.0879	26.0429	26.047	26.0826	26.0691	26.154	26.0273	25.998
P26368	P26368	2	Splicing factor U2AF 65 kDa subunit	U2AF2	53.5	40.4	323.31	16	16	16	379	0.330013	2.62601		0.222881	2.0785		0.155779	1.46816		26.6109	27.3055	27.204	27.1777	27.3225	27.2255	27.7696	27.5978	27.3063	27.7765	27.7314	27.2148	27.3242	27.4066	27.7752	27.4863	27.2793	27.4812	27.037	27.8198	23.9551	23.8229	23.8119	24.04	24.0987	24.4211	24.2982	24.2383	24.1186
Q9BZF9	Q9BZF9;H0YNH8;F5H2B9	5	Uveal autoantigen with coiled-coil domains and ankyrin repeats	UACA	162.5	42.4	323.31	56	56	56	698	-0.112457	1.07929		-0.075824	0.774422		0.251803	2.31609		25.533	26.3455	26.1119	25.8151	25.9435	25.2608	25.6166	25.4593	25.748	25.9648	25.6434	25.957	25.5037	25.6492	26.5311	25.3825	25.87	25.8524	25.1788	26.3069	22.4584	22.4144	22.4178	22.3464	22.4142	22.1508	22.3258	22.2096	22.3442
P22314	P22314	7	Ubiquitin-like modifier-activating enzyme 1	UBA1	117.85	60.7	323.31	50	50	50	1069	0.0476849	0.602083		-0.177057	2.66758		-0.181905	2.51893		28.6718	29.6254	29.1268	28.9976	29.5169	28.5851	29.5885	29.646	29.2624	29.4837	28.9448	29.2205	29.1895	29.0098	29.5859	28.917	29.0072	29.2138	28.7772	29.4872	25.3116	25.2868	25.1464	25.1299	25.206	25.2589	25.2425	25.2969	25.2333
A0AVT1	A0AVT1	3	Ubiquitin-like modifier-activating enzyme 6	UBA6	117.97	54.4	323.31	43	43	43	903	0.0568508	0.81286		0.0190609	0.254453		-0.157407	2.33846		27.016	28.2777	27.8735	27.8581	27.9059	27.2911	27.939	28.0198	27.9088	28.2362	28.007	27.8069	27.851	27.6447	28.4022	27.8542	28.0027	28.0508	27.7246	28.4529	23.7735	23.7387	23.6859	23.7968	23.6821	23.8105	23.7259	23.7703	23.7647
Q14157	Q14157	4	Ubiquitin-associated protein 2-like	UBAP2L	114.53	37.8	323.31	27	27	1	541	0.197568	2.11473		0.209582	2.64313		0.174134	3.46464		26.2577	27.3943	27.1807	27.2069	27.3073	26.5779	27.4619	27.3887	27.4819	27.7412	27.4594	27.3521	27.5211	27.4412	27.6939	27.084	27.3065	27.416	27.0157	27.193	24.1256	24.0163	24.0962	24.0939	23.9672	24.4078	24.2118	24.1691	24.1699
P68036	P68036;A0A8Q3WL22;A0A1B0GUS4	3	Ubiquitin-conjugating enzyme E2 L3	UBE2L3	17.861	72.7	323.31	14	14	14	275	0.21144	2.02593		0.0866692	0.515938		0.128839	1.7513		26.0463	27.3123	27.2653	27.2588	27.2144	26.536	27.4731	27.1163	27.1906	27.5875	26.8546	27.1351	27.1851	27.0068	27.3596	27.1493	27.556	27.4023	26.8507	27.8938	24.2257	24.2813	24.3726	24.3793	24.4629	24.6005	24.5603	24.6595	24.382
Q5T4S7	Q5T4S7	5	E3 ubiquitin-protein ligase UBR4	UBR4	573.83	30.7	323.31	117	117	117	1707	0.0117645	0.261992		0.143723	2.2206		0.109044	0.430159		26.6364	27.8137	27.4112	27.3736	27.2915	26.7275	27.5365	27.5872	27.3181	27.614	27.9945	27.6766	27.6437	27.6736	28.1602	27.7986	27.9683	27.9355	27.4278	28.2234	22.4691	22.4651	22.5015	22.4553	22.4164	22.4782	22.5122	22.4597	22.4349
Q9NYU2	Q9NYU2	4	UDP-glucose:glycoprotein glucosyltransferase 1	UGGT1	177.19	40.5	323.31	44	44	43	629	0.0942451	0.465448		-0.0464554	0.217175		0.280882	4.50554		25.2251	26.5418	26.421	26.2706	26.5385	25.3708	26.5133	26.7003	26.2151	26.5101	26.0939	26.0971	26.3848	25.7927	26.8134	26.1725	25.817	26.534	25.5683	26.8642	22.4833	22.4393	22.6128	22.6661	22.7012	22.4973	22.5223	22.712	22.7136
Q16851	Q16851;E7EUC7;A0A7I2YQ74;A0A087WYS1;A0A7I2V676;C9JNZ1	18	UTP--glucose-1-phosphate uridylyltransferase	UGP2	56.94	49.2	323.31	22	22	22	379	-0.0263065	0.24416		-0.126199	2.6054		0.0285805	0.112075		25.754	26.6901	27.1362	26.729	26.623	25.8625	27.184	26.9606	27.2211	27.0925	27.4487	25.8675	27.1686	26.9218	27.471	27.4044	26.9807	27.0798	27.1825	27.6403	24.0145	23.9354	23.9901	23.8632	23.9193	23.8866	23.9761	23.8006	23.9262
Q70J99	Q70J99;A0A8V8TNG5	13	Protein unc-13 homolog D	UNC13D	123.28	41.2	323.31	36	36	36	554	0.225574	3.1014		-0.0267185	0.273567		0.0144646	0.174565		26.178	27.0787	26.6116	26.7544	27.0133	26.2291	27.1899	27.3382	27.2367	27.5153	26.8333	26.7737	26.564	27.2887	27.5284	26.0679	26.5767	26.6029	26.1557	27.3198	23.9658	23.8257	23.9641	23.8846	23.9541	24.1151	24.0885	24.1185	24.1258
Q92900	Q92900	1	Regulator of nonsense transcripts 1	UPF1	124.34	56.9	323.31	54	54	54	1151	0.316858	2.36358		0.289647	2.42147		-0.152666	1.69867		27.1524	27.8833	27.5397	27.3637	27.7556	27.5853	28.2822	27.9226	27.9103	28.0303	28.2572	27.8217	27.8047	28.1569	28.3616	28.1176	27.9571	27.771	27.7259	28.1483	23.5656	23.3155	23.3609	23.2946	23.4874	23.9031	23.7684	23.6004	23.7669
P31930	P31930	1	Cytochrome b-c1 complex subunit 1, mitochondrial	UQCRC1	52.645	59.2	323.31	23	23	22	598	-0.0533413	0.557018		-0.129934	1.40351		0.309078	2.64846		27.0497	27.9993	27.7186	27.5048	27.9911	26.7589	27.9583	27.5673	27.3108	27.7619	27.4924	27.307	27.798	27.6463	27.9607	27.4445	27.7452	27.9309	27.203	28.1394	24.2207	24.0999	24.2276	24.0863	24.2577	24.0887	24.066	24.1902	24.0802
O60763	O60763	3	General vesicular transport factor p115	USO1	107.89	44.5	323.31	32	32	32	696	-0.27717	4.68067		-0.331858	4.38899		-0.0122395	0.111279		26.5039	27.7488	27.0928	27.4353	27.5162	25.9554	27.3372	27.1698	26.8935	27.0574	26.8796	26.7778	26.9247	26.7982	27.5675	27.0046	27.2813	27.1248	26.9787	27.5657	23.2021	23.2747	23.1639	23.2871	23.1373	22.9714	22.9274	22.9097	22.9351
P54578	P54578;A6NJA2	4	Ubiquitin carboxyl-terminal hydrolase 14;Ubiquitin carboxyl-terminal hydrolase	USP14	56.068	61.3	323.31	32	32	31	648	0.178042	2.73516		0.161366	2.18917		-0.041893	0.495991		26.4654	27.2397	26.6053	26.8479	26.8641	26.3613	27.3292	27.1784	26.8318	27.042	26.7172	26.9888	26.817	27.2025	27.5234	26.8508	26.9209	26.8497	26.7576	27.0799	23.009	22.9422	22.9619	22.8502	22.9436	23.1742	23.2032	23.0548	23.0921
P45974	P45974	3	Ubiquitin carboxyl-terminal hydrolase 5	USP5	95.785	46.7	323.31	30	30	29	755	0.126498	1.40671		-0.045533	0.500984		0.175123	1.92789		27.1186	28.1202	27.9943	27.8528	28.1128	27.4045	28.4732	28.2177	28.1961	28.2385	27.9004	27.9539	27.9643	28.0265	28.5292	27.7242	28.0343	28.0955	27.723	28.5895	24.6716	24.7983	24.8487	24.8733	24.8919	24.8325	24.9466	24.9484	24.9497
P46939	P46939	15	Utrophin	UTRN	394.46	32	323.31	86	86	85	1053	-0.121277	3.21616		-0.146255	2.36038		0.0117569	0.0832278		25.7155	26.6148	26.3999	26.1211	26.4247	25.373	26.5446	26.2715	26.2494	26.2878	26.017	26.4068	26.21	26.1894	27.1261	25.7734	25.8428	25.968	25.5251	26.8258	22.1304	22.0692	22.1245	22.0833	22.1657	22.0372	21.9867	21.965	21.9656
P26640	P26640;A0A140T936	7	Valine--tRNA ligase	VARS	140.47	54.7	323.31	62	62	62	1569	0.299295	3.69478		0.0114376	0.141641		-0.16423	3.45664		27.948	28.8732	28.7362	28.8245	28.7843	28.4087	29.3699	29.0711	29.2165	28.9498	28.8216	28.5444	28.84	28.9953	29.0727	28.6622	28.8362	28.8478	28.5808	29.1941	24.4148	24.2911	24.2971	24.3604	24.3721	24.7956	24.6046	24.5893	24.6646
P61758	P61758	1	Prefoldin subunit 3	VBP1	22.626	41.6	323.31	10	10	10	293	0.158695	1.01128		0.0709648	0.734608		0.110341	2.35773		25.7361	26.0515	26.8226	26.4246	26.9577	25.8614	27.0943	26.8662	26.9012	27.2639	26.5447	26.3843	26.8382	26.2613	27.2898	26.483	27.0136	26.9189	26.4599	27.5927	23.6327	23.796	23.8454	23.8237	23.8216	23.7204	24.143	23.86	23.9191
P18206	P18206	2	Vinculin	VCL	123.8	64.7	323.31	83	83	83	2156	0.00284691	0.0390858		-0.168461	4.53166		0.22569	2.35502		29.3135	30.4052	30.3073	30.1642	30.3043	29.2471	30.3088	30.0599	30.0349	30.2741	29.876	29.8881	29.8751	29.7949	30.3526	29.7182	29.9609	30.1523	29.675	30.2944	25.2527	25.2378	25.3082	25.2754	25.2789	25.3273	25.3098	25.2211	25.2196
P55072	P55072;A0A7P0TAW3;A0A7I2V540;C9JUP7;A0A7P0T8A3;A0A7P0T8Q5;A0A7P0TAQ1;A0A7P0Z4C6;A0A7I2V2Y2	20	Transitional endoplasmic reticulum ATPase	VCP	89.321	77.5	323.31	65	65	65	2001	-0.0296062	0.43919		-0.198042	2.83511		-0.103739	2.13372		30.0104	31.098	30.6415	30.8635	30.9884	30.0552	30.9307	30.8967	30.8788	30.9999	30.854	30.5977	30.5164	30.728	31.016	30.6318	30.8115	30.928	30.5364	30.791	26.924	26.8601	26.7715	26.8982	26.8975	26.837	26.8707	26.875	26.7915
P21796	P21796;C9JI87	2	Voltage-dependent anion-selective channel protein 1	VDAC1	30.772	89.8	323.31	28	28	28	1097	0.21211	3.43048		-0.0516502	0.491136		-0.0691204	1.1822		29.1421	30.3605	30.0883	30.1789	30.3124	29.7244	30.4966	30.2789	30.2938	30.4027	30.1256	29.8272	29.983	30.1146	30.4091	29.9671	30.0565	30.0266	29.8559	30.3766	26.5612	26.3964	26.4026	26.4037	26.4215	26.6967	26.6106	26.607	26.6792
P45880	P45880;A0A0A0MR02;Q5JSD2;Q5JSD1	5	Voltage-dependent anion-selective channel protein 2	VDAC2	31.566	72.8	323.31	21	21	21	655	0.133995	2.52667		-0.0724915	1.50391		0.0987453	1.47087		28.8283	29.9494	29.6566	29.6269	29.8719	29.2875	30.1246	29.6212	29.9389	29.8854	29.5733	29.3594	29.4704	29.6757	29.928	29.6504	29.5584	29.818	29.4117	29.9863	25.7975	25.7389	25.7862	25.8013	25.7918	25.9452	26.0088	25.9011	25.9035
P08670	P08670;B0YJC4	9	Vimentin	VIM	53.651	96.1	323.31	90	90	82	8853	0.158426	2.42875		-0.0326176	0.352153		0.101143	1.83432		33.9415	34.992	34.8492	34.8803	35.0944	34.2725	35.2482	35.1468	35.0027	35.2703	34.7224	34.7202	34.9014	34.9862	35.0668	34.6136	34.8299	35.0324	34.5097	35.1144	29.8064	29.7224	29.7674	29.7726	29.8843	29.8538	29.9241	29.9568	29.9973
O75083	O75083;A0A8V8TNT7;A0A8V8TQK0;A0A8V8TP22;A0A8V8TQ74;A0A8V8TNU2;A0A8V8TP31	10	WD repeat-containing protein 1	WDR1	66.193	73.6	323.31	37	37	37	1427	0.101721	1.40672		-0.0599033	1.2564		0.101303	1.62427		29.9724	31.0341	30.8448	30.6422	30.6498	30.216	31.0003	30.9596	30.8185	31.047	30.6419	30.428	30.7621	30.7381	31.0862	30.6251	30.7596	30.9809	30.444	31.0081	26.8424	26.7768	26.7664	26.8418	26.7251	26.9906	26.9176	26.8274	26.9239
Q9NQW7	Q9NQW7;Q5T6H7	9	Xaa-Pro aminopeptidase 1	XPNPEP1	69.917	54.9	323.31	26	26	26	411	0.137702	1.32055		-0.0207764	0.237684		0.056163	1.28539		24.8933	26.2676	25.5555	25.2196	25.5644	24.8403	26.0811	26.1082	25.8674	25.9246	26.0288	25.7463	25.8562	25.8147	26.4952	25.8949	25.6679	25.9488	25.3479	26.4321	22.4499	22.494	22.3464	22.3378	22.4025	22.6787	22.6197	22.4365	22.5659
O14980	O14980;A0A7I2V2Y6;A0A7I2V461;A0A7I2V3W6;A0A7I2V3P3;A0A7I2YQV4;A0A7I2V2H0;A0A7I2V2S3;A0A7I2V3N0;A0A7I2V6B9;A0A7I2YQX3;A0A7I2V4A3;A0A7I2V488;C9JKM9	22	Exportin-1	XPO1	123.38	50.3	323.31	47	47	47	996	0.103614	1.2785		0.157921	2.10625		-0.00708389	0.0600471		27.2694	28.4633	28.26	27.9884	27.9971	27.4176	28.4255	28.196	28.0708	28.1525	28.4683	28.3027	28.1254	28.2764	28.606	28.1574	28.0867	28.0285	27.6933	28.6165	24.6523	24.8139	24.8814	24.8735	24.8182	24.8667	24.891	24.9234	24.8962
Q9HAV4	Q9HAV4	6	Exportin-5	XPO5	136.31	45.3	323.31	45	45	45	714	0.477538	3.75772		0.405602	3.74038		0.125243	1.17996		25.6218	26.9182	26.5978	26.6664	26.4339	26.5723	27.6167	27.2408	27.4023	26.9051	27.0537	27.2653	26.8877	27.0891	27.4885	26.6966	26.8663	26.8977	26.3352	27.2018	22.233	22.4736	22.5297	22.5615	22.4019	23.0541	22.8825	22.8589	22.9771
P13010	P13010	3	X-ray repair cross-complementing protein 5	XRCC5	82.704	75	323.31	55	55	55	1240	0.208081	3.64682		0.0457268	0.532724		0.325793	2.68837		29.1154	29.9705	29.6712	29.7923	29.7252	29.2429	30.3157	30.1695	29.9514	29.9964	29.8943	29.9758	30.0545	29.9389	30.0992	29.8388	29.8385	29.8841	29.7282	29.9802	25.4793	25.4459	25.4014	25.5434	25.3967	25.6539	25.7006	25.6129	25.7071
P12956	P12956;B1AHC9	2	X-ray repair cross-complementing protein 6	XRCC6	69.842	70.1	323.31	57	57	57	1319	0.196243	3.26488		0.0248066	0.34469		0.167115	3.09343		29.0806	30.0638	29.7742	29.6248	29.8808	29.3026	30.2195	29.9403	30.032	30.1649	29.9679	29.7178	29.8258	29.9892	30.1932	29.667	29.7688	29.9279	29.7113	30.0194	25.9847	25.9117	25.9898	25.915	26.0266	26.2473	26.1058	26.1127	26.202
Q9H0D6	Q9H0D6	1	5-3 exoribonuclease 2	XRN2	108.58	46.4	323.31	35	35	35	619	-0.101936	2.85036		0.0714939	2.2572		0.129959	3.0297		26.1973	27.5159	26.8422	26.6623	27.0061	26.1167	27.1874	27.0884	26.77	26.9851	27.0992	26.8955	27.0131	27.0896	27.3248	26.7788	27.1445	27.3035	26.827	27.4632	23.4838	23.4663	23.4532	23.437	23.4925	23.3109	23.3861	23.3899	23.4074
P67809	P67809;H0Y449	3	Nuclease-sensitive element-binding protein 1	YBX1	35.924	57.4	323.31	18	18	6	759	-0.827112	5.61184		0.473039	4.49905		0.163723	2.7997		28.2055	29.0965	28.6025	28.8775	28.8803	27.3798	28.171	27.8554	27.5861	27.8303	29.2524	29.48	29.3483	29.4645	29.6857	29.3063	29.6668	29.3919	28.6983	29.3618	25.3792	25.3094	25.2697	25.1498	25.2897	24.5892	24.6003	24.3427	24.4012
P31946	P31946	5	14-3-3 protein beta/alpha;14-3-3 protein beta/alpha, N-terminally processed	YWHAB	28.082	76.4	323.31	22	15	13	520	0.216648	1.73597		0.0118237	0.087029		0.386956	2.90047		27.7933	28.9867	28.6535	28.5324	28.6563	28.0653	29.13	28.8126	28.7259	28.9249	28.6322	28.7654	28.5822	28.5967	29.0057	28.4765	28.7116	28.6735	27.9916	28.8499	25.4629	25.4865	25.4699	25.3549	25.3445	25.6811	25.7022	25.559	25.4339
P62258	P62258	6	14-3-3 protein epsilon	YWHAE	29.174	80.8	323.31	31	28	28	1363	-0.0450348	0.211032		-0.0742191	0.602712		0.0108833	0.0525091		29.3749	30.7951	30.0716	30.2196	30.4048	29.4056	30.6047	30.7566	30.1527	30.3889	30.2111	30.1658	30.2842	30.0986	30.641	29.83	30.171	30.3455	29.5032	30.3829	27.0858	27.3436	27.1419	27.1034	27.0941	26.9232	27.2735	27.2273	26.9574
P27348	P27348;E9PG15	2	14-3-3 protein theta	YWHAQ	27.764	70.6	323.31	24	18	18	616	0.167275	1.14454		-0.0118904	0.0634901		-0.25311	1.50684		27.8963	29.2762	28.7652	28.6942	28.7109	28.0503	29.3089	29.1558	28.6721	29.0121	28.7876	28.7573	28.7608	28.6411	29.1045	28.5868	28.8218	28.8928	27.7985	28.6885	25.837	25.9683	25.9956	26.0309	25.9086	26.0991	26.2629	26.2451	25.8552
P63104	P63104;E7EX29;E7ESK7;B0AZS6	10	14-3-3 protein zeta/delta	YWHAZ	27.745	79.2	323.31	31	31	24	1860	0.0148766	0.135444		-0.129742	1.57654		-0.11767	0.597883		31.1925	32.2517	32.015	32.0438	32.1729	31.4217	32.3207	32.2007	31.9154	32.2956	31.9358	31.8905	31.9356	31.783	32.0949	31.8319	32.0026	31.9672	31.4722	32.2425	27.8568	27.9368	27.8401	27.8915	27.9062	27.9672	27.9248	27.9236	27.7515
Q15942	Q15942;H0Y2Y8	6	Zyxin	ZYX	61.277	61.2	323.31	20	20	20	519	0.288181	1.45944		0.146637	0.649727		-0.0470036	0.360891		26.5504	27.0857	27.3072	26.5812	27.0332	26.9557	27.3055	27.1256	27.3162	27.3632	27.127	26.9986	27.2488	27.2991	27.2935	27.3376	27.3473	26.6632	26.824	27.1444	23.9332	23.6079	23.7618	23.6159	23.6111	24.2417	24.1678	23.9514	23.73
A0A7I2V395	A0A7I2V395;A0A7I2YQD2;A0A7I2YQI1;A0A7I2V2G1;A0A7I2V4R3;A0A7I2V552;A0A7I2V2T1;A0A7I2V4F6	8			83.038	61.2	323.31	33	33	1	531	-0.299883	4.45527		0.185765	2.80066		0.177798	0.87309		25.5537	26.9165	26.5016	26.4733	26.5671	25.374	26.7977	26.3675	25.9461	26.5815	27.2026	26.7919	26.905	26.9362	27.1588	26.4133	27.0875	26.9639	26.4048	27.0637	23.2989	23.3047	23.265	23.3124	23.3701	22.9865	23.1358	22.9923	22.9522
Q96PK6	Q96PK6	5	RNA-binding protein 14	A0A1W2PNV4	69.491	39.3	323.01	25	25	25	543	-0.14113	1.5756		-0.0216232	0.202215		0.202045	3.71634		26.4888	27.3581	27.2628	26.8471	27.3847	26.4786	27.2558	27.3586	27.2918	27.3977	27.229	27.3318	27.4469	27.1936	27.6555	27.3204	27.6075	27.6214	27.1174	27.4689	23.9139	23.8388	23.8244	23.6738	23.8548	23.638	23.7709	23.6698	23.5849
Q99873	Q99873;E9PKG1;E9PIX6;E9PQ98;H0YDE4;E9PNR9	9	Protein arginine N-methyltransferase 1	A0A804HK76	42.461	62.8	322.4	24	24	24	532	0.460812	2.95779		0.131528	0.703991		0.0337585	0.152462		26.8707	27.8666	27.5009	27.6676	27.6772	27.5045	28.5397	28.5666	28.0717	27.8882	28.1818	27.7036	27.5944	27.8522	27.727	27.9384	28.1251	27.7121	27.3142	27.8032	24.1242	24.0961	24.1591	24.0487	23.9441	24.6525	24.6807	24.6828	24.374
Q8IVF2	Q8IVF2	1	Protein AHNAK2	B4DLN1	616.62	32.9	320.86	87	86	86	919	-0.780684	1.59788		-0.367441	2.2425		0.210478	0.998714		26.2536	27.4741	27.2444	26.8932	27.5856	24.7772	25.6069	26.549	26.3717	26.4234	26.2549	26.2198	26.914	26.4812	27.1561	25.4264	26.247	26.5116	25.45	26.9164	23.6546	23.7971	24.0008	23.8035	23.8598	21.9447	23.2374	23.44	23.1805
Q9Y520	Q9Y520;E7EPN9	6	Protein PRRC2C	A0A6Q8PFA6;A0A6Q8PH57	316.91	28.9	318.7	66	66	63	825	0.077005	0.778027		0.273603	2.52301		-0.571151	2.24852		25.8406	26.2888	26.1701	26.2503	26.1971	25.5177	26.7443	26.3561	26.1939	26.3206	26.9126	26.5734	26.6592	26.8075	27.0698	26.7595	26.6738	26.5626	26.2805	26.9127	22.6964	22.5232	22.5212	22.4722	22.4523	22.6636	22.6853	22.573	22.5637
O95757	O95757;E9PDE8;D6RJ96	3	Heat shock 70 kDa protein 4L	A0A804HHU1	94.511	63.4	318.63	50	45	45	734	0.369387	4.79064		0.232875	2.43695		0.273106	2.89677		26.3449	27.2451	27.0938	26.7723	26.6811	26.8748	27.5374	27.2918	27.5248	27.521	27.6975	27.3889	27.2037	27.4276	27.4596	26.9484	27.2852	27.3784	26.838	27.2479	23.0722	23.0006	22.9508	23.0117	23.0108	23.4438	23.447	23.2701	23.3213
A0A1W2PNV4	A0A1W2PNV4	3		A0A1W2PNV4	75.872	55.3	318.49	34	34	0	583	0.13424	1.3685		-0.0456318	0.41751		0.224237	2.82252		27.5017	28.3362	28.2171	28.0637	28.3229	27.5563	28.5772	28.6234	28.0446	28.3782	28.1798	27.6905	28.4245	27.9991	28.5567	28.0972	28.062	28.4338	28.0121	28.472	24.4909	24.3628	24.5376	24.2966	24.3729	24.6123	24.6344	24.5281	24.4522
O43488	O43488;H3BLU7	6	Aflatoxin B1 aldehyde reductase member 2	A0A2R8YHD2;A0A2R8YEU4	39.589	46.8	318.1	14	14	14	298	0.253733	2.50233		-0.0227112	0.149696		0.065863	0.49015		25.0671	25.9994	25.6002	25.9067	25.7975	24.7612	25.7324	26.0309	25.9588	26.0324	25.8236	25.7006	25.795	25.5372	26.4198	25.1257	25.7244	25.9209	25.4361	26.2972	23.7895	23.8531	23.652	23.9053	23.8494	23.9482	24.0556	24.1993	24.1049
P54577	P54577;A0A6Q8PFX2	7	Tyrosine--tRNA ligase, cytoplasmic;Tyrosine--tRNA ligase, cytoplasmic, N-terminally processed	H0YC42	59.143	75	318.03	47	47	47	829	-0.0877113	1.07382		-0.191537	2.35435		0.0689522	0.554071		27.6362	28.7118	28.4877	28.4119	28.3101	27.5511	28.3857	28.3063	28.1513	28.1417	28.2226	27.9357	28.3669	28.0351	28.4031	27.7472	28.1299	28.3285	27.5245	28.4756	24.6463	24.5063	24.6633	24.5827	24.4814	24.4579	24.4969	24.473	24.4316
Q8IVM0	Q8IVM0	1	Coiled-coil domain-containing protein 50	A0A804F729;A0A804F6T5	35.822	49	316.48	11	11	11	185	-0.14259	1.81427		0.00256386	0.0124134		-0.249551	3.18159		24.0935	24.4009	24.5893	24.8739	24.7967	23.6897	24.7167	24.5528	24.9112	25.2384	24.8769	24.4581	24.7046	25.1096	24.7994	24.2862	23.6007	24.9169	23.6117	25.4022	22.0825	21.9631	22.0394	22.054	22.0823	21.8607	21.8251	21.8438	21.9294
Q6FI13	Q6FI13;P0C0S8;Q99878;Q16777;Q96KK5;Q9BTM1	6	Histone H2A type 2-A;Histone H2A type 1;Histone H2A type 1-J;Histone H2A type 2-C;Histone H2A type 1-H;Histone H2A.J	A0A1W2PPS1	14.095	68.5	316.19	11	11	1	1539	-0.477142	2.12082		-0.194174	1.19573		-0.113267	0.8223		32.9724	33.8801	33.8091	33.6879	33.7092	32.6908	33.7634	33.6934	33.5002	33.3519	33.517	33.5266	33.7254	33.6969	33.8482	33.2936	33.58	33.7037	33.4262	34.1534	31.3597	31.2675	31.406	31.1135	31.0313	30.3355	30.9182	30.9203	30.9201
Q15813	Q15813;A0A2R8Y5Q8;A0A2R8YHI9;A0A2R8Y7E7;A0A2U3TZJ6;A0A2R8Y6Q1;A0A2R8YFL4	25	Tubulin-specific chaperone E	A0A0R4J2F3;P0DPB6	59.345	58.3	315.93	23	23	23	268	-0.0399166	0.216434		-0.142364	1.55268		-0.0663506	0.303476		24.8571	26.1142	25.5211	25.9317	25.3474	25.0398	25.9687	25.6405	25.9054	25.9141	25.6217	25.2236	25.772	25.9262	25.9344	25.4018	25.3667	25.8546	25.3428	26.3743	22.6156	22.7336	22.4755	22.6093	22.4991	22.3546	22.5689	22.5396	22.7232
Q99829	Q99829;B0QZ18;F2Z2V0;A6PVH9;E7ENH5;Q5JX44;Q5JX58;Q5JX45;Q5JX59;Q5JX60;Q5JX56;Q5JX52;Q5JX61;Q5JX55	19	Copine-1	A0A8V8TQG7	59.058	40.2	315.29	18	18	18	402	-0.10843	1.21036		-0.271203	2.59623		-0.104112	0.483341		27.7494	28.5329	28.5207	28.495	28.593	27.5385	28.3633	27.85	28.3123	28.3353	27.9421	28.1917	27.932	28.1583	28.508	27.8805	28.1269	28.0729	28.0265	28.4886	25.4507	25.3721	25.3144	25.4695	25.368	25.3919	25.1816	25.2058	25.2985
P30837	P30837	3	Aldehyde dehydrogenase X, mitochondrial	ALDH1B1	57.249	40.2	315.19	17	16	15	368	-0.0430019	0.358304		-0.125839	1.18109		-0.166338	2.67065		24.9099	26.0607	25.3682	25.5499	25.9448	24.9907	26.0579	26.0186	25.714	25.9879	25.6855	25.8488	25.5755	26.1205	26.0592	25.5012	25.8229	25.8325	25.5859	25.9788	22.6061	22.7398	22.607	22.7713	22.834	22.7424	22.5915	22.6745	22.7044
P54920	P54920;M0R0Y2;M0R2M1	12	Alpha-soluble NSF attachment protein	NAPA	33.232	66.4	314.92	20	20	20	368	0.270348	2.57783		0.133208	0.980831		-0.0558025	0.364227		25.3258	26.355	25.8426	25.6663	25.5921	25.865	26.3713	26.8305	26.079	26.4699	25.8226	25.7683	26.2635	25.9621	26.6889	26.2659	26.0917	26.1617	25.4956	26.6614	22.7941	22.7536	22.8025	22.8891	22.9295	23.1006	23.0704	23.3104	23.0281
P36871	P36871;A0A3B3ITK7	2	Phosphoglucomutase-1	PGM1	61.448	61	313.8	33	33	33	844	-0.22522	5.05022		-0.32971	3.75995		0.201577	0.989207		28.0627	29.2472	28.6082	28.5967	28.7963	27.7982	28.4693	28.3037	28.4655	28.67	28.3016	27.8153	28.515	28.5182	28.8386	28.0279	28.5663	28.4769	28.0144	28.439	24.8941	24.8928	24.8425	24.8591	24.8528	24.6321	24.7042	24.6601	24.5811
Q16539	Q16539;B4E0K5;B5TY33	5	Mitogen-activated protein kinase 14	MAPK14	41.293	63.3	313.41	16	16	16	336	-0.215342	2.54143		0.151802	1.17943		-0.313814	5.38412		24.8367	26.2213	25.8197	26.0858	25.9818	25.1466	25.8459	25.5224	25.9391	25.7227	26.3667	25.7938	26.1996	26.0272	26.5155	25.7555	26.3477	26.2822	25.5487	25.7029	22.5909	22.5796	22.3788	22.6194	22.504	22.3691	22.2818	22.2768	22.3977
O15460	O15460	9	Prolyl 4-hydroxylase subunit alpha-2	P4HA2	60.901	32	313.16	12	12	12	195	-0.224653	1.47875		0.0153999	0.0551755		0.089584	0.455585		23.9704	25.6049	25.1604	23.862	25.0278	23.7602	24.7602	25.0178	24.6427	24.9081	24.8843	24.8886	25.3934	25.2852	25.1086	23.7662	24.5849	25.2559	24.1153	25.4653	23.4535	23.2877	23.4052	23.4007	23.3673	22.8801	23.2856	23.3332	23.2281
Q15056	Q15056;A0A7I2V4E4;A0A7I2V3E4	4	Eukaryotic translation initiation factor 4H	EIF4H	27.385	61.3	312.29	19	19	7	274	0.0766747	0.501378		0.056786	0.252305		-0.134124	0.505771		27.5625	28.4705	27.253	28.1416	28.2652	27.8746	28.2984	28.3287	28.0774	28.339	28.452	27.952	28.282	28.3024	28.4869	28.0749	27.7108	28.3454	27.4874	27.5773	25.5388	25.3277	25.149	25.3136	25.3481	25.4428	25.5201	25.4254	25.3107
Q9P287	Q9P287	1	BRCA2 and CDKN1A-interacting protein	BCCIP	35.979	44.3	312.24	12	12	12	228	0.539355	4.08589		0.415121	3.59975		-0.114899	0.532182		25.3133	26.5719	26.014	26.3619	26.4968	25.9044	27.0726	27.0124	26.8322	27.0045	27.1095	26.9487	26.5047	27.0016	26.8948	26.6517	25.472	26.7852	26.5948	27.426	24.6291	24.7335	24.4881	24.7408	24.6641	25.406	25.0783	25.1402	25.2057
P32119	P32119;A6NIW5	2	Peroxiredoxin-2	PRDX2	21.892	72.2	312.21	18	17	17	412	0.163498	1.38358		-0.0501282	0.358047		0.390261	2.88885		27.8654	28.9779	28.8712	28.6265	28.7952	27.9538	28.9284	29.0507	28.0496	29.0668	28.4655	28.5659	28.8473	28.9559	29.2373	28.366	28.7675	29.1279	27.8748	28.9782	25.4851	25.3171	25.5176	25.4714	25.5231	25.5235	25.5357	25.6795	25.5724
O96019	O96019	4	Actin-like protein 6A	ACTL6A	47.46	49	311.79	18	18	18	405	0.0505249	0.236023		0.0156796	0.0935287		-0.0344387	0.267517		26.2395	26.9557	26.6183	26.0086	26.9909	26.2372	27.2973	26.9403	25.9814	26.5002	26.5866	26.1625	26.6039	26.4374	27.459	26.5654	26.6874	26.098	26.5047	27.1423	23.566	23.2942	23.4354	23.3044	23.3723	23.4314	23.5987	23.6193	23.2687
P46777	P46777;A0A2R8Y6J3	5	60S ribosomal protein L5	RPL5	34.362	65	311.02	24	24	24	777	-0.252108	2.21098		0.0362671	0.206882		0.11048	1.22215		28.7959	29.6682	29.5184	29.1983	29.4664	28.5108	29.5333	29.1033	28.937	28.8098	29.7033	29.308	29.1076	29.4266	29.786	28.9758	29.1509	29.0199	28.6711	29.412	26.1728	25.9979	26.0804	25.8325	25.9039	25.8266	25.8155	25.7173	25.6859
Q9H1E3	Q9H1E3	1	Nuclear ubiquitous casein and cyclin-dependent kinase substrate 1	NUCKS1	27.296	33.3	310.93	11	11	11	211	-0.33194	0.96538		-0.456625	1.11184		-0.243597	1.76828		26.4437	27.2375	27.3338	26.2534	26.8621	25.9509	27.4742	27.032	25.7419	27.0453	26.0937	25.8205	25.7003	25.7478	26.4819	26.8078	27.1575	27.1433	26.3606	26.9347	24.5165	24.9703	25.2521	24.9591	24.3117	24.4396	24.6026	24.649	24.2706
P40429	P40429;A0A7I2V2L9;A0A7I2V5L3;M0QYS1;Q8J015	8	60S ribosomal protein L13a	RPL13A;RPL13a	23.577	37.9	310.65	10	10	10	224	-0.386288	2.12991		-0.04734	0.350075		-0.171717	0.373113		26.4304	27.5901	26.7086	26.8757	27.0181	26.0743	26.602	26.8855	26.7259	26.314	27.1225	27.0141	27.1233	26.8114	27.3144	26.6508	26.3104	26.9488	26.5712	26.4682	24.8009	24.8099	24.5847	24.818	24.8296	24.6329	24.5059	24.407	24.3149
Q9NX58	Q9NX58	2	Cell growth-regulating nucleolar protein	LYAR	43.633	59.9	310.17	24	24	24	491	0.00838737	0.0440245		0.0595173	0.385903		-0.311322	1.87842		25.6401	26.1553	25.8004	26.3456	25.8792	24.9087	26.0286	25.8536	25.8508	26.76	26.1741	26.6122	26.4664	26.0892	26.9808	25.8855	26.5574	25.9972	25.7436	26.6791	22.6817	22.5827	22.6576	22.4852	22.5969	22.7218	22.4994	22.549	22.5027
Q96QK1	Q96QK1	4	Vacuolar protein sorting-associated protein 35	VPS35	91.706	45	308.46	32	32	32	517	0.275805	2.82766		0.0775776	0.77906		0.0667366	0.42652		26.2659	27.8266	27.5639	27.1776	27.2806	26.5549	27.8578	27.5572	27.5219	27.4381	27.41	26.8924	27.4738	27.6714	27.6757	26.9576	27.3104	27.4245	27.0565	28.0308	23.3258	23.5161	23.5026	23.3628	23.3538	23.7146	23.7265	23.6982	23.7742
P16435	P16435;A0A8V8NE24;H0Y4R2;E7EMD0	13	NADPH--cytochrome P450 reductase	POR	76.689	50.7	308.08	27	27	27	473	-0.134229	1.58379		-0.156703	1.77593		0.0914398	1.11178		25.707	26.4607	25.8321	26.1693	26.4786	24.9456	26.204	26.0721	26.1919	26.0846	25.9551	25.825	26.1719	25.9308	26.6214	25.7665	26.1144	26.3085	25.7465	26.8972	22.4537	22.3033	22.308	22.3898	22.542	22.2465	22.2216	22.2397	22.3295
Q9H3P7	Q9H3P7	1	Golgi resident protein GCP60	ACBD3	60.593	50	307.33	19	19	19	321	-0.307824	3.95298		-0.126124	1.88242		0.0946243	0.815135		24.9335	25.6243	25.35	25.4969	25.5996	23.4401	25.0766	25.1097	24.5505	25.2572	25.0942	25.2827	25.0111	25.0207	25.8029	24.8988	25.2405	25.3905	24.9272	25.7849	22.0209	21.8862	22.015	22.0307	22.0417	21.5799	21.7901	21.6981	21.6985
P40123	P40123;E9PDI2;B7Z385	5	Adenylyl cyclase-associated protein 2;Adenylyl cyclase-associated protein	CAP2	52.823	49.9	307.26	18	17	17	323	0.0373314	0.289219		-0.123996	1.18325		-0.0282024	0.32485		25.3981	26.4992	26.4612	26.241	25.749	25.8487	26.7842	26.532	26.4009	26.7392	26.5013	25.8155	25.8217	26.486	26.8754	25.5703	26.3328	26.4219	25.7383	26.0569	23.5889	23.3616	23.3496	23.2663	23.4077	23.414	23.4306	23.4493	23.4051
P28340	P28340;M0R2B7;A0A087WYJ2;A0A2R8Y705;M0QZR8	9	DNA polymerase delta catalytic subunit;DNA polymerase	POLD1	123.63	45.5	306.8	36	36	36	548	0.407188	4.14528		0.330551	4.111		-0.113181	0.828307		24.9357	26.1461	25.5692	25.7225	25.7889	25.2039	26.222	26.5216	26.3434	26.4192	26.3428	26.1541	26.21	26.0379	26.6321	24.9831	25.679	25.8294	25.273	26.0813	22.3194	22.1795	22.1777	22.1946	22.342	22.5558	22.5483	22.7448	22.7003
P06493	P06493;A0A024QZP7;E5RIU6	3	Cyclin-dependent kinase 1	CDK1;CDC2	34.095	69.4	305.96	21	21	19	472	0.203109	1.87099		0.206204	2.58148		0.0133041	0.111684		27.8319	29.1554	28.5544	28.285	28.8686	27.7507	29.1101	28.7293	28.8706	28.5623	28.3121	28.704	28.7617	28.8891	28.9993	28.7335	28.6874	28.7797	28.4311	28.8947	25.1775	25.2227	25.2433	25.1587	25.2223	25.2721	25.5589	25.447	25.5107
Q53H12	Q53H12;E9PC15;A0A3B3ISZ0;A0A3B3ITD0;A0A3B3ISY9;E9PG39;A0A3B3ITX7;A0A0G2JLG5	14	Acylglycerol kinase, mitochondrial	AGK	47.137	45.5	305.93	14	14	14	153	0.127635	0.85827		-0.138666	0.479953		0.165203	4.43269		24.3177	25.2235	23.2321	24.5723	23.6017	24.3617	25.171	23.1219	23.488	23.7118	24.9385	21.87	23.1965	23.0047	25.6283	23.9021	25.0104	24.9979	22.2687	25.4435	22.8382	22.9745	22.8929	22.6746	22.9853	22.8882	23.1641	22.9521	23.0856
Q66K74	Q66K74	6	Microtubule-associated protein 1S;MAP1S heavy chain;MAP1S light chain	MAP1S	112.21	30.1	305.87	22	22	22	359	0.0658474	0.450036		0.0428226	0.263449		-0.733044	0.451434		24.5347	26.1294	25.5229	25.6454	25.4646	24.3485	26.1831	25.9708	25.4618	25.5382	25.6757	25.5239	25.3194	25.8124	26.007	25.6462	25.4506	25.7982	25.4925	26.0976	22.4269	22.3406	22.3673	22.5665	22.6594	22.5044	22.5047	22.4724	22.616
P21399	P21399	6	Cytoplasmic aconitate hydratase	ACO1	98.398	52.3	305.43	41	41	41	634	0.0967434	0.84815		-0.195273	2.64857		0.106853	0.630926		27.0311	27.847	27.3427	27.2611	27.6607	26.6126	27.9224	27.5272	27.6919	28.0633	27.2708	27.558	27.4953	27.4956	27.9009	27.1375	27.1055	27.2955	26.8042	27.817	24.0386	24.1079	24.0509	24.1231	24.1926	24.0213	24.1655	24.2285	24.2417
P46379	P46379;A0A0G2JK23;A0A7P0MQS5;A0A024RCR6;A0A7I2V508;A0A0G2JL47;A0A0G2JJM1;X6REW1	27	Large proline-rich protein BAG6	BAG6;BAT3	119.41	30.6	305.2	27	27	27	429	0.59602	5.39704		0.14327	1.14096		-0.204481	2.22085		25.1884	26.1646	26.192	25.9649	26.1903	25.5822	26.9944	26.8527	26.9483	26.7007	26.3271	25.8136	26.1191	26.7604	26.5542	25.7921	26.3959	26.3063	25.8943	26.8303	23.0267	22.981	22.9131	23.0751	22.948	23.7218	23.5545	23.6168	23.5913
P48634	P48634	1	Protein PRRC2A	PRRC2A	228.86	29.1	304.78	35	32	32	530	0.356645	3.27104		0.286919	2.5297		0.0971573	1.77465		24.7859	25.6206	25.485	26.1153	25.5521	25.7327	26.4319	26.1777	26.1374	26.4301	26.2403	25.7778	25.8027	26.0373	26.3752	26.0422	25.9754	26.1973	25.5414	26.1824	22.2208	22.107	22.0938	22.0322	21.9492	22.5626	22.491	22.3778	22.2971
Q8IWE2	Q8IWE2	1	Protein NOXP20	FAM114A1	60.741	54.9	304.58	20	20	20	359	-0.500233	3.92879		-0.397617	3.39134		0.369947	3.82147		26.0123	27.2676	26.8309	26.8237	27.1533	25.4638	26.501	26.2143	26.162	26.0525	26.0308	26.0889	26.3935	26.5613	27.0389	25.8059	26.3078	26.5723	26.0223	26.9142	23.8993	24.0736	24.0258	24.1597	24.1364	23.348	23.5669	23.6205	23.5951
Q14498	Q14498;G3XAC6;A0A0U1RQH7;H0Y4X3;A0A0U1RQW2	12	RNA-binding protein 39	RBM39	59.379	44.2	303.83	18	18	14	366	-0.453001	3.83927		0.00699501	0.0520827		-0.451712	2.8757		26.1819	26.7922	26.92	27.0482	27.0032	25.7055	26.4702	25.9517	25.9637	26.1677	27.1847	26.6765	26.6728	27.0543	27.2982	26.1907	26.5384	26.6991	26.4693	26.6155	23.7066	23.6523	23.6809	23.6007	23.7993	23.3027	23.2447	23.2953	23.0071
P02786	P02786;A0A8V8TLM6;A0A8V8TM41;G3V0E5;A0A8V8TLK7;A0A8V8TLN0;A0A8V8TM46;A0A8V8TN37	12	Transferrin receptor protein 1;Transferrin receptor protein 1, serum form	TFRC	84.87	47.9	303.59	32	32	32	673	0.164934	1.11326		0.0184704	0.106692		-0.142022	1.38337		27.471	28.2183	28.0845	27.9381	27.9578	27.8825	28.8051	28.4689	28.026	28.2257	28.2047	28.1193	27.9558	28.2855	28.4514	28.0345	28.0538	27.9083	27.5868	28.1785	24.2118	23.9955	24.0021	23.9518	23.8889	24.3354	24.3034	24.0351	24.1127
Q16658	Q16658	4	Fascin	FSCN1	54.529	58	303.51	23	23	23	463	0.00285912	0.0176386		-0.121701	1.03348		-0.0856163	0.666862		25.8331	26.7392	26.4926	26.952	26.94	25.875	26.8164	26.8606	26.7699	26.7743	26.336	26.4912	26.3378	26.6644	26.953	26.4698	26.8005	26.9899	26.9837	27.4778	23.9463	23.7668	23.9694	24.0723	23.9485	23.9322	23.9395	24.0322	23.9421
Q8WZA9	Q8WZA9	1	Immunity-related GTPase family Q protein	IRGQ	62.717	32.3	303.2	13	13	13	252	-0.207362	2.47776		-0.0910263	0.696885		0.25374	2.93122		24.2904	25.2815	24.8858	24.7978	25.0931	23.9311	25.1288	24.8461	24.6727	24.7564	25.2846	25.1101	25.0416	24.5138	25.4663	25.2152	24.7715	25.1811	24.6043	25.631	22.6008	22.5897	22.5528	22.5078	22.5131	22.3737	22.3715	22.4184	22.1626
G3V3H3	G3V3H3;G3V5R9;Q07866;G3V2E7;E7EVH7;G5E9S8;F8W6L3	12	Kinesin light chain 1	KLC1	68.774	57.8	302.91	35	35	19	740	0.0874371	1.07659		0.101238	1.63061		0.122087	2.57421		25.9446	27.5678	27.0947	27.231	27.0426	26.5339	27.3939	27.2776	27.1041	27.0301	27.2414	27.2291	27.0441	26.9116	27.401	26.7347	27.3855	26.8688	26.6971	27.2839	23.1351	23.0923	23.0801	23.1308	23.0368	23.2869	23.202	23.122	23.0618
O60832	O60832;A0A8Q3WLC8;A0A8Q3SJE8;A0A8Q3SIS9;A0A8Q3SIY6;A0A8Q3WLG7;A0A8Q3WLD1;C9IYT0;A0A8Q3SIX2;A0A8Q3WLE4;A0A8Q3WLW8	13	H/ACA ribonucleoprotein complex subunit 4	DKC1	57.673	44.2	302.65	23	23	23	461	0.168578	1.89078		0.329396	3.41075		-0.0125423	0.110988		26.01	26.9229	26.3888	26.4428	27.1096	26.0321	27.2555	26.4521	27.3008	27.2016	27.1776	27.029	26.714	27.1881	27.655	27.0469	27.0138	27.1938	27.024	27.6415	23.8991	23.7169	23.8487	23.7769	23.8937	24.0689	23.9676	23.858	24.0115
Q92734	Q92734;A0A6Q8PFY7;A0A6Q8PFC4;A0A6Q8PH89;A0A6Q8PH27;A0A6Q8PG00;A0A6Q8PG04;A0A6Q8PGS4;A0A6Q8PF40;C9JJP5;C9JUE0;C9JTY3;A0A6Q8PF51	13	Protein TFG	TFG	43.447	49	301.83	15	15	15	468	-0.0213337	0.199227		-0.0509789	0.492007		0.282444	3.6596		26.1355	27.3535	26.946	26.8346	27.0635	26.1577	27.1027	26.8863	26.6165	26.7619	26.9199	26.5568	26.7607	26.3287	27.1982	27.0177	26.9932	27.1979	26.7299	26.8791	24.3286	24.3774	24.4336	24.4371	24.3551	24.4303	24.3776	24.3851	24.2214
Q9Y2V2	Q9Y2V2;H3BSW7;H3BUY4;H3BPY5;H3BNU9	7	Calcium-regulated heat stable protein 1	CARHSP1	15.892	66	301.66	6	6	6	178	-0.113899	0.844956		-0.0854027	0.952935		0.0884747	1.33002		25.3252	26.4858	26.1143	26.3939	25.9769	25.1427	26.1596	26.2715	26.0924	26.3172	26.2957	26.0584	26.1139	26.0368	26.189	25.4537	25.8467	25.9419	25.4562	26.3995	24.4629	24.3255	24.3442	24.4229	24.2028	24.051	24.1923	24.3382	24.2704
O00560	O00560;B4DHN5;E9PBU7	3	Syntenin-1	SDCBP	32.444	56	301.29	9	9	2	180	0.310928	3.30198		-0.0951672	0.814115		-0.166525	0.61093		24.2741	26.2086	25.6072	25.7991	26.0636	24.3262	25.8751	26.1503	26.1566	26.3971	25.448	25.7459	25.0412	25.8757	25.9384	25.0761	25.7176	25.9428	24.929	26.5752	23.6219	23.3329	23.4912	23.4677	23.5373	23.739	23.769	23.7885	23.8013
Q04917	Q04917;A2IDB2	4	14-3-3 protein eta	YWHAH	28.218	73.6	301.17	23	19	19	471	-0.0175106	0.0965358		-0.0582653	0.53196		0.21478	1.62187		27.1919	28.0755	27.839	27.9117	28.2339	26.6218	27.6687	27.649	27.2705	27.7891	27.3993	27.7418	27.7378	27.7945	28.2994	26.8796	27.7667	27.4023	27.143	27.9268	24.7586	24.819	24.8647	24.7098	24.7783	24.5839	24.8727	24.8503	24.6573
Q5GLZ8	Q5GLZ8	3	Probable E3 ubiquitin-protein ligase HERC4	HERC4	118.56	46.7	300.43	39	39	39	602	-0.157724	1.83905		0.0132866	0.11425		-0.272366	2.12718		25.5487	26.6259	26.3435	26.5704	26.3279	25.8418	26.4374	26.373	26.1169	26.5431	26.5543	26.3338	26.307	26.4219	26.7019	26.5683	26.5355	26.6043	26.1144	26.6494	23.3527	23.1906	23.2267	23.2933	23.2284	23.2079	23.189	23.0212	23.0072
Q15046	Q15046	5	Lysine--tRNA ligase	KARS	68.047	56.3	299.69	32	32	32	745	0.3229	3.11236		0.190529	1.92687		0.148862	1.97348		26.5723	27.5136	27.013	27.227	27.2285	26.5845	27.9694	27.9187	27.6531	27.7165	27.408	27.5362	27.579	27.5112	28.0366	27.3458	27.7031	27.646	27.3315	27.9596	24.095	23.8954	23.7625	23.905	23.8816	24.2098	24.2431	24.2431	24.1345
P08708	P08708;H3BNC9;H0YN88;A0A075B716	6	40S ribosomal protein S17	RPS17	15.55	65.9	299.11	12	12	12	407	-0.487624	4.54566		-0.0405266	0.455408		0.258796	2.82388		28.1923	28.8881	28.4022	28.7792	28.9662	27.8005	28.7169	28.8135	28.6748	28.4212	28.6366	29.0322	29.1157	29.195	29.4117	28.4232	27.9884	28.6635	28.3738	28.8499	26.4543	26.3274	26.4226	26.4135	26.4592	25.8969	25.879	26.1137	25.9497
Q15642	Q15642	1	Cdc42-interacting protein 4	TRIP10	68.351	43.3	298.45	23	23	0	396	-0.464166	4.83036		-0.185786	2.17395		-0.40361	4.21403		25.8821	26.7834	26.9857	26.8022	26.6036	25.3718	26.4413	26.5094	25.8713	26.6026	26.4837	26.5025	26.5593	26.3374	26.9618	25.9354	25.9815	26.5519	24.8029	26.8071	23.7558	23.669	23.7745	23.7368	23.6796	23.1468	23.2418	23.4047	23.1914
P23258	P23258;A0A7P0T9G6;Q9NRH3;K7EIS0	5	Tubulin gamma-1 chain;Tubulin gamma-2 chain;Tubulin gamma chain	TUBG1;TUBG2	51.169	65.6	298.1	20	20	20	404	0.200692	2.7316		0.095697	1.05945		-0.384105	4.18433		25.4843	26.5885	26.1695	26.4805	26.5065	25.8496	26.7039	26.8344	26.6091	26.9853	26.5499	26.3431	26.4986	26.8076	26.8963	25.7542	25.8573	26.4177	25.8712	26.5975	23.0497	23.1006	22.9725	23.1165	23.1205	23.3621	23.294	23.2377	23.1617
P00505	P00505	1	Aspartate aminotransferase, mitochondrial	GOT2	47.517	69.5	298.01	28	28	28	624	0.227181	3.3254		0.00136261	0.0102389		-0.0778305	0.580932		27.5987	28.7325	28.3471	28.4594	28.6504	27.7262	28.8132	28.7274	28.7151	28.8679	28.2019	28.47	28.2921	28.3615	28.7508	28.1173	28.3943	28.7429	28.1255	28.7725	25.7172	25.6653	25.6259	25.7437	25.6405	25.9421	25.9298	25.9897	25.8697
O43143	O43143	1	Pre-mRNA-splicing factor ATP-dependent RNA helicase DHX15	DHX15	90.932	57.2	297.58	44	44	43	1123	0.065456	1.03743		-0.0103107	0.11158		0.0854027	1.11068		27.8879	29.1154	28.6741	28.7478	28.8701	28.1422	29.4895	28.6726	29.088	28.9504	28.7691	28.9351	28.9126	29.1381	28.9063	28.5407	28.6767	28.884	28.4734	28.9622	24.9809	24.9714	25.047	25.0276	24.9909	25.0861	25.0125	24.9996	25.0736
Q93008	Q93008	2	Probable ubiquitin carboxyl-terminal hydrolase FAF-X	USP9X	290.46	28.6	297.09	57	57	31	890	-0.210861	3.1969		-0.0903103	1.18666		-0.0544205	0.966358		25.7366	26.3747	26.346	26.3456	26.5243	25.2137	26.1968	26.0185	25.988	26.2437	26.0101	26.141	26.2958	26.2582	26.6559	26.1723	26.2736	26.2121	26.1118	26.9069	21.9883	21.8435	21.9892	22.0073	21.9465	21.7648	21.8132	21.6584	21.7534
Q96RS6	Q96RS6;A0A7I2V457	4	NudC domain-containing protein 1	NUDCD1	66.755	50.8	296.82	21	21	21	511	0.178531	1.94973		0.0726543	0.865817		-0.00198288	0.0192453		25.8089	27.309	27.1672	26.862	27.121	26.2974	27.2056	26.9714	26.7128	27.2815	27.4868	27.0371	26.5619	27.1126	27.3493	27.3271	27.2289	26.9336	26.5479	27.1413	23.2953	23.4035	23.4232	23.3853	23.3365	23.7267	23.515	23.4476	23.5692
P30520	P30520	2	Adenylosuccinate synthetase isozyme 2	ADSS	50.097	52.4	296.66	22	22	22	445	0.03577	0.181018		0.0486618	0.277785		0.0492798	0.483313		26.4761	27.2276	26.2716	26.887	26.9064	26.605	27.2634	26.9487	27.2762	27.2384	27.3734	26.9115	27.1062	27.5838	27.7117	26.8953	27.3147	27.2182	27.1337	27.2349	23.6935	23.4475	23.4707	23.4702	23.6259	23.769	23.5371	23.4004	23.6279
Q92974	Q92974;A0A8Q3SIN5;V9GYM8;A0A5F9ZI21	8	Rho guanine nucleotide exchange factor 2	ARHGEF2	111.54	54.1	296.44	48	48	48	758	-0.462004	4.94557		-0.0353302	0.339022		0.170526	1.63837		26.1882	27.2452	27.0247	26.726	26.9098	25.5259	26.5187	26.3482	25.8243	26.5054	27.0081	26.9713	26.996	26.9784	27.3482	26.5293	26.8673	26.7196	26.6832	27.2782	22.8476	22.8348	22.8047	22.6588	22.7931	22.2627	22.3741	22.3967	22.2254
P61224	P61224;F5H7Y6;E7ESV4;A6NIZ1;F5GX62;F5H004;F5GZG1;B7ZB78;F5H823;F5H6R7	19	Ras-related protein Rap-1b;Ras-related protein Rap-1b-like protein	RAP1B	20.825	66.3	296.4	16	16	3	435	-0.0871159	1.1183		0.00905304	0.0630977		-0.0561886	0.511411		26.7394	27.9996	27.9756	27.2754	27.506	26.9015	27.7301	27.6339	27.3188	27.4522	27.8151	27.5101	27.6387	27.9321	27.9053	27.5762	27.7744	27.7223	27.5914	28.3315	24.9142	24.8776	25.0493	25.0104	24.865	24.8975	24.906	24.8567	24.8351
P23381	P23381	22	Tryptophan--tRNA ligase, cytoplasmic;T1-TrpRS;T2-TrpRS	WARS	53.165	61.8	296.28	24	24	24	453	-0.22683	2.52823		-0.311176	2.8134		0.138357	1.04798		26.627	28.3671	27.8346	28.0027	28.1465	26.1816	27.0748	27.6551	27.7603	27.9742	26.3618	27.4254	26.8528	27.3575	27.8744	27.203	27.0955	27.384	27.2065	27.9564	25.1616	25.4078	25.1997	25.3292	25.3064	24.9695	25.0332	25.0214	25.1242
O43776	O43776	6	Asparagine--tRNA ligase, cytoplasmic	NARS	62.942	45.8	295.87	23	23	21	454	0.215789	1.79656		-0.0342209	0.481335		-0.344737	2.97212		25.8136	26.9487	26.5072	26.5478	26.6569	25.7926	26.5638	26.3445	26.4348	26.8412	26.566	26.3892	26.5996	26.6113	26.9625	25.9085	26.6326	26.4877	26.2826	26.9745	23.1451	23.2074	23.1966	23.2891	23.1737	23.6396	23.3487	23.2358	23.4584
P16152	P16152;E9PQ63;A8MTM1	3	Carbonyl reductase [NADPH] 1	CBR1	30.375	71.1	294.68	18	18	16	338	-0.0858276	1.15052		-0.188391	3.41814		0.0390678	0.324291		26.6375	27.8657	27.5162	27.409	27.6925	26.6495	27.4128	27.3777	27.0359	27.311	27.3153	27.3113	27.3361	27.1131	27.6214	27.2439	27.0757	27.4635	27.0563	27.8955	24.2753	24.2443	24.2326	24.3211	24.3004	24.3198	24.172	24.2176	24.122
A0A499FI31	A0A499FI31;Q15020	7	Squamous cell carcinoma antigen recognized by T-cells 3	SART3	111.96	49.9	294.36	43	43	43	607	-0.201994	3.19855		-0.0204166	0.229929		-0.0588715	0.675026		25.5185	26.7239	26.6521	26.3573	26.6087	25.1545	26.5904	26.2689	26.1162	26.1129	26.3866	26.3723	26.5786	26.7191	26.9594	25.9373	26.5718	26.6684	25.9921	26.6651	22.4245	22.3551	22.4765	22.3329	22.3319	22.1311	22.264	22.1939	22.1374
Q99614	Q99614;A0A804HKI4;A0A804HIB8;A0A804HKC5;A0A804HHT7	8	Tetratricopeptide repeat protein 1	TTC1	33.526	65.4	293.91	15	15	15	347	0.126657	0.945309		0.0362587	0.186114		0.0681736	0.949767		24.7657	26.4409	26.0851	26.0716	25.968	25.4051	26.4669	26.2087	25.7086	26.0138	26.6484	26.1141	26.2082	25.9569	25.927	25.7607	26.002	26.2403	25.5868	26.0706	22.429	22.4912	22.6446	22.6183	22.5205	22.6142	22.795	22.8158	22.5143
Q15437	Q15437;A0A2R8YFH5;Q5QPE2	7	Protein transport protein Sec23B	SEC23B	86.478	52.8	291.93	32	32	29	597	-0.304204	3.5215		0.0393448	0.476481		0.0429672	0.331946		25.9428	26.8919	26.0241	26.4706	26.5708	25.2576	26.4895	26.0738	26.3911	26.1193	26.6903	26.7959	26.6364	26.832	27.025	25.992	26.6278	26.7496	26.3649	26.963	23.0976	23.1285	22.9654	23.0664	23.1796	22.8456	22.672	22.7405	22.7945
Q9NVD7	Q9NVD7;E9PS97	4	Alpha-parvin	PARVA	42.243	55.9	291.35	19	19	19	324	0.349398	1.9715		0.0773762	0.437121		0.0459404	0.58021		25.2708	26.0228	25.6786	25.9084	25.7748	25.4658	26.5472	26.1269	26.364	26.0462	25.983	24.8386	25.9837	25.7435	26.3839	25.7614	25.8619	26.1649	25.6542	26.2064	22.6184	22.3428	22.2746	22.5633	22.4418	23.1241	22.7638	22.6673	22.7415
Q8N766	Q8N766;A0A8I5KW55;H7C5A2;A0A8I5KRL9;A0A8I5KQA0;A0A8I5KTE8;A0A8I5KXE1	10	ER membrane protein complex subunit 1	EMC1	111.76	37.7	290.97	33	33	33	457	0.335941	4.43718		0.221203	2.91768		0.126956	0.967723		24.9001	25.5194	25.5059	25.6464	25.3735	25.5785	26.2764	26.1486	26.3433	25.4137	26.1634	25.7767	25.5861	26.1752	26.3333	26.1047	26.1815	26.3136	25.6892	26.4338	22.0135	22.0241	22.1277	22.1508	22.1361	22.4847	22.4469	22.3175	22.4404
Q9ULW0	Q9ULW0	1	Targeting protein for Xklp2	TPX2	85.652	54.2	290.84	36	36	36	667	-0.340389	2.2193		0.762015	4.67671		0.320683	4.66604		25.9708	26.3786	26.2494	25.8651	26.5546	25.5854	26.2413	25.8595	26.2657	26.0753	27.3412	27.418	27.3283	27.5928	27.6819	25.9612	25.8231	26.1484	26.3084	26.2187	22.5935	22.2242	22.2693	22.2148	22.4536	22.1291	21.9688	21.8899	22.1495
Q9BVK6	Q9BVK6	1	Transmembrane emp24 domain-containing protein 9	TMED9	27.277	48.9	290.74	13	13	11	265	0.131145	0.972282		-0.226988	1.40648		-0.141827	0.556984		25.6486	26.3044	26.5962	26.1801	26.7782	25.7803	26.838	26.8226	26.6366	26.642	26.2173	26.1307	26.6465	26.2117	26.1671	26.0859	26.4583	26.7535	26.1803	26.3595	23.6272	23.3847	23.6306	23.5099	23.3985	23.7967	23.629	23.6121	23.6739
Q96AC1	Q96AC1;H0YJ34;A0A0U1RRM8	10	Fermitin family homolog 2	FERMT2	77.86	59.7	290.37	29	29	29	474	0.149696	1.25207		0.218489	1.86086		0.0519348	0.327965		25.3275	26.5853	26.3121	26.3957	25.9492	25.405	26.6751	26.0079	26.0741	26.1059	26.4444	26.4516	26.5694	26.5293	26.6527	26.1425	26.674	26.4224	25.791	26.93	22.8763	23.029	23.0565	23.1141	22.9621	23.3335	23.1272	23.0111	23.1961
Q9NZN4	Q9NZN4	1	EH domain-containing protein 2	EHD2	61.161	64.8	289.07	32	31	28	542	-0.0755634	0.585129		-0.157274	1.53015		0.252334	2.63792		27.1602	28.2186	28.1677	27.7085	28.3368	26.376	27.4617	27.8088	27.9642	28.0033	27.7657	28.0008	27.8915	27.828	28.3329	27.3726	26.9774	27.7503	27.2319	27.962	24.1742	24.3972	24.3922	24.5129	24.428	24.3056	24.2628	24.2349	24.3314
P06737	P06737;E9PK47	2	Glycogen phosphorylase, liver form;Alpha-1,4 glucan phosphorylase	PYGL	97.147	60.2	289.05	57	47	46	1072	0.180266	1.78106		0.0134605	0.111561		-0.430019	3.1498		27.4037	28.3133	27.7432	27.7355	27.9912	27.4988	28.3741	28.1383	28.0427	28.2295	27.888	27.9463	28.0145	28.0425	28.4547	27.7248	27.9621	28.0112	27.4785	28.3324	23.9239	23.8176	23.7629	23.7401	23.7018	24.1239	24.0226	23.8999	23.9172
P20073	P20073	1	Annexin A7	ANXA7	52.739	43.9	288.82	24	24	24	530	-0.0344276	0.180653		-0.244063	1.69087		0.027137	0.200224		26.8204	27.8938	27.2562	26.6866	27.463	26.7744	27.6714	27.2743	27.1458	27.2487	27.2464	26.6938	26.7724	25.7013	27.6742	27.0857	27.1391	27.0554	26.9254	27.4865	23.9034	23.6814	23.7823	23.5416	23.7372	23.741	23.6862	23.8086	23.5295
Q9BQE3	Q9BQE3;F5H5D3	2	Tubulin alpha-1C chain	TUBA1C	49.895	86.2	288.78	41	3	3	351	0.343834	2.23548		0.370874	2.92334		-0.165808	1.30971		28.4726	29.5922	29.4026	29.3544	28.8524	28.7274	30.0859	29.759	29.5977	29.8441	29.5711	29.496	29.2487	29.5378	29.7019	29.5904	29.7486	29.5795	28.9798	29.7676	27.1692	27.1683	27.2653	27.3033	26.9465	27.253	27.638	27.514	27.5701
P12955	P12955;A0A494C165;A0A8V8TLR1;K7ES25;A0A8V8TLL9;A0A8V8TLP2;A0A8V8TLP4;A0A8V8TNF2;A0A8V8TN48;A0A8V8TLN7;A0A494C194	18	Xaa-Pro dipeptidase	PEPD	54.548	46	288.63	19	19	19	292	0.283667	2.78623		-0.0995529	1.08346		0.371349	2.1659		25.5209	26.7987	26.4372	26.7622	26.4818	25.66	27.0072	27.0164	26.5899	26.9941	26.4266	26.458	26.3098	26.1695	27.1388	26.2574	26.8404	26.7683	25.8933	26.8559	23.8688	23.9833	24.0903	24.0759	23.9279	24.32	24.2058	24.3981	24.1484
Q13423	Q13423;A0A590UK15;A0A590UJM2;A0A590UK29;E9PCX7;A0A590UJI3	11	NAD(P) transhydrogenase, mitochondrial	NNT	113.89	35.8	288.59	33	33	33	621	-0.0106575	0.106891		-0.231835	3.19703		0.0839386	0.928111		26.8451	27.8116	27.7634	27.4553	27.7788	26.4439	27.5759	27.6312	27.2594	27.6181	27.404	27.3592	27.3405	27.3017	27.896	27.2354	27.2584	27.6668	26.9652	27.843	23.7284	23.6211	23.6672	23.7246	23.8383	23.7127	23.7206	23.7174	23.6938
Q02750	Q02750;A0A8I5KYB4;A0A8I5QJ96;B4DFY5;A0A8I5KRX5;A0A8I5KXN4;A0A8I5KYS7;A0A8I5QJP8;A0A8I5QJL9;A0A8I5KVF6;A0A8I5QJC1	12	Dual specificity mitogen-activated protein kinase kinase 1	MAP2K1	43.439	45.8	287.75	16	8	8	159	0.180914	1.10616		0.10546	0.660659		-0.163174	2.11243		23.8827	24.801	24.9021	24.2132	25.1015	24.6661	25.9521	25.6413	25.5211	25.6311	25.3581	26.8854	25.567	24.8689	25.6895	24.5849	25.5304	25.2776	26.191	25.504	23.2406	23.2847	23.1012	22.9571	23.3028	23.1946	23.4293	23.2247	23.4713
Q14376	Q14376;Q5QPP3;Q5QPP4;Q5QPP1	5	UDP-glucose 4-epimerase	GALE	38.281	70.1	287.68	18	18	18	306	-0.293103	3.14128		-0.437838	3.81261		0.0290356	0.130862		24.982	27.0909	26.6122	26.4289	26.5808	23.9038	26.1	26.1345	25.6728	25.5936	24.4314	25.9053	26.0484	24.461	26.3454	25.5372	25.8988	24.8783	25.0095	26.6792	24.2318	24.3919	24.346	24.3922	24.4973	23.9848	24.0926	24.1934	24.0876
P00491	P00491;G3V5M2;A0A8V8TL37	5	Purine nucleoside phosphorylase	PNP	32.118	73.7	286.78	20	20	20	511	0.40533	4.54109		0.236459	2.5545		-0.412391	3.86745		27.1948	28.2972	28.2086	28.0111	27.9575	28.1398	28.9375	28.537	28.5512	28.9573	28.6563	28.5562	28.0027	28.5843	28.6646	27.9532	28.1267	28.2608	28.304	28.6583	24.8625	24.9068	24.9362	25.0285	25.0354	25.4658	25.3736	25.2707	25.3061
O96008	O96008	3	Mitochondrial import receptor subunit TOM40 homolog	TOMM40	37.893	52.1	286.43	15	15	15	402	0.442826	5.13125		0.276757	2.51413		0.269145	3.02151		25.6863	26.5452	26.4897	26.5708	26.3884	26.2378	26.9659	27.0948	26.9961	26.7688	27.0416	26.3457	26.7206	26.4891	27.2291	26.8833	27.0351	27.0502	26.4459	27.2325	23.0943	22.9476	23.0786	22.9594	22.9245	23.3561	23.504	23.4306	23.4511
Q9Y4K1	Q9Y4K1;A0A0J9YWL0	4	Absent in melanoma 1 protein	AIM1	188.67	27.7	286.13	31	31	31	404	-0.033744	0.274591		0.00600433	0.0346683		0.515107	5.34755		23.6577	24.5551	24.8334	24.45	25.2502	24.0705	24.9616	24.7228	24.0797	24.8434	24.6392	25.2866	25.3203	25.3018	25.4779	24.8581	24.7252	25.3173	25.2699	25.3316	21.9297	22.1309	22.1258	22.0439	22.1784	22.0068	22.0179	22.0149	22.154
P07996	P07996	7	Thrombospondin-1	THBS1	129.38	50.1	285.99	40	40	15	659	-0.247256	1.45786		0.125052	0.766716		0.138054	1.09079		26.8244	27.7172	27.3697	27.3415	27.2659	26.5346	27.347	27.0929	26.6026	26.8567	27.7689	27.9994	27.28	27.1879	27.7834	27.3426	27.3503	27.1533	26.563	27.2032	24.0831	23.9318	23.9654	24.0328	23.7118	23.8629	23.826	23.7252	23.6154
P53367	P53367	1	Arfaptin-1	ARFIP1	41.738	69.2	285.48	18	18	18	380	-0.279227	3.25957		-0.121751	1.64844		-0.158933	0.656956		25.2559	26.2996	26.3699	25.644	26.4169	25.0894	26.047	26.1275	25.9081	25.6419	26.2286	26.267	26.289	26.281	26.3727	26.2684	26.3495	26.2743	26.1106	26.2967	22.8004	22.5994	22.7154	22.6792	22.5994	22.3921	22.4914	22.3802	22.2923
P08195	P08195;A0A7P0Z4P5;A0A7P0TAN7;A0A7P0Z4A0;A0A7P0T9F7;F5GZS6;A0A7P0TBF8;F5H056;F5GZI0;A0A7P0T8F1;A0A7P0T8U7;A0A7P0TAS6	20	4F2 cell-surface antigen heavy chain	SLC3A2	67.993	41	285.31	22	22	22	565	0.328835	2.94607		0.169192	1.11858		-0.0345951	0.19072		26.6602	28.2019	27.7981	27.6182	27.9774	27.3876	28.3541	28.1677	28.1702	28.4075	28.1524	27.7123	28.1677	28.2341	28.2122	27.9048	28.1238	28.0702	27.8979	28.7887	24.8359	25.0085	24.9865	25.173	25.0107	25.374	25.3638	25.1785	25.3397
Q05639	Q05639;A0A2U3TZH3;A0A2R8Y488	5	Elongation factor 1-alpha 2	EEF1A2	50.47	73.2	284.78	30	9	9	198	0.155349	0.621282		0.04757	0.134494		0.287843	2.39037		25.2873	26.6637	26.7182	26.4496	26.7127	25.5978	26.6632	26.5656	26.3877	27.0885	25.9635	26.3896	26.2167	26.33	26.7116	25.9135	26.5894	26.2316	25.9421	26.2535	23.9227	23.9229	24.4421	24.3806	24.2679	24.221	24.3477	24.3307	24.2917
P50453	P50453	1	Serpin B9	SERPINB9	42.403	58.2	284.19	20	19	18	479	-0.249242	2.57195		-0.229834	2.49198		0.03451	0.102345		26.0249	27.102	27.0265	26.9593	26.8131	25.6095	26.9925	26.9412	26.8991	26.8094	26.3865	26.5561	26.5215	26.7757	27.0846	26.8221	26.9527	26.8088	26.6266	27.4605	23.9768	23.808	23.7682	23.7591	23.662	23.4525	23.6199	23.5422	23.5705
P62424	P62424;Q5T8U2;Q5T8U3	3	60S ribosomal protein L7a	RPL7A	29.995	58.3	283.83	22	22	22	669	-0.406219	3.52309		0.00190506	0.0102		-0.00301514	0.0162318		28.9939	30.1899	29.6705	29.4087	29.7072	28.5828	29.6254	29.242	29.209	29.3819	29.9287	29.5724	29.7651	29.6748	30.0396	29.2791	29.5274	29.3824	28.833	29.4382	26.1786	26.027	25.9746	25.8028	25.9608	25.501	25.6592	25.5916	25.5361
P32969	P32969;A0A2R8Y5Y7;D6RAN4;H0Y9V9	5	60S ribosomal protein L9	RPL9	21.863	72.4	283.55	16	16	16	402	-0.290309	1.93543		-0.0152531	0.0551331		-0.336992	2.89445		28.1992	29.5355	28.8337	29.3731	29.0854	27.8689	29.05	29.0665	29.1188	29.0753	29.1578	28.6144	29.1824	29.4158	29.4575	28.6268	28.6381	28.9006	28.2521	29.0621	26.5203	26.4419	26.2991	26.5596	26.5753	25.9696	26.1148	26.2952	26.3953
Q15293	Q15293	2	Reticulocalbin-1	RCN1	38.89	64	283.17	18	18	18	349	0.205183	1.40384		-0.0649117	0.237708		-0.227066	2.15109		26.3665	27.1369	26.6779	26.5072	26.8845	26.6302	27.5708	27.3152	26.9933	27.2653	27.0582	27.1012	26.919	26.8227	27.0937	26.9172	26.7872	26.564	26.3634	27.1456	23.9514	23.8507	23.8194	23.8838	23.5958	24.0964	24.2023	23.9747	23.8616
Q92973	Q92973;A0A7P0TBF0;A0A7P0Z4D3;A0A7P0T9C0;A0A7P0T944	7	Transportin-1	TNPO1	102.35	42.9	282.49	31	31	23	652	0.438829	5.07854		0.179646	2.87518		-0.166024	1.06931		26.5803	28.0333	27.3006	27.7333	27.8928	27.1825	28.3176	27.9196	28.0231	28.324	28.0277	27.7321	27.9195	27.439	28.2616	27.5267	27.3925	27.539	27.4477	28.0367	23.7563	23.864	23.8296	23.824	23.9016	24.3632	24.298	24.1905	24.1856
Q9Y262	Q9Y262;B0QY89;B0QY90	7	Eukaryotic translation initiation factor 3 subunit L	EIF3L	66.726	59	281.84	34	34	34	698	0.448137	3.61487		0.374763	3.31893		0.229716	3.21717		27.1429	28.4674	28.2668	28.1752	28.0667	27.8931	28.9953	28.5356	28.6422	28.5389	28.7103	28.2192	28.6924	28.8731	28.8452	28.5717	28.4271	28.3903	28.4078	29.0031	24.1652	24.2891	24.4283	24.3532	24.2608	24.8887	24.8671	24.6026	24.6633
P63220	P63220;Q8WVC2;Q9BYK1	4	40S ribosomal protein S21	RPS21	9.1113	78.3	281.3	9	9	9	474	0.152509	0.956458		0.171663	1.61248		0.384749	3.68337		27.577	28.0089	28.3473	28.0316	28.0772	27.7205	28.6508	28.0863	28.3148	28.1317	28.5868	28.3557	28.3322	28.3277	28.7211	28.1058	28.2322	27.9066	27.5665	28.2127	25.2937	25.025	25.0932	25.0822	25.1159	25.4695	25.4164	25.1445	25.2289
Q9Y5S9	Q9Y5S9	2	RNA-binding protein 8A	RBM8A	19.889	78.7	281.18	11	11	11	335	0.480952	4.01675		0.288726	3.04331		-0.105248	0.715076		25.6723	26.8264	26.6618	26.3622	26.2412	26.0154	27.5662	27.128	26.9285	27.5063	27.0828	26.8048	26.8812	26.8983	27.3062	26.5131	26.6611	26.91	26.4577	26.8938	23.3616	23.3419	23.3147	23.4569	23.2186	23.9157	23.9399	23.7095	23.6684
P35613	P35613;A0A7P0TA85;A0A087WUV8;A0A7P0TB04;I3L192	6	Basigin	BSG	42.2	34.8	281.07	9	9	4	335	0.113555	1.61423		-0.0897301	1.04407		0.136567	1.28455		26.9118	28.3634	28.3453	27.8764	28.1028	27.2334	28.3858	27.9991	27.8656	27.7955	27.6976	27.9409	28.0983	27.6833	28.2125	27.7018	27.7748	27.7544	26.6628	27.7674	24.8261	24.8063	24.9843	24.9074	24.8879	25.0275	25.0317	25.0064	25.0213
Q9BY32	Q9BY32	1	Inosine triphosphate pyrophosphatase	ITPA	21.445	70.1	281.06	8	8	8	152	0.271976	1.51032		0.055304	0.22142		-0.0783604	0.652469		25.1728	26.4295	25.1174	26.0425	25.9623	25.0585	26.1166	26.448	25.9346	26.215	26.2613	25.501	25.3611	25.0242	26.3598	25.7844	25.6776	25.5451	23.5807	26.5565	22.8189	23.0935	23.1071	23.3917	23.082	23.2636	23.2821	23.5506	23.3777
Q15738	Q15738;C9JDR0	2	Sterol-4-alpha-carboxylate 3-dehydrogenase, decarboxylating	NSDHL	41.9	64.9	280.93	22	22	22	370	-0.193864	2.13424		-0.164397	1.9097		-0.00732155	0.0138732		25.2889	26.5608	26.629	26.216	26.4283	25.0962	26.4197	26.3607	26.1244	26.2823	26.1884	26.2602	26.3832	26.1804	26.7257	25.5574	26.07	26.5595	25.8391	27.0966	23.4134	23.253	23.432	23.4433	23.3159	23.0534	23.2128	23.2626	23.1184
P17096	P17096	3	High mobility group protein HMG-I/HMG-Y	HMGA1	11.676	63.6	280.28	10	10	10	558	0.0103252	0.0352922		-0.25541	1.5251		-0.0178402	0.116183		27.9667	28.9562	28.6225	28.5092	29.0724	27.6736	28.7458	28.6746	29.0576	28.7923	28.1857	28.1969	28.747	28.4332	28.6699	28.848	29.2586	28.6234	28.0274	29.0743	26.6818	26.547	26.6129	26.3026	26.3193	26.5571	26.6508	26.6199	26.341
Q13509	Q13509;A0A0B4J269	10	Tubulin beta-3 chain	TUBB3	50.432	61.3	280.12	25	8	8	159	0.2769	1.2529		0.177366	0.809453		-0.146122	0.655517		25.1133	27.0263	26.8056	26.6527	27.1822	26.0539	26.978	26.568	26.9577	27.047	26.4969	26.7914	26.982	26.6241	26.9615	26.4981	26.6	27.161	26.8845	27.1944	23.8602	24.0631	24.1121	24.2204	24.3836	24.4969	24.2429	24.2073	24.6925
P00387	P00387;A0A8J8YWN6;A0A8I5KR71;A0A8I5QKX1;A0A8I5KW26;A0A8J8Z3C6;A0A8I5KYU1;A0A8I5QKT9;A0A8I5KPU0;B1AHF3;A0A8I5KVD2;A0A8I5QKL2	17	NADH-cytochrome b5 reductase 3;NADH-cytochrome b5 reductase 3 membrane-bound form;NADH-cytochrome b5 reductase 3 soluble form	CYB5R3	34.234	62.5	280.07	20	20	20	408	0.152624	2.05977		-0.120186	1.20893		0.279486	1.08012		27.3476	28.8609	28.319	28.597	28.2834	27.3207	28.7229	28.4543	27.9858	28.6767	28.1171	28.0831	28.1685	28.279	28.7248	27.9693	28.1582	28.0111	27.844	28.875	25.6258	25.6807	25.6056	25.8154	25.589	25.7651	25.8272	25.7936	25.8334
Q9ULC5	Q9ULC5;A0A8C8KCK5;A0A8C8L3F5	13	Long-chain-fatty-acid--CoA ligase 5	ACSL5	75.99	38.9	279.39	21	21	19	339	0.0242264	0.132661		-0.0928905	0.900557		-0.0245052	0.193958		24.6455	25.2034	24.95	24.1681	25.2042	24.5326	25.3133	25.2143	25.1751	25.1873	24.7537	24.8723	24.8447	25.2629	25.6198	25.2498	25.3617	25.5441	25.0304	26.1689	21.1713	21.2611	21.2327	21.2916	21.3054	21.4292	21.172	21.2271	21.4337
O14617	O14617;A0A8V8TQW4	6	AP-3 complex subunit delta-1	AP3D1	130.16	42.1	278.24	35	35	35	635	0.167742	1.65317		-0.00104942	0.00542964		0.360179	4.19343		25.8841	27.1224	26.9846	26.6481	26.6037	26.4309	26.8127	27.0441	26.9784	27.0265	26.7131	26.5871	26.746	26.4909	26.9141	26.6542	26.6524	26.8301	26.3933	27.3463	22.9366	22.9349	23.1875	22.9927	22.9074	23.1689	23.1929	23.0528	23.1467
Q8IX12	Q8IX12;A0A0C4DGG8;F5H2E6;F5H1H2	9	Cell division cycle and apoptosis regulator protein 1	CCAR1	132.82	28.6	277.62	26	26	26	350	-0.125389	1.22877		0.0848885	1.14466		0.090118	0.763896		25.4537	26.096	25.7883	25.5939	26.152	24.6273	25.7791	25.6962	25.4291	25.4828	25.9586	25.4018	26.1303	25.935	26.5584	25.7452	26.2281	26.3222	25.9027	26.7647	22.9004	22.7497	22.7427	22.6752	22.7644	22.6375	22.5743	22.5763	22.6085
P09543	P09543	5	2,3-cyclic-nucleotide 3-phosphodiesterase	CNP	47.578	55.6	277.32	22	22	22	325	0.0328217	0.433142		-0.0178555	0.210936		0.254818	3.53724		25.745	26.8726	26.5719	26.2172	26.1624	25.2561	26.6819	26.7146	26.4325	26.627	26.6659	26.4606	26.6439	26.4026	26.8917	25.8992	26.6085	26.2684	25.9801	26.9787	23.3231	23.1982	23.1906	23.2526	23.2061	23.2133	23.2706	23.2369	23.2594
O94804	O94804	2	Serine/threonine-protein kinase 10	STK10	112.13	37.3	277.25	37	35	35	556	-0.301389	3.71056		0.0085289	0.0673935		0.00849686	0.0703169		25.8142	26.5416	25.9504	26.1145	26.335	25.1092	25.8802	25.821	25.618	26.2438	26.2761	25.9176	25.9992	26.0942	26.8392	26.3444	26.6966	26.1903	25.8985	26.8299	22.5347	22.4752	22.4691	22.4979	22.5026	22.1872	22.1114	22.1609	22.1449
Q9P2J5	Q9P2J5;A0A6I8PIT3;A0A6I8PIV1;A0A6I8PRS0;A0A6I8PL42;B4DER1;A0A6I8PS05;A0A6I8PLB8;A0A6I8PLB3;A0A6I8PIP7;A0A6I8PTV8	13	Leucine--tRNA ligase, cytoplasmic	LARS	134.46	53.5	275.92	57	57	57	946	-0.0106941	0.162402		-0.150497	2.40554		0.0796242	1.65619		27.325	28.3331	28.1287	27.9703	28.1133	27.201	28.3415	28.0873	27.9676	28.2874	27.8237	27.7273	27.943	27.7673	28.4709	27.4191	27.9237	27.754	27.3594	28.4877	23.9912	23.8782	23.9103	23.8491	23.9213	23.8769	23.8923	23.9033	23.8913
Q9BXP5	Q9BXP5;H7C3A1	7	Serrate RNA effector molecule homolog	SRRT	100.67	39	275.91	37	37	37	591	0.311513	2.11043		0.284927	2.32713		-0.108997	1.84588		26.4735	27.0145	26.9583	26.6812	27.125	26.5117	27.8439	27.1661	27.3111	27.7599	27.1697	26.8595	27.1308	27.1407	27.8289	26.9596	27.3009	27.5133	26.8738	27.6096	23.0206	22.7582	22.867	22.6567	22.9258	23.0283	23.219	23.113	23.0604
Q32Q12	Q32Q12;J3KPD9;P22392	5	Nucleoside diphosphate kinase;Nucleoside diphosphate kinase B	NME1-NME2;NME2	32.642	68.5	275.69	20	20	8	1054	0.545255	4.65753		0.223682	2.72973		0.246952	2.09833		29.8055	30.8726	30.4767	30.0042	30.7026	30.4603	31.24	30.9432	31.0062	31.1203	30.9633	30.7248	30.7167	30.8961	30.9724	30.7367	30.9488	30.8137	30.5863	30.9818	27.6726	27.6172	27.5289	27.5536	27.5514	28.2973	28.1776	27.9878	28.1638
P18754	P18754;C9JW69;C9JRH2;C9J3R0;C9JMJ4;C9JQZ4	6	Regulator of chromosome condensation	RCC1	44.969	68.6	274.71	18	18	18	421	0.221803	1.96089		0.156027	0.951639		0.359607	3.95892		26.1845	27.1789	26.9493	27.3148	27.1426	26.2962	27.5756	27.4955	27.3125	27.4144	27.4118	27.3677	27.3109	27.4563	27.4364	26.897	27.2307	27.4028	26.9465	27.2791	23.9226	23.6076	23.7372	23.8519	23.7978	24.1655	23.9424	23.9583	23.9701
Q15003	Q15003;E9PHA2	3	Condensin complex subunit 2	NCAPH	82.562	42.1	274.6	23	23	4	434	0.0171768	0.191133		0.174657	2.67491		0.126266	1.05872		25.5174	26.6747	25.9745	25.9993	26.2472	25.4526	26.6773	26.3388	26.1813	26.3963	26.6583	26.6105	26.3166	26.6022	27.0127	26.2602	26.3623	26.3734	25.952	26.7247	23.3343	23.2534	23.3246	23.223	23.3745	23.2584	23.3255	23.2843	23.3889
P29966	P29966	1	Myristoylated alanine-rich C-kinase substrate	MARCKS	31.554	39.8	273.32	9	9	9	246	-0.201236	0.826848		-0.55111	1.74454		0.0785503	1.1875		25.6937	27.2505	26.0015	25.4619	26.1374	24.63	25.4425	24.6957	25.2421	25.8732	26.0157	24.8638	26.5078	24.7352	26.7593	25.0858	26.3103	26.3489	24.0931	26.174	24.2204	24.0697	24.334	24.1276	24.0057	23.9227	24.0698	23.9636	23.5582
P12236	P12236	1	ADP/ATP translocase 3;ADP/ATP translocase 3, N-terminally processed	SLC25A6	32.866	53.7	273.12	18	8	4	167	0.44569	2.93373		0.27482	1.60653		-0.646774	2.60647		25.7544	26.7833	26.4387	27.1068	26.9456	26.5069	27.3792	27.3725	27.4394	27.0732	27.1582	26.9485	26.8935	26.9122	24.7754	26.8529	26.6186	25.9807	26.9797	27.1664	25.1051	24.9268	25.0798	25.3671	25.267	25.6301	25.5954	25.6675	25.6714
P23634	P23634	7	Plasma membrane calcium-transporting ATPase 4	ATP2B4	137.92	32	272.97	30	30	17	390	-0.329941	2.48574		-0.397613	4.93221		0.363181	1.9366		24.974	25.7743	25.9126	25.2959	25.1109	24.1753	25.3939	25.0361	25.0206	25.3171	24.2699	25.2075	25.0323	24.8811	26.0897	24.5279	25.8139	24.9205	24.2891	25.6316	22.095	22.0563	22.1638	22.1969	22.1434	22.0681	21.7202	21.7984	21.6091
P61254	P61254;J3QRI7;J3QQQ9;J3QQV1;J3QRC4	7	60S ribosomal protein L26	RPL26	17.258	53.8	272.01	15	15	4	222	-0.549268	1.97287		-0.0593285	0.184231		-0.407675	5.52879		27.4748	28.3324	27.8135	27.3773	27.5147	25.9493	27.136	26.8011	26.9289	26.322	27.9234	27.2845	27.9792	27.2251	28.2781	27.2424	27.4166	26.7822	27.6446	27.6033	25.4556	25.3645	25.0878	25.1297	24.8796	24.8042	25.0674	24.4157	24.4473
O95239	O95239	5	Chromosome-associated kinesin KIF4A	KIF4A	139.88	42.2	271.85	45	45	44	528	0.49443	3.61917		0.543808	3.8655		-0.442594	2.05573		24.8211	25.6326	25.1876	25.2274	25.3512	25.421	26.1574	25.7173	25.8478	26.2261	26.6091	26.0433	26.1782	26.337	26.7981	25.8474	27.2452	25.571	25.8601	25.9889	22.3611	22.2954	22.2185	21.9994	22.2424	22.8938	22.7213	22.5954	22.7211
P51148	P51148;K7ERI8;K7ERQ8;K7ENY4	11	Ras-related protein Rab-5C	RAB5C	23.482	68.5	271.24	13	13	10	409	0.139804	0.915919		0.00983276	0.111661		0.279768	1.92608		26.4885	27.3295	27.0562	27.1851	27.5722	27.1605	27.6893	27.0892	27.875	27.668	27.6371	27.5054	27.5049	27.9064	27.5917	27.3646	27.4816	27.4706	27.5866	27.7212	24.8874	24.9926	24.9481	24.9906	24.9956	25.4032	24.9831	24.9827	25.0901
Q13573	Q13573;G3V3A4;G3V4X8	3	SNW domain-containing protein 1	SNW1	61.494	42	270.95	18	18	13	313	-0.812983	5.81582		0.19497	3.00805		0.197278	3.86922		25.165	25.945	25.5343	25.7311	25.9786	23.9036	24.4416	24.0137	24.7065	24.9611	26.0824	25.6279	26.0195	26.0939	26.5636	25.9765	25.5255	25.7361	25.8442	26.2428	22.9374	22.8227	22.7566	22.7694	22.7832	22.185	22.0127	21.8748	22.0369
P30419	P30419;A0A7I2V539;A0A7I2V3X4;A0A7I2V3U5	9	Glycylpeptide N-tetradecanoyltransferase 1	NMT1	56.806	52.4	270.32	25	25	20	314	0.0267548	0.189696		0.028487	0.13711		0.175257	2.02536		25.011	25.7701	25.9407	24.9316	25.4792	25.0615	26.5438	25.8188	25.9227	25.969	25.5041	25.3243	25.5201	25.9259	26.4506	25.9843	26.2107	25.7314	25.3821	26.1535	22.9355	22.9155	23.0645	22.7909	22.8576	22.856	22.973	22.9259	22.8967
P53041	P53041;H0YDU8;A8MU39	3	Serine/threonine-protein phosphatase 5;Serine/threonine-protein phosphatase	PPP5C	56.878	55.7	269.72	26	26	26	456	0.252504	1.18356		0.0299282	0.140414		0.0727352	0.520586		25.5145	26.7246	26.5153	26.4494	26.6204	25.8353	27.0616	26.6399	26.55	26.7385	26.6675	26.0086	26.4521	26.9595	27.0046	26.0627	26.6444	26.3306	26.5539	26.906	22.9947	23.262	23.174	23.2056	23.3589	23.8195	23.3352	23.2107	23.4189
Q00688	Q00688	2	Peptidyl-prolyl cis-trans isomerase FKBP3	FKBP3	25.177	66.1	268.93	19	19	19	378	0.0792389	1.52924		-0.134735	1.99475		0.0998466	0.588321		26.0162	27.2033	26.8398	27.1464	27.086	26.6129	27.2107	26.8964	26.8312	27.5449	26.7248	26.6498	26.963	26.8573	26.7371	27.0386	26.8896	26.9775	26.3553	27.1348	24.4442	24.3106	24.3231	24.3133	24.3963	24.4406	24.4843	24.4067	24.4359
P04818	P04818	1	Thymidylate synthase	TYMS	35.716	55.6	268.8	16	16	16	295	0.532844	4.6406		0.299602	3.30317		0.0375484	0.510157		25.8121	26.4762	26.1616	26.2493	26.5121	26.1913	27.5534	27.1286	27.3136	27.3984	27.1457	26.218	26.8091	26.9392	27.3129	25.6793	25.8742	25.6457	25.1643	26.1369	23.8861	23.8327	23.6331	23.6955	23.7382	24.2044	24.3299	24.1913	24.3215
P78347	P78347;A0A8I5KVB5;A0A494C1K3	5	General transcription factor II-I	GTF2I	112.42	45.1	268.72	38	38	38	616	-0.146128	1.73342		-0.010067	0.0680672		-0.383158	3.43823		26.1197	26.7475	26.7304	26.5428	26.6842	25.2774	26.5672	26.4988	26.4535	26.4108	26.8424	26.6676	26.6486	26.5109	27.0829	26.5894	26.6391	26.731	26.2122	26.8578	22.7657	22.6169	22.6428	22.5534	22.6214	22.3553	22.506	22.5366	22.5468
P49189	P49189	1	4-trimethylaminobutyraldehyde dehydrogenase	ALDH9A1	53.801	51.6	268.3	23	23	23	485	0.0912655	0.775677		-0.237078	2.16599		-0.0737885	1.07233		26.3178	27.3545	26.9866	26.9398	26.9044	26.3734	27.58	27.2483	26.7996	26.7313	26.9744	26.6512	26.7409	26.723	26.8358	26.7754	26.8608	26.7902	26.504	26.9191	23.2362	23.2157	23.1356	23.4806	23.327	23.3577	23.3729	23.3897	23.331
P60983	P60983;G3V4P8	8	Glia maturation factor beta	GMFB	16.713	66.9	267.56	11	11	11	191	0.137377	1.42721		-0.0589439	0.341474		-0.114879	0.866149		26.7608	27.9994	27.0054	27.7152	27.3896	26.6498	27.7476	27.4117	27.389	27.5963	27.5516	27.4589	27.6245	27.3326	27.5632	27.1585	27.2115	26.7722	26.8961	27.9519	24.9112	24.9564	24.99	25.0524	24.9486	25.0818	25.2523	25.1189	24.9456
Q16204	Q16204	1	Coiled-coil domain-containing protein 6	CCDC6	53.29	36.9	267.49	19	19	19	277	0.0471645	0.27763		0.0519306	0.309705		-0.170802	1.28507		25.0927	26.1026	27.032	25.5863	25.4406	24.7492	25.4093	25.8401	25.574	25.6424	25.9431	25.9076	25.5905	25.9734	26.434	25.2648	25.625	25.4362	25.4624	26.2206	23.8569	23.63	23.5247	23.594	23.7462	23.8206	23.6394	23.6068	23.7702
O95202	O95202	1	LETM1 and EF-hand domain-containing protein 1, mitochondrial	LETM1	83.353	38	267.12	29	29	29	437	0.109306	1.24258		-0.0225651	0.129828		0.0488663	0.266505		25.7511	26.6369	26.3942	26.398	26.5137	25.6425	26.6741	26.4594	26.3376	26.4659	26.5462	26.3579	26.0994	26.0589	26.8371	26.0447	26.7296	26.6845	26.1522	26.6065	23.1485	22.9983	23.0593	23.1876	23.1405	23.3537	23.185	23.1842	23.1526
P30519	P30519;A0A087WT44;I3L159;I3L1F5	9	Heme oxygenase 2	HMOX2	36.032	63.9	267.05	18	18	18	348	-0.263309	2.98506		-0.0483948	0.460341		0.0712032	0.771664		25.1559	26.4606	25.92	25.9768	26.0664	25.062	26.3166	25.4902	24.9789	25.9334	25.9833	26.0435	26.1867	25.9268	26.684	26.0116	26.1872	26.2336	25.3836	26.1303	23.1975	23.2389	23.2196	23.2798	23.2103	22.8447	23.0244	23.022	22.8473
Q32P28	Q32P28	3	Prolyl 3-hydroxylase 1	LEPRE1	83.393	45.2	266.52	22	22	22	377	0.634085	4.3811		0.340069	2.26929		-0.034713	0.407138		25.3202	25.5218	25.7769	25.8053	25.7771	25.8439	26.2098	26.4909	26.6583	26.5926	26.0983	25.8497	25.4591	26.3171	26.4663	25.8531	26.4916	26.2888	25.9221	26.3597	22.4771	22.4662	22.3057	22.2593	22.264	23.1689	23.0928	22.918	22.8291
P35237	P35237;A0A024QZX5;A0A087X1N8;A0A2R8YD12;A0A2R8Y6A7	9	Serpin B6	SERPINB6	42.621	69.7	266.2	23	23	22	504	-0.0984386	1.15549		-0.185604	2.45644		0.400921	3.08683		27.0432	28.2808	27.7872	27.9645	28.1061	27.0385	28.0937	27.9855	27.9647	28.0149	27.8663	27.4353	27.8965	28.0238	28.1703	27.4654	27.83	28.0547	27.6334	28.0406	24.9901	24.9745	25.0085	25.062	25.1148	24.8559	24.9215	24.9051	25.0829
O76021	O76021;J3QSV6;I3L3U9	6	Ribosomal L1 domain-containing protein 1	RSL1D1	54.972	50.6	266.05	30	30	30	339	-5.02002	6.6627	+	-0.159915	0.558842		-0.0898815	0.985207		25.7018	26.9959	26.3877	26.4722	26.7664		21.7016	21.5966	22.6563	21.1139	26.6378	26.3629	26.1668	26.4649	26.7528	21.5853	23.7715	21.6994	22.5906	23.7032	23.3931	23.5831	23.1322	23.4865	23.3058		18.3652	18.4249	19.2955
Q9UBU9	Q9UBU9;E9PIN3;B4E227	7	Nuclear RNA export factor 1	NXF1	70.182	48.9	265.82	25	25	25	474	0.470168	5.66605		0.19138	3.46971		-3.9732	3.93477	+	25.3601	26.6638	26.4141	26.611	26.5138	26.1391	27.2642	26.8253	26.8312	26.9053	26.7195	26.5856	26.5413	26.5486	26.7902	26.6988	26.9889	26.8693	26.5982	26.945	23.7439	23.6497	23.7214	23.6695	23.667	24.0824	24.2551	24.1722	24.0803
P51572	P51572;A0A2R8Y5M6;C9JSP1;C9JQ75;C9J0M4	7	B-cell receptor-associated protein 31	BCAP31	27.991	55.3	265.35	20	20	20	459	0.148375	1.3024		-0.102697	0.644473		0.442989	6.54486		27.3444	28.5422	28.1115	28.0539	28.1239	27.524	28.6054	28.5908	28.3405	28.5771	28.1724	28.0023	28.0707	28.1668	28.1434	27.9761	28.3512	28.3302	27.6386	28.2641	26.0132	26.0546	25.9438	25.8014	25.8509	25.9746	26.0662	26.1157	26.0228
P06454	P06454;B8ZZQ6;B8ZZA1;B8ZZW7;H7C2N1	5	Prothymosin alpha;Prothymosin alpha, N-terminally processed;Thymosin alpha-1	PTMA	12.203	42.3	264.88	9	9	9	407	0.435978	0.751866		0.345874	0.570212		-0.100439	0.598954		26.041	27.8604	28.6008	27.9012	27.0817	26.371	28.227	28.0481	27.5538	28.0292	27.6336	27.7801	27.9737	27.6057	27.8846	26.9394	26.9379	26.919	26.7353	27.5042	24.9979	25.9567	26.2075	26.1339	25.1094	25.8083	26.3419	26.2751	25.7562
Q01844	Q01844;B0QYK0;A0A0D9SFL3;C9JGE3;H7BY36	5	RNA-binding protein EWS	EWSR1	68.477	14	264.75	8	8	8	198	0.0483215	0.215437		0.152657	1.16033		-0.36003	0.602671		24.1531	25.094	25.3321	25.4492	24.9481	24.2348	25.6935	25.5913	25.0077	25.3278	25.5016	25.7453	25.5802	25.0794	25.9275	24.9286	25.5332	25.7082	24.0737	25.8931	22.5859	22.4408	22.7656	22.5666	22.3945	22.5035	22.7049	22.7859	22.4462
Q96T88	Q96T88;A0A087WVR3;A0A087WTW0;A0A087WWG9	4	E3 ubiquitin-protein ligase UHRF1	UHRF1	89.813	45.3	264.65	29	29	28	447	0.143791	0.745639		0.733392	4.37474		-0.0013855	0.00404998		24.9146	25.8584	25.6442	25.2803	25.4392	25.4738	25.7134	25.7467	25.7349	26.011	27.0156	26.3571	26.3653	26.5084	26.9206	25.3332	24.9399	25.1732	25.1836	25.0481	21.918	21.7607	21.6358	21.5277	21.7126	21.9716	21.6027	21.8674	22.0204
Q15436	Q15436;F5H365	9	Protein transport protein Sec23A	SEC23A	86.16	40.4	264.38	25	22	22	557	-0.201968	3.52065		-0.278813	2.81688		-0.187443	1.14167		25.9838	27.1949	26.8906	26.613	26.7642	24.9949	26.4535	26.4737	26.6725	26.6196	26.3231	26.072	26.3796	25.9612	27.1295	26.077	26.4681	26.598	25.9876	26.9681	23.2495	23.2192	23.2869	23.2673	23.2558	22.9759	23.0798	23.0635	22.9973
P10599	P10599	1	Thioredoxin	TXN	11.737	89.5	263.84	12	12	12	517	0.51261	3.78043		0.197949	1.55222		-0.103366	0.936584		29.061	30.2064	29.8102	29.7516	29.7927	29.7343	30.5109	30.2874	30.1772	30.22	30.2005	29.9751	29.8005	29.9372	30.2127	29.9739	30.2069	29.9995	29.7865	29.8381	27.1331	27.2172	27.0894	27.2385	26.9485	27.6134	27.7897	27.751	27.5374
Q15008	Q15008	4	26S proteasome non-ATPase regulatory subunit 6	PSMD6	45.531	57.3	263.31	29	29	29	411	0.121294	1.18617		0.0702873	0.722486		0.20137	1.88019		26.4204	27.334	26.7117	26.9604	27.2572	26.001	27.4654	26.9674	27.0145	27.4462	26.9321	27.1642	26.9888	27.0782	27.4455	26.4535	27.1978	27.1716	26.0291	27.2056	24.0378	23.8451	23.8076	23.7883	23.8628	23.897	24.0891	23.9379	23.9737
P30048	P30048	1	Thioredoxin-dependent peroxide reductase, mitochondrial	PRDX3	27.692	57.8	262.98	16	16	16	362	0.0471291	0.325274		-0.121278	1.3683		0.0793175	0.846001		27.6963	28.8789	28.3941	28.6323	28.9781	27.4899	29.1882	28.7109	28.6011	29.1486	28.5195	28.4282	28.5301	28.7952	28.8651	28.427	28.2889	28.8134	28.2673	28.6818	25.8682	26.0253	26.1142	26.084	26.0307	25.9036	26.1132	26.1157	26.0537
P61011	P61011;G3V480;A0A7I2V5K0;G3V4F7;A0A7P0PJI2;A0A7I2V584	10	Signal recognition particle 54 kDa protein	SRP54	55.704	51	262.97	23	23	23	395	-0.120905	1.20609		-0.0569847	0.441841		-0.0510136	0.322004		25.3453	26.4883	26.0386	25.9153	26.3194	25.2336	26.3703	26.1502	25.5624	25.9227	26.4271	26.3574	25.8381	26.2473	26.8446	25.7199	26.254	25.191	25.4919	26.9848	23.7756	23.8323	23.8249	23.7298	24.0138	23.6323	23.7814	23.7678	23.7155
Q16543	Q16543;K7EQA9;K7EKQ2	5	Hsp90 co-chaperone Cdc37;Hsp90 co-chaperone Cdc37, N-terminally processed	CDC37	44.468	52.9	262.75	25	25	25	567	0.295561	2.31494		0.118238	0.715453		-0.111988	0.751193		27.4778	28.4433	28.2294	27.8899	28.2744	28.0069	28.802	28.4629	28.3039	28.5414	28.4493	28.5196	28.1679	28.3299	28.7709	28.1704	28.1004	28.3947	27.9052	28.4241	25.7862	25.56	25.6369	25.5098	25.6275	25.9483	26.0719	25.7559	25.8038
Q14126	Q14126	6	Desmoglein-2	DSG2	122.29	34.7	262.31	26	26	26	319	-0.00789146	0.0301231		-0.272174	1.3215		0.0295414	0.125467		24.7582	25.8313	24.8835	25.0648	25.4993	24.0847	25.3587	25.0867	24.9071	25.7273	24.4722	24.9699	24.5797	24.6556	25.9567	23.6	24.1967	24.7678	23.1039	25.1902	22.1799	22.2296	22.0451	22.1956	22.3134	21.9722	22.159	22.2256	22.1096
P0DP25	P0DP25;P0DP24;P0DP23;E7EMB3;Q96HY3;G3V361;A0A590UJI2	12		CALM2;CALM1	16.837	56.4	262.29	10	10	10	197	-0.49938	1.11737		-0.383572	0.926395		-0.738812	2.49179		24.9818	27.3484	26.1772	26.4995	26.1043	23.5806	25.9769	25.9112	25.5592	26.088	26.0632	25.7417	25.9039	24.9859	26.3195	25.1133	25.2516	25.69	24.3446	26.3776	23.8767	24.748	24.2258	24.3842	23.8069	23.0398	23.8122	23.894	23.7475
Q5SW79	Q5SW79	5	Centrosomal protein of 170 kDa	CEP170	175.29	35.5	261.91	44	44	4	472	-0.270366	2.72958		-0.13172	1.98852		-0.745322	1.93308		24.9885	26.1382	25.4741	25.5768	25.2594	24.8469	25.665	25.3581	24.8546	25.57	25.562	25.7065	25.678	25.2146	25.7335	25.3686	25.6663	25.9106	24.7302	25.7172	22.1143	21.8883	22.0117	22.0045	21.9833	21.8558	21.7073	21.5847	21.6958
Q9Y2L1	Q9Y2L1;G3V1J5;F2Z2C0	3	Exosome complex exonuclease RRP44	DIS3	109	39	261.82	27	27	27	421	-0.0696926	0.949169		-0.00114326	0.0125787		-0.0565941	0.555594		25.1872	26.0816	25.5301	25.79	25.9732	25.1638	26.032	25.7805	25.8934	25.9238	26.0883	25.756	25.6667	26.1907	26.4147	26.0897	25.9283	26.1988	26.1791	26.616	22.0865	21.986	21.997	22.1154	22.0769	21.9421	22.0849	21.9768	21.9977
P53999	P53999	3	Activated RNA polymerase II transcriptional coactivator p15	SUB1	14.395	55.1	261.69	9	9	9	244	0.0848289	0.549114		-0.0671352	0.418858		0.297253	3.26058		26.1927	27.328	27.5784	27.0073	27.6933	26.9469	27.3007	27.573	27.3262	27.7341	26.9939	26.994	26.6636	27.122	27.8049	27.1247	27.2261	27.6557	27.2031	27.9478	25.3028	25.6514	25.561	25.3172	25.5224	25.5015	25.6029	25.6227	25.4967
Q14166	Q14166	2	Tubulin--tyrosine ligase-like protein 12	TTLL12	74.403	44.4	261.63	22	22	22	396	0.133875	1.54717		0.0714935	0.707269		0.049345	0.255653		25.8043	26.6266	26.1984	26.174	26.582	25.7739	26.5142	26.5224	26.495	26.5621	26.79	26.4558	26.1507	26.5815	26.7987	26.2295	26.0387	26.5836	25.79	26.6765	23.2133	23.1155	23.153	23.0879	23.2128	23.1783	23.198	23.3377	23.3992
Q9NPQ8	Q9NPQ8	7	Synembryn-A	RIC8A	59.709	56.5	261.57	23	23	22	494	0.317926	3.71169		0.381358	3.7309		0.065786	0.726527		25.9713	27.1151	26.6403	26.5477	26.5153	26.5365	27.1623	26.9584	27.005	27.2151	27.3594	26.7192	26.9106	27.0975	27.3617	26.6782	26.8934	26.8067	26.3655	27.0413	22.8519	22.9552	22.8624	22.8488	22.7084	23.2696	23.144	23.0944	23.1708
P35241	P35241;A0A2R8Y5S7;A0A2R8Y7M3	8	Radixin	RDX	68.563	70	261.34	49	32	31	417	-0.0324986	0.149199		-0.0623478	0.262091		0.289582	3.09101		26.4367	27.5083	27.4529	26.5299	26.8046	26.043	27.4714	27.5004	27.0127	26.8152	27.131	27.2419	27.1138	26.7348	27.6333	26.9834	27.1053	27.041	26.5417	27.152	23.8936	23.7771	23.6947	23.5667	23.4706	23.6923	23.7743	23.6269	23.5729
Q70UQ0	Q70UQ0	1	Inhibitor of nuclear factor kappa-B kinase-interacting protein	IKBIP	39.309	48	261.19	17	17	17	253	0.0630955	0.361328		-0.184588	1.64457		-0.138799	0.766285		24.8583	25.889	26.2764	25.7038	25.4364	25.3657	26.2398	25.9361	25.2752	25.4317	24.7318	25.0801	26.7619	25.0488	26.203	25.4159	26.0436	27.0078	25.4933	26.0383	23.2058	23.2075	23.1444	23.3422	23.1498	23.5265	23.3028	23.1907	23.1882
A0A590UK80	A0A590UK80;Q13247;A0A590UJK4;A0A590UK01;A0A590UJP7	11	Serine/arginine-rich splicing factor 6	SRSF6	120.93	11.9	260.64	17	17	13	304	0.245469	2.3636		0.137275	1.14093		-0.0169174	0.0955808		27.3217	28.0448	27.8143	27.7085	27.8025	27.5528	28.1398	28.1262	27.9121	28.4432	28.0661	27.6952	28.1661	28.0638	28.3216	27.8799	27.85	28.1977	27.8751	28.3799	25.4654	25.2311	25.1795	25.1686	25.2334	25.5237	25.5343	25.4689	25.3986
O15347	O15347;E7ES08;E7EQU1;E9PES6	4	High mobility group protein B3	HMGB3	22.98	53.5	259.47	16	16	16	331	-0.715217	2.94483		-0.633039	2.52424		0.187631	1.80361		26.5818	27.8787	27.487	28.549	27.7212	25.5254	26.7672	27.248	26.904	27.0354	26.542	26.5535	27.0928	27.0621	27.5101	26.3727	26.8891	27.1959	27.0073	27.5035	25.459	25.5432	25.5755	25.9493	25.7213	24.5485	24.7883	25.1581	25.129
Q06210	Q06210;A0A6I8PTT9;A0A6I8PRN4	4	Glutamine--fructose-6-phosphate aminotransferase [isomerizing] 1	GFPT1	78.806	54.4	259.29	31	31	27	553	-0.143845	1.72064		-0.210009	2.97358		-0.531603	2.0527		26.6019	27.4303	27.137	27.0751	27.32	26.2401	27.5704	26.8938	27.1259	27.1638	26.7392	26.7608	26.9374	26.9866	27.3075	27.0873	26.8339	26.5016	26.4529	27.2152	23.6459	23.5763	23.6005	23.4454	23.552	23.4713	23.5371	23.3632	23.3558
Q6XZF7	Q6XZF7	1	Dynamin-binding protein	DNMBP	177.35	41.5	259.25	51	51	18	655	-0.525364	5.44285		0.0482967	0.793763		-0.0951054	0.968196		25.4845	26.8441	26.1159	26.4642	26.464	24.3586	25.4155	25.6425	25.5545	25.4082	26.2997	26.1124	26.4484	26.388	26.8848	26.1954	26.3944	26.1286	26.0358	26.9568	23.3164	23.2166	23.2542	23.1469	23.2226	22.7908	22.7212	22.5725	22.7613
O95372	O95372;Q5QPQ1;Q5QPN9;Q5QPQ0;Q5QPQ3;Q5QPQ2	7	Acyl-protein thioesterase 2	LYPLA2	24.737	45	259.23	7	7	7	150	-0.357302	1.22287		-0.294712	1.05321		0.0745926	1.13245		24.0223	26.2364	25.12	25.5811	24.9916	23.3008	25.1658	25.0573	24.8997	24.4434	24.7913	24.8012	24.9504	24.783	25.7312	24.8121	24.4578	25.2544	24.6274	25.6548	22.3059	23.0202	22.6389	23.1404	22.8731	22.169	22.5032	22.5284	22.5179
P20618	P20618	1	Proteasome subunit beta type-1	PSMB1	26.489	58.9	258.19	15	15	15	295	0.0911293	1.28486		-0.10481	2.03825		-0.187844	0.488727		27.0679	28.2644	27.544	27.8258	27.9881	26.8794	28.2504	27.9225	27.7991	28.0877	28.0314	27.6407	27.7608	27.5399	28.1792	27.6134	27.6415	27.8624	26.8917	27.8692	24.4638	24.4094	24.4364	24.4851	24.4738	24.5192	24.6734	24.478	24.4727
P49790	P49790	1	Nuclear pore complex protein Nup153	NUP153	153.94	33.6	257.8	37	37	37	518	-0.459325	4.52714		0.0279259	0.173183		0.0161396	0.125773		25.3367	26.2911	26.1805	25.8211	26.2933	24.3867	25.8266	25.7456	25.4027	25.7117	26.6098	26.3865	26.2826	26.2291	26.474	25.8875	26.113	26.2907	25.8285	26.6942	23.0384	22.7853	22.8831	22.7756	22.8504	22.3991	22.4507	22.4839	22.3624
O15382	O15382;B3KSI3;M0QZ10;M0QXF9;M0QZP4	6	Branched-chain-amino-acid aminotransferase, mitochondrial;Branched-chain-amino-acid aminotransferase	BCAT2	44.287	41.6	257.66	12	12	12	254	0.095512	1.13621		-0.232928	2.69984		0.0191063	0.14684		24.6077	25.9793	25.792	25.9792	25.995	25.2903	26.3547	26.2351	26.0198	26.0346	25.4994	25.7831	26.3065	25.6956	25.8335	25.3746	26.0701	25.6696	25.1573	26.2777	23.0714	23.0405	23.1807	23.2132	23.0918	23.1155	23.297	23.2745	23.1947
P15121	P15121;E9PCX2	4	Aldose reductase	AKR1B1	35.853	63	257.09	14	14	14	424	0.186961	2.48885		-0.118312	1.3749		-0.207093	1.58694		27.0721	28.4115	28.1553	28.2459	28.0518	27.3491	28.4782	28.5426	28.3356	28.2566	27.9675	27.7069	27.9234	27.9382	28.1973	27.9966	27.9429	28.3293	27.8009	28.0752	24.8484	24.8857	24.9682	25.0188	24.7762	25.0922	25.1067	25.1228	25.061
P61981	P61981	1	14-3-3 protein gamma;14-3-3 protein gamma, N-terminally processed	YWHAG	28.302	75.3	257.09	21	15	15	418	-0.049604	0.384774		-0.0441341	0.401372		0.0569847	0.407727		27.4778	28.7025	28.1672	27.7914	28.0808	27.3755	28.651	27.9847	27.5792	27.8268	28.1159	28.0072	28.187	27.9531	28.102	28.2391	28.3164	27.748	27.3472	28.0208	24.9559	24.9502	24.761	24.8312	24.8382	24.7577	24.9672	24.766	24.7345
Q96SB4	Q96SB4;H3BLV9	9	SRSF protein kinase 1	SRPK1	74.324	38.9	256.56	24	24	19	464	0.0731659	0.837289		0.160696	2.49369		-0.0256012	0.133591		26.3261	27.1753	27.3301	26.3181	27.5074	26.5658	27.6695	27.2743	26.7383	27.4813	27.2464	27.2069	27.2353	27.3316	27.7464	26.855	27.2474	27.1255	25.9665	27.1503	24.4267	24.4167	24.461	24.3546	24.3939	24.4901	24.622	24.36	24.4842
P56545	P56545	2	C-terminal-binding protein 2	CTBP2	48.944	41.6	256.32	14	14	11	258	-0.284486	3.13838		-0.0844273	0.924169		-0.0814827	0.505059		25.7235	26.6863	25.9655	26.0345	26.3929	24.5924	26.1407	26.4599	25.606	26.0361	26.2384	25.7264	26.4595	26.0834	26.5888	25.3551	25.4215	25.7748	25.3938	26.4767	23.2136	23.076	23.1825	23.0353	23.2601	22.7704	22.8211	22.9592	22.8927
P40937	P40937	6	Replication factor C subunit 5	RFC5	38.496	73.8	256.17	19	19	19	345	0.16284	1.05445		0.237554	1.80916		-0.126667	0.719271		24.4478	26.0362	25.764	25.1763	25.6463	24.9626	26.1951	26.2919	25.7503	25.8416	25.9153	25.8106	25.9119	25.9539	25.9417	25.2882	25.6223	25.2208	25.0167	25.7126	22.4244	22.8258	22.682	22.7835	22.7149	22.6875	22.8963	22.826	22.8715
P30044	P30044	1	Peroxiredoxin-5, mitochondrial	PRDX5	22.086	57.5	256.14	14	14	14	285	-0.612179	2.92278		-0.618822	3.27113		0.0424683	0.203173		26.5314	27.77	27.0409	27.4775	27.7873	25.5997	26.8987	27.0257	26.6664	27.1729	26.4405	26.5186	27.07	26.4846	27.3112	26.0543	26.3069	27.2762	25.581	27.6336	24.8719	24.9395	24.8704	24.9421	24.7162	23.8789	24.3844	24.5946	24.1875
P52294	P52294;C9JYI4	6	Importin subunit alpha-5;Importin subunit alpha-5, N-terminally processed	KPNA1	60.221	32.9	255.11	17	17	11	333	0.0450779	0.288468		-0.00539093	0.0290993		-0.483554	2.1352		24.7066	25.6532	25.4216	24.7766	25.041	24.1924	25.7449	25.804	25.5816	25.745	25.5877	25.0328	25.4414	24.9461	25.8675	25.3439	25.3407	25.5095	24.9412	26.1522	22.4907	22.4385	22.6694	22.5669	22.398	22.4282	22.5194	22.6724	22.6477
P55735	P55735;A8MXL6	3	Protein SEC13 homolog	SEC13	35.54	59.3	255	11	11	11	177	-0.133065	1.29354		-0.0780834	0.361803		0.123274	0.978515		25.7281	26.0512	26.5736	26.3789	25.9193	25.0099	26.2404	25.6478	26.0718	26.6055	25.6275	26.0462	26.0414	26.1108	26.797	26.2879	25.8095	26.2686	25.8504	26.3792	23.6203	23.7186	23.7472	23.6716	23.5735	23.5509	23.4681	23.5823	23.3905
Q15907	Q15907;P62491;H3BMH2;H3BSC1	9	Ras-related protein Rab-11B;Ras-related protein Rab-11A	RAB11B;RAB11A	24.488	58.3	254.69	14	14	14	366	0.0633419	1.37978		-0.0153309	0.260788		-0.0520069	0.320182		27.4539	28.3589	28.3627	28.1545	28.2797	27.7514	28.4812	28.0889	28.5247	28.2953	28.0795	28.166	28.4171	28.109	28.5153	27.9579	28.2303	28.4832	28.0827	28.3156	25.2137	25.216	25.2869	25.2441	25.1972	25.3064	25.3398	25.2471	25.3367
Q92878	Q92878;A0A1W2PQ90;A0A494C1B7	11	DNA repair protein RAD50	RAD50	153.89	40	254.01	51	51	32	566	-0.111417	1.00834		-0.129263	1.15249		0.05266	0.886389		25.7598	26.1518	26.1479	25.655	26.0162	24.4356	26.9277	26.0848	25.7751	25.7132	25.4574	26.3984	25.5269	25.1099	26.5816	26.3569	25.704	26.649	25.1762	26.1227	23.4176	23.1483	23.2204	23.1545	23.3088	23.1371	23.1703	23.0599	23.0899
P11172	P11172;E9PFD2	5	Uridine 5-monophosphate synthase;Orotate phosphoribosyltransferase;Orotidine 5-phosphate decarboxylase	UMPS	52.221	49	252.89	22	22	22	393	0.0360794	0.138933		0.136246	0.896408		-0.101651	0.972623		25.7596	26.5189	26.3686	26.0079	26.1099	25.9298	26.2511	26.2299	25.8938	26.6753	26.9675	26.3686	26.2992	26.4243	26.9737	26.6353	26.6002	26.5583	26.2538	26.8092	23.8633	23.5643	23.5894	23.5713	23.5853	23.9601	23.5738	23.5627	23.5197
P40121	P40121;E7ENU9;A0A979HLS2;A0A979HLS1;B8ZZL6	6	Macrophage-capping protein	CAPG	38.498	52.6	252.78	14	14	14	418	-0.121886	0.838271		-0.448276	2.96629		0.219833	1.5932		27.0301	28.4845	28.2032	28.1179	28.4896	27.1637	28.1857	28.1303	28.0754	28.209	27.6283	27.3385	27.8485	27.6968	28.1279	27.498	27.8335	27.9417	27.3897	27.8695	24.6642	24.6874	24.7051	24.8852	25.0234	24.6779	24.6201	24.6056	24.7708
Q99436	Q99436	2	Proteasome subunit beta type-7	PSMB7	29.965	59.6	251.46	13	13	13	255	0.261117	2.43485		0.0810383	0.419878		-0.335061	1.51414		26.565	27.7409	26.7615	26.3826	27.0528	25.0269	27.7302	27.0017	27.1948	27.163	27.2117	27.1747	26.8357	26.8937	27.5004	26.8829	27.1386	26.8531	25.6459	27.3558	24.1989	24.1248	24.0956	23.9147	24.137	24.3383	24.4054	24.2581	24.2805
Q9UH99	Q9UH99;B0QY60;A0A8I5QKM0	6	SUN domain-containing protein 2	SUN2	80.31	48.1	251.42	26	26	3	382	-0.0539406	0.163094		-0.39984	1.63617		0.0622738	0.381383		25.0443	26.3019	26.3397	26.2441	26.3367	24.5062	26.4418	26.1469	25.7373	26.0052	24.931	25.0881	25.0946	25.1567	26.1777	24.8788	25.47	24.8533	25.091	26.0366	22.5618	22.7004	22.7972	22.9603	22.9395	22.3355	22.7465	22.929	22.8747
P21926	P21926;A6NNI4;A0A2R8Y478;A0A7I2V3T7;G8JLH6;A0A087WU13;F5GXT1;A0A7I2V3T0	8	CD9 antigen;Tetraspanin	CD9	25.416	31.1	251.27	7	7	7	160	-0.515633	3.27355		-0.702528	2.96759		-0.482064	2.49527		27.1801	28.6723	28.4411	28.4722	28.4891	25.3108	26.7934	28.0561	27.524	28.073	27.1484	27.5093	26.5024	27.1861	28.1567	27.3734	27.9304	27.866	26.8662	28.4587	26.2295	26.427	26.5951	26.5923	26.4902	25.814	26.113	26.0039	25.7893
P11766	P11766	5	Alcohol dehydrogenase class-3	ADH5	39.724	58.8	251.16	16	16	16	288	0.158668	0.996886		-0.116113	1.37712		-0.565612	3.13946		25.935	26.8812	26.5872	27.2459	27.4332	25.7801	26.9957	26.8565	26.7831	26.3441	27.0536	26.4468	26.5235	26.7912	26.905	26.2269	26.4929	26.8454	26.321	26.9092	23.9152	23.6576	23.7268	23.7626	23.8182	24.2149	23.884	23.9399	23.8171
Q13428	Q13428	1	Treacle protein	TCOF1	152.1	33.3	250.1	42	42	0	570	0.224794	1.3113		0.225318	1.39031		-0.0647182	0.678032		26.0939	26.2381	26.4139	26.0052	26.5593	25.6612	26.9075	26.7351	26.2895	26.5437	26.7737	26.5979	26.0197	26.4837	27.3075	26.1369	26.6026	26.4657	26.435	26.8696	22.7789	22.38	22.448	22.3328	22.5294	22.8	22.8975	22.6246	22.5984
P07099	P07099	2	Epoxide hydrolase 1	EPHX1	52.948	57.8	249.86	23	23	23	341	0.167057	1.30624		-0.0674507	0.58678		0.199903	1.20427		25.593	27.1003	26.5547	26.3272	26.673	25.9284	26.9803	27.013	26.7171	27.1534	26.1231	26.5449	26.7268	26.5227	26.9749	26.1707	26.3143	26.6407	26.1342	26.8808	23.5053	23.6632	23.6655	23.527	23.637	23.5742	23.698	23.7956	23.8094
O43172	O43172	1	U4/U6 small nuclear ribonucleoprotein Prp4	PRPF4	58.449	57.7	249.74	22	22	22	450	-0.213327	2.09669		0.0818462	0.805606		-0.039994	0.301425		25.585	26.7521	26.4085	26.455	26.3616	25.404	26.3419	26.1739	26.2032	26.3641	26.8523	26.5298	26.5271	26.6057	26.9557	26.28	26.4348	26.6671	26.0572	26.867	22.7851	22.66	22.6538	22.8476	22.8912	22.5491	22.4555	22.4975	22.6056
P09622	P09622;E9PEX6	4	Dihydrolipoyl dehydrogenase, mitochondrial;Dihydrolipoyl dehydrogenase	DLD	54.177	50.3	249.38	21	21	21	407	-0.0683983	0.576324		-0.0916943	0.621396		0.0895855	0.775863		26.0562	26.4668	26.8498	26.537	27.4052	25.953	26.9312	27.0239	26.1835	27.2796	26.7372	26.9208	27.0096	26.7882	27.3624	26.418	26.7483	27.0515	26.1959	27.0687	23.8096	23.8694	23.8521	23.6881	23.8801	23.5767	23.8032	23.822	23.7547
Q9BQG0	Q9BQG0;I3L1L3	4	Myb-binding protein 1A	MYBBP1A	148.85	49.5	249.22	53	53	53	838	-1.09834	6.21791	+	0.20406	4.12347		-0.0830605	0.655872		26.5695	27.752	27.3339	27.2742	27.3803	24.8642	26.2377	25.917	26.0728	25.1484	27.6024	27.4325	27.7324	27.7096	27.9855	25.6958	25.9266	25.8243	25.0571	26.0819	22.8827	22.9209	22.8668	22.809	22.8876	21.9134	21.6954	21.7447	21.9694
A8MVV6	A8MVV6;E9PSH3;E9PN41;J3KQ42;E9PPX8;O14817	7	Tetraspanin;Tetraspanin-4	TSPAN4	19.448	38.5	249.14	4	4	4	47	3.54817	2.49259	+	2.41029	1.36946	+	-1.19618	9.84094	+			23.0471	20.7532	23.6738	23.393	24.7535	24.699	22.8158	24.9431	22.8828	23.5663	23.7073	23.5874	23.9336	25.4221	21.4245	23.0243	23.2626	24.544					22.2251	22.709	23.0683	23.0445	22.3141
Q9BPX3	Q9BPX3	2	Condensin complex subunit 3	NCAPG	114.33	33.1	249.06	30	30	25	459	0.233764	3.44467		0.37447	4.32356		1.48327	0.704719		25.1519	26.562	26.1611	26.2157	26.1938	25.8551	26.529	26.4562	26.2839	26.4342	26.7471	26.4506	26.4988	26.4743	26.9384	26.1859	26.4737	26.0756	25.6686	26.3988	23.421	23.2558	23.4008	23.2737	23.346	23.576	23.6275	23.5215	23.5264
P62140	P62140;A0A8V8TQ71;B4DJ75;A0A8V8TRH9;H0Y3Y6	10	Serine/threonine-protein phosphatase PP1-beta catalytic subunit;Serine/threonine-protein phosphatase	PPP1CB	37.186	71.6	248.87	22	7	7	215	-0.0379154	0.205644		0.0537388	0.345934		0.111387	1.01928		25.3553	26.1961	25.9809	25.7457	25.3	25.0666	25.8302	25.7813	24.9419	26.1731	25.819	25.6469	26.2691	25.9657	26.6285	25.969	25.8555	26.0017	25.3145	26.6264	23.0011	22.9117	23.1866	22.9614	22.927	23.0391	23.0333	22.7477	22.9567
P33991	P33991;A0A3B3IU45;A0A3B3IT92;A0A3B3IS57;E5RG31;A0A3B3ITP6	13	DNA replication licensing factor MCM4	MCM4	96.557	55.7	248.81	41	41	41	686	0.969229	4.86048		0.5321	3.10009		0.0515865	0.331842		26.3405	26.4974	26.2668	25.8619	26.7979	26.9457	27.6996	28.0534	27.8195	28.2338	27.5006	26.8711	26.7965	27.4507	27.5697	26.6741	26.1624	26.9504	26.4221	26.6603	23.4363	23.0822	23.0832	22.831	23.0996	24.1038	24.1658	24.0295	23.9543
Q9NYL9	Q9NYL9;H0YNJ8;H0YKU1	4	Tropomodulin-3	TMOD3	39.594	55.7	248.62	17	17	17	297	-0.255541	3.21393		-0.168166	2.01403		0.11655	0.455641		26.1063	27.3912	26.9967	26.8525	27.0772	25.8512	26.5702	27.0447	26.7287	26.6886	27.0302	26.7028	26.6362	26.7803	27.4052	26.0147	26.5653	26.6591	25.5612	27.1005	24.4906	24.5161	24.58	24.6714	24.6257	24.2631	24.2222	24.3733	24.3822
Q96G03	Q96G03	4	Phosphoglucomutase-2	PGM2	68.283	47.5	248.58	28	28	28	551	0.326922	2.05096		0.14558	0.944087		-0.375798	2.16477		26.0801	27.3959	26.706	26.6506	27.089	26.7927	27.6527	27.3519	27.3438	27.2896	27.5662	27.3567	27.2606	26.8387	27.6625	26.7643	26.9093	27.2537	26.5198	27.4417	23.7216	23.4801	23.4594	23.3961	23.4174	24.0536	23.9454	23.6853	23.69
Q9Y2Z0	Q9Y2Z0	1	Suppressor of G2 allele of SKP1 homolog	SUGT1	41.024	61.9	247.04	18	18	18	425	0.106172	1.2124		0.1263	1.65969		0.139175	0.928083		25.8426	27.149	26.6324	26.5568	26.5534	26.1641	26.8021	26.5607	26.648	26.8293	27.1701	26.4693	26.8103	26.7898	27.0315	26.4585	26.9226	26.6162	26.1208	26.7617	23.4727	23.4335	23.4692	23.4125	23.4454	23.6079	23.672	23.4837	23.4065
P68400	P68400;E7EU96;A0A2R8YD58;A0A2R8Y5A0;A0A2R8YF43;Q8NEV1;A0A2R8YFU2;A0A2R8YDP2;A0A2R8Y4H0;A0A2R8Y4D6	23	Casein kinase II subunit alpha;Casein kinase II subunit alpha 3	CSNK2A1;CSNK2A3	45.143	55.8	246.91	17	17	17	371	-0.00214767	0.0164456		0.23121	2.15639		0.131235	1.49516		26.0434	27.7197	27.4294	27.2224	27.5553	26.6875	27.6786	26.7327	26.9466	27.3069	27.9063	26.861	27.8717	27.5453	28.0057	27.0717	27.6525	27.6058	26.8113	27.7593	24.5567	24.4994	24.7055	24.4645	24.5234	24.5051	24.6012	24.5298	24.5441
P04792	P04792;A0A6Q8PFK8;A0A6Q8PHJ6;A0A6Q8PGK1	10	Heat shock protein beta-1	HSPB1	22.782	90.2	246.6	20	20	20	684	0.0114109	0.114661		-0.114616	0.904941		0.265739	3.23903		28.3282	29.5038	28.8809	29.0681	29.5095	28.396	29.2832	29.2055	28.9607	29.2401	28.984	28.9852	28.8442	28.9768	29.1678	28.5634	28.9394	28.9522	28.4189	28.808	26.1809	26.2632	26.1491	26.1494	26.2323	26.2485	26.2453	26.2268	26.0898
Q15019	Q15019;B5MCX3;C9J2Q4	18	Septin-2	Septin-2	41.487	67.6	246.28	20	20	20	380	-0.0168102	0.120575		-0.140977	1.21739		-0.252456	2.85879		26.8775	28.1089	27.0573	27.1929	28.0809	26.4481	27.773	27.9107	27.242	26.9682	27.2234	27.45	26.8403	27.0416	27.9686	26.721	27.5619	26.8856	26.6518	27.6993	24.7731	24.6384	24.6783	24.7026	24.8858	24.7428	24.6375	24.7	24.8168
Q8WVM8	Q8WVM8;A0A7I2V5I2;A0A7I2V3B4;A0A7I2V4R0;A0A7I2V4B8;A0A7I2V5Z4;A0A7I2V3G4;A0A7I2V4U2;A0A7I2V320;A0A7I2V2U5;B7Z5N7;A0A7I2V448;A0A7I2V590;G3V2M8;A0A7I2V362;H0YIZ7;A0A7I2V3C9;A0A7I2YQR2;G3V5E2;A0A7I2V5H5;A0A7I2V534	35	Sec1 family domain-containing protein 1	SCFD1	72.379	46.7	246.05	25	25	25	390	0.0609638	0.387985		0.0985374	0.680525		-0.127674	0.892883		24.5673	25.9206	24.9808	25.1359	25.4534	24.8771	25.8455	25.7526	25.9076	26.0264	25.8688	25.3836	25.6111	25.5201	25.9809	25.3522	25.3283	25.5996	25.1024	26.2103	22.482	22.7901	22.4329	22.5092	22.6445	22.5414	22.6382	22.6602	22.623
Q12931	Q12931;I3L0K7	5	Heat shock protein 75 kDa, mitochondrial	TRAP1	80.109	37.8	245.69	23	23	23	450	0.330822	3.50459		0.194681	3.47947		0.137916	0.654372		26.0352	26.5301	26.3849	26.6911	26.6877	25.7729	27.1872	26.8847	26.5999	26.7881	26.8513	26.6244	26.8197	27.0435	27.2513	26.7722	26.931	26.813	26.3178	27.0196	23.2327	23.0803	23.065	23.1073	23.102	23.6054	23.4488	23.3519	23.4752
Q99459	Q99459	1	Cell division cycle 5-like protein	CDC5L	92.25	48.6	245.22	34	34	34	493	-0.170471	1.19622		0.233821	1.71543		0.177852	1.97756		26.0146	26.7528	25.9047	26.1675	26.5689	25.2882	26.4027	26.3054	26.1935	26.3085	26.821	26.3135	26.3689	26.6614	27.1632	25.8972	26.4618	26.3425	25.9077	26.9684	22.5249	22.1986	22.3488	22.0698	22.3325	22.1122	22.0566	22.1391	22.1315
P09661	P09661;H0YMA0;H0YKK0	4	U2 small nuclear ribonucleoprotein A	SNRPA1	28.415	60.8	244.63	13	13	13	227	-0.072131	0.563767		0.0529217	1.0847		0.134188	0.821014		25.3366	26.0354	26.0829	25.8964	26.3502	25.7881	26.2644	26.5914	25.9546	26.5511	26.5969	26.3272	25.6484	26.2386	26.9088	25.7646	26.1729	26.546	25.9084	26.6608	23.2438	23.1413	23.1913	23.2557	23.2068	23.1459	22.9362	23.1392	23.1587
Q9BX40	Q9BX40;Q5TBP9;Q5TBQ0	5	Protein LSM14 homolog B	LSM14B	42.07	49.4	244.32	10	10	10	166	0.114579	0.497158		0.510835	3.47663		0.0305344	0.474552		22.9819	24.8136	24.5221	23.8849	23.8498	22.3309	24.6919	24.7342	23.8232	24.5014	24.9416	25.0769	24.6329	24.6727	25.1498	23.5272	24.3683	24.2099	23.7252	24.8035	22.0322	21.5874	21.8911	21.7406	21.9081	22.185	21.8473	21.8037	21.8316
P51665	P51665;H3BNT7;H3BTM8	4	26S proteasome non-ATPase regulatory subunit 7	PSMD7	37.025	52.8	244.12	14	14	14	357	-0.0526035	0.622648		0.0212162	0.208684		0.0750656	0.335298		27.0479	28.4246	28.0493	27.9425	28.029	26.9315	28.0965	28.0534	27.8353	28.0796	28.1989	27.9235	28.0999	28.0615	28.456	27.5232	28.0226	28.0805	27.807	28.395	25.295	25.1617	25.2637	25.2183	25.1083	25.1908	25.1946	25.0662	25.1542
P13674	P13674	1	Prolyl 4-hydroxylase subunit alpha-1	P4HA1	61.049	57.7	244.01	23	23	23	389	-0.272203	1.05662		-0.224461	1.68547		0.0116386	0.100864		25.3427	26.1982	26.2234	26.2511	26.2956	23.6715	26.155	25.8988	25.4423	25.6914	24.5348	25.4792	26.1311	25.6806	26.3628	24.4907	25.2543	26.2065	25.5133	26.271	22.7549	22.6557	22.7737	22.6201	22.6378	21.8929	22.5576	22.6402	22.5834
Q07955	Q07955;J3KTL2	5	Serine/arginine-rich splicing factor 1	SRSF1	27.744	58.9	243.93	20	20	20	698	-0.0326244	0.473566		0.0729012	0.992635		-0.159178	1.51841		27.2244	28.3604	28.0394	27.5515	28.0495	27.3111	28.1188	28.0298	28.039	28.1037	28.1829	27.9378	28.0125	28.0189	28.4087	27.7286	27.9408	27.9954	27.4141	28.4485	25.0592	25.0563	25.0655	24.9247	24.9762	25.0023	24.9701	24.9932	24.9333
Q14978	Q14978;A0A0A0MRM9	6	Nucleolar and coiled-body phosphoprotein 1	NOLC1	73.602	23.3	243.43	18	18	18	331	0.619242	2.86285		0.476931	2.17668		-0.04412	0.359406		25.7403	26.1411	25.879	26.1468	26.9039	26.9423	26.7418	26.9673	26.7506	27.8211	27.0694	26.6072	26.8259	27.2916	27.816	26.6465	27.0634	26.96	26.6362	27.0096	23.7595	23.3516	23.2857	23.051	23.343	24.1452	24.0761	23.857	23.8332
P35222	P35222;A0A2R8Y804;A0A2R8Y543;B4DGU4;A0A2R8YCH5;A0A2R8Y7Z0;A0A2R8Y5A3;A0A2R8Y5C3;A0A2R8Y750;A0A2R8Y5Z1;A0A2R8Y6G0	14	Catenin beta-1	CTNNB1	85.496	40.3	243.34	22	18	18	316	0.0601498	0.631191		-0.257349	2.70204		0.413739	1.53142		24.4257	25.7216	25.3447	25.4285	25.6034	24.6098	25.2915	25.7014	25.6707	24.9361	24.1538	24.8859	25.1127	24.8253	25.4922	24.6624	24.7828	25.3047	24.2402	25.4399	22.121	22.1642	22.2928	22.1938	22.2431	22.2683	22.1677	22.2833	22.3808
P16615	P16615;H7C5W9	6	Sarcoplasmic/endoplasmic reticulum calcium ATPase 2	ATP2A2	114.76	42.9	243.12	41	41	34	968	0.122688	2.16972		0.0838867	1.06502		-0.226395	2.24434		27.4584	28.5494	27.8838	27.9524	28.5415	27.8711	28.6582	28.5284	28.4369	28.5331	28.398	28.4038	28.2066	28.3943	28.818	28.0192	28.5426	28.3888	28.2571	28.6113	24.3931	24.3842	24.4524	24.322	24.395	24.596	24.5363	24.4485	24.5186
Q9BSJ2	Q9BSJ2;A0A804HL95;A0A804HJ08;A0A804HJQ4;A0A804HJS9;A0A804HI27;F2Z2B9;A0A804HK74	11	Gamma-tubulin complex component 2	TUBGCP2	102.53	39.7	242.62	26	26	3	366	0.0945049	0.740582		0.0889023	0.605124		0.137679	2.50727		24.4973	24.4113	24.429	25.3487	25.0641	24.4549	25.6199	25.4057	25.6496	25.6886	25.3854	25.3373	25.1261	25.6174	25.8975	24.6897	23.9769	25.355	24.9198	25.5046	21.663	21.4452	21.3952	21.616	21.6835	21.7081	21.6287	21.6001	21.7293
P30740	P30740	3	Leukocyte elastase inhibitor	SERPINB1	42.741	52.8	242.46	22	22	21	586	-0.466084	3.66205		-0.524677	3.913		-0.0263741	0.13903		27.6042	28.7274	28.521	28.3441	28.4291	27.0597	28.271	28.0581	27.928	28.0789	27.6921	27.7595	28.0729	27.8612	28.2796	27.856	28.1157	28.1687	27.7147	28.206	25.0322	24.8993	25.0459	24.8716	24.7798	24.3018	24.6223	24.5057	24.4041
Q8NBX0	Q8NBX0	1	Saccharopine dehydrogenase-like oxidoreductase	SCCPDH	47.151	39.6	242.19	9	9	9	168	-0.601466	0.546942		-0.109308	0.412018		-0.376147	3.52125		24.285	24.4708	24.1041	25.2243	25.3154	22.779	24.6501	24.2659	25.3766	25.0755	24.154	23.6662	24.9647	24.9157	25.5868	24.9893	24.0811	25.0835	24.2179	25.7234	22.0751	22.3504	22.3165	22.6165	22.6368		22.3202	22.4326	22.4695
P26006	P26006	5	Integrin alpha-3;Integrin alpha-3 heavy chain;Integrin alpha-3 light chain	ITGA3	116.61	27.9	241.88	28	28	28	544	-0.00253296	0.0181482		-0.190399	2.34726		0.0696831	0.19718		27.035	28.0136	27.8662	27.3454	27.8531	27.1047	28.1568	27.9476	27.8858	27.952	27.5806	27.5726	27.532	27.5766	27.9548	27.506	27.8906	27.4969	26.9271	27.5449	24.5406	24.609	24.6789	24.6059	24.5028	24.4605	24.5851	24.6345	24.5652
Q86V81	Q86V81	1	THO complex subunit 4	ALYREF	26.888	50.2	241.84	15	15	1	346	-0.150295	0.914109		0.122277	0.698862		-0.272529	1.87728		27.5579	28.6535	28.18	28.0726	28.4301	27.2545	28.0896	27.9037	27.7629	28.1215	28.3712	28.0518	28.1557	28.4452	28.5629	28.2163	28.3755	28.4578	27.9402	28.2466	26.4026	25.9675	26.127	26.0733	26.0819	26.0193	26.1194	25.8909	25.8588
O75717	O75717	2	WD repeat and HMG-box DNA-binding protein 1	WDHD1	125.97	51	241.53	43	43	43	552	0.50436	4.94588		0.588347	4.88799		0.146408	0.986001		25.035	25.7105	25.3141	25.4381	25.4882	25.6015	26.347	25.8691	26.0204	26.3501	26.6014	26.2937	25.9975	26.424	26.8891	25.2099	25.3184	25.3499	25.1209	25.7925	22.3282	22.0925	22.1561	22.0935	22.1533	22.7536	22.7283	22.6329	22.6156
O43390	O43390;B4DT28;A0A6Q8PH31;A0A6Q8PEX7;A0A6Q8PH35	7	Heterogeneous nuclear ribonucleoprotein R	HNRNPR	70.942	49.1	241.49	34	24	24	669	-0.0761101	2.48264		0.0211754	0.316048		0.110784	0.879754		27.5104	28.2888	27.8627	27.875	28.4019	27.6623	28.2122	27.8822	28.018	28.063	28.2848	27.9136	28.0245	28.4269	28.541	27.6242	27.9809	27.8558	27.8869	28.2889	24.8335	24.8178	24.755	24.8122	24.8288	24.7309	24.7615	24.7147	24.7013
Q14011	Q14011;K7EMY9;K7EPM4;K7EQR7;D6W5Y5;K7ENX8;K7ELV6;K7EJV5;K7ELT6;K7EJV1;K7ER40	16	Cold-inducible RNA-binding protein	CIRBP	18.648	51.2	241.42	8	8	8	135	0.202346	1.86609		0.123171	1.63265		-0.0308872	0.790929		25.1097	26.4502	26.0613	25.7808	26.2591	25.0513	26.3315	26.2427	26.3262	26.6539	26.0425	26.2201	26.2148	26.2374	26.6499	25.3725	25.6626	25.9786	25.4784	26.1485	24.2244	24.1488	24.1995	24.1187	24.0664	24.1444	24.4527	24.3397	24.3665
Q86VI3	Q86VI3;F2Z2E2	2	Ras GTPase-activating-like protein IQGAP3	IQGAP3	184.7	40.8	241.41	57	53	53	835	0.00311241	0.0281376		-0.0422466	0.562653		-0.119397	0.330752		26.2622	26.9673	26.8956	26.5467	26.877	26.2888	27.2318	27.2263	27.1091	27.0985	26.7674	27.0281	27.0037	27.0491	27.3653	26.3338	26.6414	27.0012	26.3328	26.9158	23.4848	23.3756	23.3561	23.2947	23.334	23.3551	23.3843	23.3492	23.448
P27635	P27635;X1WI28;F8W7C6;H7C123;H7C2C5	8	60S ribosomal protein L10	RPL10	24.577	45.3	241.06	13	13	13	534	-0.426482	4.58715		0.00345192	0.01669		-0.136913	1.7661		27.8847	29.1226	28.724	28.5372	28.7634	27.2146	28.3298	28.3367	28.0415	27.8252	28.7957	28.7904	28.5623	28.3817	29.0497	28.0928	28.1983	28.2877	27.7532	28.4663	25.345	25.2067	25.2631	25.1136	25.1709	24.7184	24.8936	24.8029	24.8029
Q12904	Q12904;A0A8C8MUD1;A0A804HJ47;A0A5F9ZHC5;A0A8C8KIA0	6	Aminoacyl tRNA synthase complex-interacting multifunctional protein 1;Endothelial monocyte-activating polypeptide 2	AIMP1	34.352	75.3	240.09	17	17	17	406	0.115591	1.63842		0.0447403	0.359707		-0.344984	3.42594		26.5231	27.4812	26.9844	27.4271	27.6632	26.8258	27.6508	27.5775	27.6651	27.4147	27.3174	27.2362	27.1287	27.4812	27.7905	27.0978	27.5568	27.4621	27.2687	27.6269	24.2728	24.1362	24.2518	24.1756	24.317	24.3304	24.3766	24.3338	24.2711
P37198	P37198;M0QXN5	2	Nuclear pore glycoprotein p62	NUP62	53.254	24.7	239.14	11	11	11	217	0.20597	0.738345		0.393896	1.88966		0.097543	0.915461		25.2156	25.434	25.5777	24.3187	25.0877	25.1446	25.9764	24.8342	24.6964	25.8131	25.9605	25.5321	25.7088	25.5352	26.1834	25.436	25.4363	25.508	25.1865	25.555	22.9256	22.9555	22.7313	22.4773	22.8046	23.3644	23.0262	22.6691	22.9537
Q9BR76	Q9BR76	4	Coronin-1B	CORO1B	54.234	48.1	238.31	21	21	20	361	0.0950081	1.43715		-0.204126	2.30206		0.237732	1.09707		26.9298	27.812	27.4507	27.4466	27.4134	27.077	27.6113	27.6321	27.6384	27.6103	27.3704	27.1344	27.4282	27.0301	27.5615	26.855	27.1611	26.939	27.004	27.8024	24.4516	24.3894	24.5017	24.332	24.3249	24.5121	24.548	24.4789	24.4518
Q9BRK5	Q9BRK5;A0A5F9UP49;A0A5F9UJX7;G3V1E2;H0Y3T6	5	45 kDa calcium-binding protein	SDF4	41.806	38.7	237.46	11	11	11	161	0.383666	5.48811		0.192509	3.15655		-0.131978	1.66831		23.6856	25.0309	24.4825	24.7246	23.6369	24.4458	25.4752	25.4589	24.9911	25.3593	25.1356	24.7801	25.0189	24.989	25.2373	24.8438	24.7559	24.5152	24.6751	25.1117	23.1472	23.09	23.1033	23.1698	23.1252	23.5007	23.5656	23.4789	23.4194
P49736	P49736;H0Y8E6	5	DNA replication licensing factor MCM2	MCM2	101.89	38.6	236.83	28	28	28	553	0.877156	5.26057		0.444521	2.72634		0.226065	4.13384		25.5357	26.3108	25.9926	25.2289	26.1048	26.3652	27.2991	27.1212	27.1393	27.2273	26.8582	26.5526	26.599	26.8162	27.1382	25.9332	25.8977	26.1121	25.9588	26.5332	22.9335	22.6671	22.6678	22.5333	22.539	23.6182	23.5354	23.6305	23.5347
P43034	P43034;A0A6Q8PFU3;A0A6Q8PG63;A0A6Q8PFT2	7	Platelet-activating factor acetylhydrolase IB subunit alpha	PAFAH1B1	46.637	70.5	235.89	27	27	27	551	-0.0957302	0.41588		0.0507118	0.233067		0.103004	0.653		25.997	27.5997	26.6535	26.9913	26.7174	26.1649	27.1048	26.7945	26.7491	26.6561	27.0352	26.9	27.2799	26.9584	27.2066	26.9267	27.1877	26.9594	26.4305	26.9289	23.6141	23.745	23.6442	23.7052	23.5296	23.5805	23.663	23.8389	23.3116
P55263	P55263;A0A5K1VW54;A0A5F9ZH31;A0A5K1VW94;A0A5F9ZH72;A0A5F9ZHJ1	9	Adenosine kinase	ADK	40.545	70.4	235.82	24	24	24	312	0.17113	1.56102		-0.0670284	0.574653		0.0701412	0.271298		25.6091	26.4139	25.9883	24.901	26.0582	24.8506	26.867	26.7591	26.029	26.1491	25.797	26.2875	25.9806	25.8521	26.9214	25.8398	26.022	26.1969	26.0526	26.3261	23.1031	23.3401	23.2131	23.3458	23.1761	23.4838	23.4664	23.4303	23.4086
P16104	P16104	1	Histone H2AX	H2AFX	15.144	44.8	235.35	9	5	3	120	-0.26829	1.02499		-0.0168392	0.034168		-0.0790588	0.507197		27.651	28.9485	28.6755	28.9914	28.8763	27.9892	28.8994	29.052	28.8716	28.9853	28.5154	29.0837	29.0409	28.9203	29.1793	28.1529	28.4303	29.0262	28.4515	29.4601	27.5416	27.8064	27.5521	27.9875	27.4295	27.2811	27.5262	27.6935	27.3463
Q9UBT2	Q9UBT2	6	SUMO-activating enzyme subunit 2	UBA2	71.223	40.6	235.24	17	17	17	334	0.195119	1.36074		0.11503	2.06797		-0.111213	0.368022		24.7473	25.9011	25.6308	25.8399	26.154	25.165	26.2692	26.1541	26.1676	26.2801	26.227	25.3607	26.0191	26.2057	26.4467	25.394	25.8822	26.2427	25.2641	26.0701	22.4662	22.4728	22.4413	22.5324	22.4227	22.9444	22.6113	22.5403	22.7142
Q02878	Q02878	7	60S ribosomal protein L6	RPL6	32.728	58.3	235.23	24	24	24	611	-0.370747	4.78604		0.0180809	0.155845		0.0591709	1.24994		29.1657	30.3615	30.0048	29.6887	30.0839	28.7936	29.6136	29.4179	29.1609	29.3499	29.9644	30.0368	29.983	30.0642	30.241	29.3754	29.5503	29.5785	29.251	29.4881	26.8674	26.8363	26.7939	26.7041	26.7788	26.4146	26.495	26.417	26.3258
Q9Y383	Q9Y383	3	Putative RNA-binding protein Luc7-like 2	LUC7L2	46.513	51	235.07	23	23	1	531	-0.172152	0.792982		0.00150108	0.00625189		-0.375254	3.0764		26.6621	27.3077	27.2086	26.489	26.8099	25.9622	27.1703	27.033	26.3558	26.9593	27.0384	27.1368	26.6737	27.0784	27.246	26.9617	27.1854	27.1122	26.5102	27.1157	23.9072	23.6065	23.7547	23.6076	23.6771	23.2455	23.734	23.743	23.4022
O15144	O15144	5	Actin-related protein 2/3 complex subunit 2	ARPC2	34.333	70.3	234.92	23	23	23	700	0.179473	2.63012		-0.0971886	0.971084		-0.0644588	0.331342		27.4937	28.5092	28.3506	28.3177	28.1654	27.8353	28.601	28.5746	28.5208	28.5423	28.3023	28.0242	28.3777	28.4343	28.3972	28.1508	28.1775	28.4199	28.0684	28.3537	24.87	24.8479	24.943	24.9394	24.8133	25.1677	24.9968	25.0142	25.1033
P29317	P29317	1	Ephrin type-A receptor 2	EPHA2	108.27	42.9	234.41	36	36	35	630	-0.255728	3.57118		0.161547	3.41241		0.0359695	0.326773		26.9641	28.0353	27.4927	27.1433	27.5741	26.7036	27.3223	27.6119	26.9233	27.6667	28.0374	27.9203	27.8161	28.0813	28.3777	28.1533	27.8555	27.8754	27.5951	28.1561	24.1035	24.0517	24.0627	23.9828	24.0259	23.9186	23.7953	23.733	23.7091
P13984	P13984	1	General transcription factor IIF subunit 2	GTF2F2	28.38	74.7	233.59	18	18	18	351	-0.0258049	0.269469		0.147469	2.06245		0.255052	3.32434		25.6559	26.5268	26.2937	26.2806	26.3402	25.5754	26.4202	26.0964	26.4031	26.6249	26.5763	26.4495	26.3717	26.6436	26.7111	26.3078	26.4888	26.4379	26.2351	26.5319	23.2053	23.1321	23.2029	23.0994	23.0479	23.0764	23.1622	23.0271	23.1606
P15924	P15924	2	Desmoplakin	DSP	331.77	36.6	232.84	90	90	90	1011	-0.740127	4.47832		-0.15099	1.49323		0.21255	2.51187		26.5274	27.1066	26.7042	26.3746	26.6411	24.0571	26.2219	25.9991	25.0737	25.2667	27.0427	26.2251	26.702	26.3814	26.978	26.076	25.8492	26.4325	25.6596	26.5052	22.5223	22.348	22.3604	22.2004	22.2484	21.3871	21.7774	21.7215	21.5414
Q9BTV4	Q9BTV4	2	Transmembrane protein 43	TMEM43	44.875	61	231.48	23	23	23	389	0.308906	3.77945		0.0516815	0.35753		-0.336229	2.58932		26.0444	27.1637	27.0444	26.9852	26.8612	26.6615	27.6278	27.5725	27.4847	27.634	27.3752	27.001	26.5334	26.5939	27.6655	27.4032	27.3166	27.3009	27.1342	27.831	24.0752	24.1862	24.1865	24.2383	24.0866	24.4841	24.4673	24.332	24.5081
P84090	P84090;G3V279	2	Enhancer of rudimentary homolog	ERH	12.259	46.2	231.14	5	5	5	124	-0.684188	1.85001		-0.33653	1.18423		0.361071	3.41592		24.563	26.3763	25.6675	25.6378	25.6672	23.3612	25.3325	24.8971	24.79	25.1582	25.675	24.9272	25.6294	25.5064	25.5536	24.9429	25.2792	24.8371	24.2708	25.3845	23.8952	24.3218	23.8823	24.2603	23.8089	22.6148	23.4611	23.739	23.4493
O43491	O43491	6	Band 4.1-like protein 2	EPB41L2	112.59	40.1	230.89	40	40	1	618	0.373828	3.60247		0.175863	1.72204		-0.390101	1.85012		25.5474	26.1763	25.79	25.6712	26.164	25.7445	26.5797	26.4286	26.5875	26.6937	26.3412	26.3915	25.8794	26.1996	26.8168	26.1804	26.1359	26.009	25.9646	26.5275	22.6181	22.4875	22.5481	22.3966	22.5448	22.9349	22.9978	22.766	22.7947
P28070	P28070	1	Proteasome subunit beta type-4	PSMB4	29.204	50.4	230.78	9	9	9	284	0.196589	2.15068		0.0149605	0.0907468		0.190723	1.72264		26.7761	28.033	27.9324	27.852	27.939	27.1926	28.4174	28.023	27.408	28.1967	27.7815	27.8282	27.9006	27.8654	28.3157	27.6775	28.0787	28.0629	27.4417	28.2033	24.7809	25.0015	25.0265	24.9949	24.9191	25.1393	25.2243	25.0363	25.1829
Q93009	Q93009;A0A669KBL1;H3BND8	9	Ubiquitin carboxyl-terminal hydrolase 7;Ubiquitin carboxyl-terminal hydrolase	USP7	128.3	33.6	230.64	27	27	27	468	0.195367	4.06074		0.157365	3.21385		0.105418	1.07113		25.2016	26.1616	26.0526	25.5655	25.7521	25.0955	26.2074	26.0372	25.8792	25.9552	26.074	25.9689	26.4739	25.9821	26.6151	25.3099	26.2444	26.1188	25.5639	26.702	22.5002	22.4607	22.4974	22.5461	22.5017	22.7723	22.6663	22.725	22.677
Q9H7Z7	Q9H7Z7;A0A7I2V5T7;A0A7I2V5X6;A6NHH0;X6RJ95	7	Prostaglandin E synthase 2;Prostaglandin E synthase 2 truncated form	PTGES2	41.943	60.7	230.2	17	17	17	311	0.232626	1.82679		0.0840347	0.830121		0.153419	3.29667		25.4122	26.5841	25.921	25.9483	26.2822	25.3664	26.5131	26.3333	26.4847	26.249	26.1604	25.9439	26.3766	26.4378	26.9277	25.6814	26.378	26.1632	25.9412	27.0785	23.3597	23.4463	23.4328	23.5157	23.4794	23.4807	23.6396	23.5963	23.849
Q13724	Q13724;A0A8I5KTK5;A0A3B3IRK6;A0A3B3IRW2;A0A3B3IS52	11	Mannosyl-oligosaccharide glucosidase	MOGS	91.916	31.7	229.66	21	21	21	268	-0.023288	0.0683908		0.0353275	0.123664		0.186588	2.34694		24.3316	24.8148	25.1616	24.745	23.731	23.1192	24.3371	25.4218	25.2795	24.6982	25.522	25.1081	25.2495	25.4508	25.7188	24.9655	24.7802	24.9799	25.3171	25.7935	22.5322	22.9594	22.9207	23.0736	22.7595	22.5394	22.8363	22.8954	22.8363
Q5H9R7	Q5H9R7;H7BXH2;E9PKF6;E9PQP7;H0YEN2	11	Serine/threonine-protein phosphatase 6 regulatory subunit 3	PPP6R3	97.668	41.5	229.56	29	29	29	478	-0.0349926	0.352045		0.0389118	0.290355		0.224486	1.17693		24.8424	25.8117	25.6709	25.292	25.2612	24.7649	25.9282	25.6276	25.1366	25.2319	25.6813	25.9144	25.6951	25.5741	26.2236	25.036	25.4073	25.1477	24.8938	26.2305	22.1701	22.1129	22.2305	22.1487	22.0317	22.1661	22.1368	22.0163	22.0575
Q9NVI7	Q9NVI7	3	ATPase family AAA domain-containing protein 3A	ATAD3A	71.368	47.9	229.49	32	32	12	520	0.201902	1.79389		0.0645103	0.659813		-0.0500782	0.474021		26.0849	26.9125	26.8783	26.8478	27.1171	26.7821	27.3605	27.0481	26.7935	27.4268	27.4328	26.7613	26.995	27.1262	27.5728	26.9255	26.747	26.9487	26.5683	27.249	23.5544	23.4801	23.4149	23.4087	23.348	23.8396	23.6755	23.5455	23.5242
P57740	P57740	3	Nuclear pore complex protein Nup107	NUP107	106.37	42.7	229.46	29	29	29	468	0.0989651	1.83574		0.0774837	1.54323		0.117033	1.68448		25.2521	26.3382	26.0684	25.7986	25.7605	25.0068	26.3594	26.3795	26.2716	26.1071	26.0852	25.9966	26.1135	26.3396	26.5244	25.9001	26.1003	26.2109	25.5869	26.4869	22.3563	22.3862	22.3755	22.3034	22.3175	22.3593	22.5028	22.4056	22.4786
Q9Y3F4	Q9Y3F4	3	Serine-threonine kinase receptor-associated protein	STRAP	38.438	70.6	228.88	26	26	26	502	0.278591	4.16034		0.109983	1.46939		0.135456	2.40219		26.9345	27.9754	27.1871	27.2712	27.6665	27.7315	28.2729	27.946	28.1227	28.0666	27.9937	27.9029	28.0572	27.8706	28.1874	27.8792	28.1611	28.0442	27.8037	27.8563	24.2407	24.2616	24.1822	24.1269	24.2554	24.5582	24.4882	24.4497	24.419
P25398	P25398	1	40S ribosomal protein S12	RPS12	14.515	65.2	228	13	13	13	458	-0.0221363	0.0522559		-0.0182209	0.0520931		0.247885	3.93706		28.2985	29.1354	28.8348	28.8325	28.9697	28.3548	29.201	29.1741	28.6188	28.4869	29.1715	28.9456	28.9865	28.8643	28.8037	28.7808	28.8012	28.836	28.1999	28.9612	27.3154	26.9225	26.8661	27.0779	26.9969	27.2342	27.1408	27.2677	26.8099
P04150	P04150;A0A494C0P1	4	Glucocorticoid receptor	NR3C1	85.658	37.7	227.89	21	21	20	254	-0.490106	3.90265		0.015752	0.0649007		-0.126282	0.638626		23.2591	24.4231	24.4606	24.8399	24.8207	22.2936	24.1103	23.2353	23.3935	23.7385	24.9397	23.8816	24.7558	24.3336	24.7286	24.5537	25.0838	25.0249	24.3579	24.7122	21.3409	21.242	21.4704	21.2915	21.146	20.8564	20.924	20.8614	20.6778
P04080	P04080	3	Cystatin-B	CSTB	11.139	77.6	227.28	5	5	5	314	-0.140152	0.661693		-0.382859	1.95765		0.175955	1.59474		27.8498	29.2623	28.7587	28.7453	28.5382	27.7748	29.0151	28.8682	28.5471	28.7062	28.6186	28.2599	28.6002	28.3696	28.3747	28.2057	28.4599	28.531	27.6509	28.5752	26.4948	26.6385	26.5813	26.568	26.2396	26.2297	26.6034	26.4527	26.1682
P62330	P62330	2	ADP-ribosylation factor 6	ARF6	20.082	67.4	227.27	9	9	9	289	-0.396601	2.0682		-0.0509186	0.171455		-0.449548	2.44922		25.9655	27.2232	27.0342	26.9317	27.0964	26.1151	26.866	26.5835	26.3005	25.6423	26.9641	26.8541	26.921	27.0979	27.1365	26.2784	26.7153	27.0074	26.4161	27.3912	24.142	24.3516	24.4153	24.721	24.3651	24.0449	24.0422	23.9696	24.1819
Q9UBE0	Q9UBE0;B3KNJ4;M0QX65;A0A590UK93;A0A590UKC5;M0QZS6;M0R054	12	SUMO-activating enzyme subunit 1;SUMO-activating enzyme subunit 1, N-terminally processed	SAE1	38.449	55.2	227.13	17	17	17	260	0.207898	2.15164		0.132021	3.69198		-0.0486515	0.197936		24.6768	26.3481	24.9836	25.7068	25.6937	24.7615	26.0445	25.7629	25.6931	26.2744	25.7388	25.7032	25.657	25.7244	26.2326	25.1434	24.5406	25.4707	25.533	25.5277	22.4223	22.4486	22.4781	22.4249	22.4566	22.7243	22.5483	22.5293	22.6332
Q16222	Q16222	1	UDP-N-acetylhexosamine pyrophosphorylase;UDP-N-acetylgalactosamine pyrophosphorylase;UDP-N-acetylglucosamine pyrophosphorylase	UAP1	58.768	55.2	226.85	26	26	24	543	0.361723	2.14729		0.314623	1.94642		-0.115633	0.556882		26.1335	26.8994	26.7792	26.8039	26.9798	26.8561	27.7193	27.4654	27.1003	27.4221	27.5973	27.5117	26.9773	27.4762	27.6623	27.8657	27.1032	27.1991	27.2623	27.848	23.547	23.3744	23.2614	23.3009	23.273	24.01	23.794	23.5318	23.5926
A0A0D9SF54	A0A0D9SF54	14		SPTAN1	282.83	72.4	226.52	202	2	2	31	-1.14523	0.507159		-2.41987	1.77251	+	0.435093	2.14314		23.1513	24.2634	23.5138	23.9106	23.6797	22.1098	23.4089		23.1505		23.0081	21.4872	21.5229			23.4524	21.4734	23.7528	23.2744	22.9542	22.7493	22.5873	22.3666			21.5761	22.1181
P42345	P42345;A0A8V8TRG9;A0A8V8TQ52;A0A8V8TQM6	7	Serine/threonine-protein kinase mTOR	MTOR	288.89	24.4	226.39	43	43	43	381	0.14679	0.791933		0.154052	1.33983		-1.65944	0.880922		23.7966	25.2288	24.9106	24.5377	24.9555	23.6778	25.2423	24.5958	24.9956	25.6477	24.5976	25.0193	24.8097	25.1008	25.8146	24.3352	25.06	24.9561	24.4317	25.8102	22.0022	22.0038	22.1917	22.1129	22.0938	21.9769	22.0779	22.3034	22.3137
P49902	P49902;A0A6Q8PHP0;A0A6Q8PHB5	13	Cytosolic purine 5-nucleotidase	NT5C2	64.969	45.8	225.92	17	17	17	365	0.20724	2.70032		0.0881721	0.637486		0.210415	1.68402		24.5894	26.1496	25.4957	25.7169	25.6073	25.1338	26.2246	26.0966	25.8955	25.9684	25.8377	25.7398	25.6266	25.5885	26.1337	25.5206	25.5588	25.6087	25.0454	26.1103	22.7091	22.8353	22.8513	22.8995	22.8449	23.1194	23.105	22.9891	23.0158
P63151	P63151;A0A590UJY3;A0A590UJJ1	10	Serine/threonine-protein phosphatase 2A 55 kDa regulatory subunit B alpha isoform	PPP2R2A	51.691	49.7	225.77	17	17	12	343	-0.235258	2.35772		0.148823	1.50733		0.0923649	0.864563		25.9402	26.5057	26.7356	26.7231	27.1528	25.5794	26.5751	25.6406	26.2189	26.7747	27.0509	26.9218	27.2178	26.7209	27.3116	26.5432	26.9924	27.0983	25.7412	27.3762	24.2204	24.5194	24.4123	24.5011	24.4262	24.1185	24.1796	24.1661	24.1544
P48637	P48637;A0A2R8Y430;A0A2R8Y5T7	13	Glutathione synthetase	GSS	52.384	62.2	225.64	26	26	26	446	0.249586	2.62579		0.0297245	0.275238		0.124962	1.00879		26.5362	27.1287	26.5809	26.7956	26.972	26.5133	27.4447	26.8956	26.841	26.9699	26.9074	26.9139	26.9764	26.7299	27.6339	26.5573	27.1728	26.7538	26.5442	27.4814	23.9476	24.0217	23.861	24.0838	24.0722	24.3312	24.338	24.1434	24.182
P32455	P32455	5	Interferon-induced guanylate-binding protein 1	GBP1	67.93	45.8	225.51	29	29	21	385	0.0149513	0.110918		-0.132244	2.05746		0.0280865	0.236245		24.7557	25.3634	24.9604	25.1404	25.6201	24.2207	25.4817	25.4311	25.1041	25.1732	24.8834	24.879	25.1717	25.1711	25.6656	24.8477	25.0714	25.3041	24.9695	25.5748	21.7219	21.742	21.7375	21.7327	21.831	21.7878	21.6372	21.6915	21.895
O43242	O43242	2	26S proteasome non-ATPase regulatory subunit 3	PSMD3	60.977	59.2	225.37	33	33	33	896	0.0880222	1.59474		-0.0115074	0.174805		0.00685425	0.0581891		27.3154	28.0483	27.9773	27.9381	27.9348	27.3726	28.2806	28.0419	27.8661	27.9471	27.8552	27.5797	28.1302	27.9233	28.1644	27.6921	27.8999	28.144	27.5305	28.4535	24.6074	24.6068	24.6314	24.5369	24.5433	24.7559	24.6556	24.6347	24.6127
Q16401	Q16401	3	26S proteasome non-ATPase regulatory subunit 5	PSMD5	56.195	54.6	225.28	23	23	23	494	-0.0875122	1.01013		0.0369488	0.534879		0.0166405	0.352417		26.3863	27.4179	26.9661	27.0567	26.9996	26.2571	27.1857	27.0671	26.918	26.9908	26.963	27.0243	27.0364	27.207	27.399	27.0495	27.0949	27.2263	26.5258	27.4997	24.0707	23.952	23.9279	23.9607	24.0401	23.9513	23.8896	23.9359	23.9744
O00231	O00231	4	26S proteasome non-ATPase regulatory subunit 11	PSMD11	47.463	66.6	225.25	32	32	32	692	0.0236694	0.284068		0.0216301	0.252722		0.0955986	1.59421		27.747	28.5073	28.1065	28.585	28.5086	27.5998	28.4683	28.4827	28.5963	28.7496	28.6681	28.4211	28.5522	28.6535	28.8787	28.3573	28.4122	28.5585	28.1821	28.7548	24.6734	24.5974	24.6367	24.7117	24.6589	24.614	24.6307	24.6588	24.7197
Q6P2E9	Q6P2E9	4	Enhancer of mRNA-decapping protein 4	EDC4	151.66	29.3	224.9	25	25	25	326	0.178197	1.47139		0.0981136	0.68904		0.0290024	0.502715		24.3699	25.2452	24.8095	24.7229	24.9247	24.8839	25.5818	25.5852	25.1317	25.4672	25.7702	25.1977	25.083	25.1727	25.4196	25.4832	25.3276	25.0434	23.881	25.1859	22.0055	21.8309	21.9423	21.897	22.1168	22.1821	22.0266	22.2269	22.008
A0A0C4DG98	A0A0C4DG98;Q8NI27	7	THO complex subunit 2	THOC2	169.58	23.7	224.9	30	30	30	422	0.105568	1.53015		0.0880672	1.38819		0.0866333	0.378534		24.7624	26.0918	25.8495	25.799	25.5089	25.1041	26.3148	25.823	25.8879	26.0776	25.6567	26.7941	25.9461	26.792	26.3127	25.4092	25.8308	25.8986	25.4321	26.079	22.6594	22.8043	22.7674	22.7565	22.6669	22.7686	22.8544	22.7867	22.8481
P41567	P41567;K7EM18	3	Eukaryotic translation initiation factor 1	EIF1	12.732	82.3	224.7	11	11	5	201	0.433979	1.82334		0.383303	1.67098		0.0904976	1.27675		25.4327	25.9765	25.8225	25.8387	25.8365	24.9087	26.7138	26.5989	26.3377	25.6912	26.6041	26.4008	26.3771	26.281	26.8733	25.9713	26.0333	25.5864	24.4509	26.2232	23.4885	23.5665	23.334	23.2083	23.0978	23.6672	24.0136	24.0581	23.6267
P50995	P50995	3	Annexin A11	ANXA11	54.389	42.6	224.44	25	25	24	409	-0.101671	1.8874		-0.239382	4.28605		0.138102	0.34235		26.7871	27.8643	27.6469	27.5715	27.7662	25.844	27.4816	27.5127	27.3792	27.5854	27.194	27.1544	27.241	27.3182	27.8478	27.4032	27.4471	27.4743	26.5507	27.6101	24.4131	24.4346	24.47	24.4524	24.5043	24.2799	24.2909	24.4092	24.3974
P62241	P62241;Q5JR95	2	40S ribosomal protein S8	RPS8	24.205	58.7	224.36	18	18	18	540	-0.45558	3.69048		-0.0318939	0.28693		-0.264687	4.56886		28.4351	29.3854	29.1021	28.8915	29.2027	27.7427	28.7011	28.8919	28.6332	28.5928	29.1149	29.1475	29.3101	29.1023	29.5379	28.3867	28.7719	28.8229	28.6195	29.0901	25.6512	25.511	25.4492	25.5257	25.5678	25.2551	25.0038	25.1494	25.1256
Q15459	Q15459	3	Splicing factor 3A subunit 1	SF3A1	88.885	47.2	224.32	39	39	39	779	0.00956497	0.11077		0.0423374	0.71324		-0.246346	3.47319		26.7154	27.8818	27.3833	27.272	27.4525	26.4684	27.4332	27.3591	27.1536	27.5612	27.483	27.2143	27.0384	27.5234	27.6744	27.1873	27.1091	27.3759	27.0007	27.6713	23.3578	23.2549	23.2977	23.2815	23.2062	23.3031	23.3485	23.284	23.2205
Q04760	Q04760	1	Lactoylglutathione lyase	GLO1	20.777	86.4	224.25	16	16	16	419	0.123492	0.541962		-0.178542	1.29274		-0.0932491	2.00189		28.2009	28.9568	28.3773	28.7782	28.6581	27.906	29.1803	28.9131	28.5388	28.8181	28.7052	28.1147	28.6512	28.1455	29.0152	28.5214	28.4919	28.6046	27.6572	28.7066	26.0259	25.8929	25.9615	25.9809	25.7046	26.2171	26.2235	26.058	25.7251
Q01081	Q01081	3	Splicing factor U2AF 35 kDa subunit	U2AF1	27.872	45.8	224.21	12	12	7	281	-0.0861698	0.406937		0.0701397	0.499723		-0.16432	0.938756		25.7617	27.1783	26.4441	26.5786	26.9756	25.9506	26.9374	27.0355	26.3191	26.8451	27.0744	26.9846	27.0253	26.9744	26.9235	26.5369	26.8896	26.8902	26.3985	27.1587	24.1777	24.431	24.3695	24.4205	24.3255	23.946	24.3096	24.4143	24.2447
Q9BVP2	Q9BVP2	4	Guanine nucleotide-binding protein-like 3	GNL3	61.992	44.1	224.1	23	23	23	301	-2.2164	4.46702	+	-0.0839809	0.690265		-0.0116093	0.0485777		24.8657	25.8963	25.5331	25.8895	26.0985	21.903	23.4454	23.6072	21.8831	23.5268	25.7669	25.4228	25.2468	26.152	26.1696	24.2741	24.0599	23.3061	23.8386	25.1088	22.7263	22.7023	22.6331	22.5881	22.7965	20.4507	20.7628	20.798	19.4549
P20042	P20042	1	Eukaryotic translation initiation factor 2 subunit 2	EIF2S2	38.388	45.3	224.03	20	20	20	421	0.150941	0.80691		0.0443264	0.189921		-1.1985	7.25467	+	26.1368	26.8461	26.57	26.726	26.734	26.4496	27.2441	26.7353	26.6573	26.1566	26.7871	26.3221	26.7996	26.7998	27.0102	25.8195	26.4293	26.4141	25.8715	26.5318	23.5673	23.1486	23.2259	23.2651	23.2002	23.6771	23.399	23.3803	23.3585
Q9UBS4	Q9UBS4;H7C2Y5	3	DnaJ homolog subfamily B member 11	DNAJB11	40.513	39.4	223.99	14	14	14	289	-0.0353626	0.213646		-0.0986382	1.11411		-0.0769405	0.435706		25.2329	26.3297	25.6985	25.6241	25.9195	24.2955	26.2541	26.0979	25.9415	25.5894	26.3125	25.7259	25.233	25.3672	26.4328	25.7322	25.2928	25.4136	26.1696	26.5558	22.8849	22.8686	22.721	22.8458	22.9557	22.651	22.8557	22.932	22.9242
P49589	P49589;B4DKY1	4	Cysteine--tRNA ligase, cytoplasmic	CARS	85.472	51.1	223.75	39	39	37	585	-0.588508	6.9873		-0.5041	4.93057		0.135815	1.20476		26.6164	27.5549	27.0652	26.8782	26.9267	25.4934	26.8098	26.3239	26.255	25.9701	26.4003	26.2329	26.5581	25.9742	27.4327	26.2322	26.6664	26.4438	25.8234	27.0163	23.5323	23.488	23.4957	23.5157	23.5933	23.0031	22.9837	22.8518	22.9398
P30876	P30876;C9J2Y9;C9J4M6	3	DNA-directed RNA polymerase II subunit RPB2;DNA-directed RNA polymerase	POLR2B	133.9	41.1	223.64	40	40	40	597	-0.380343	4.17832		-0.000543976	0.00509078		-0.511156	5.27408		25.793	26.8073	26.128	25.511	26.0102	24.7213	26.0246	25.9536	25.8278	25.6829	26.6826	26.095	26.1953	26.3461	26.869	25.9034	26.2823	26.2749	25.8194	26.7212	22.5243	22.4511	22.3467	22.3635	22.3862	21.9277	22.144	21.9971	22.0054
P37108	P37108;H0YLA2	3	Signal recognition particle 14 kDa protein	SRP14	14.57	72.1	223.63	12	12	12	162	0.16091	0.921631		0.0904327	0.50787		-0.0169426	0.177446		26.0276	26.2039	26.5056	26.6516	26.5614	25.7318	26.043	26.026	26.2832	26.6951	25.9501	26.0469	26.6935	26.5031	27.0998	26.247	26.4571	26.1215	25.5314	27.0856	24.4192	24.0427	24.0919	24.2334	24.2985	24.3318	24.214	24.454	24.5738
Q10471	Q10471	1	Polypeptide N-acetylgalactosaminyltransferase 2;Polypeptide N-acetylgalactosaminyltransferase 2 soluble form	GALNT2	64.732	48	223.42	22	22	21	297	0.295273	3.45792		0.114065	1.12236		-0.0715752	0.235723		24.9616	25.9664	25.8597	25.8528	26.169	25.4784	26.3527	26.4659	25.8439	26.7568	25.8231	26.0461	25.652	26.0667	26.6164	25.7763	26.3681	26.325	25.829	26.1366	22.861	22.6458	22.868	22.7379	22.7962	23.0563	23.1184	23.0419	23.0078
P16949	P16949;A2A2D0	11	Stathmin	STMN1	17.302	71.1	223.05	20	20	14	338	-0.066766	0.153886		-0.187151	0.432236		0.265301	2.22393		27.077	28.816	27.8967	27.8941	27.8049	26.7005	28.008	27.8546	28.4208	27.6662	28.0578	27.1098	27.4756	28.3757	27.9025	27.5295	27.069	27.3231	27.4205	27.7846	25.264	25.9103	25.1776	25.3148	25.2823	24.9242	25.4615	25.323	25.4985
Q14116	Q14116	1	Interleukin-18	IL18	22.326	70.5	222.62	15	15	15	195	-0.0082653	0.0166697		-0.173465	0.808921		-0.352389	1.13745		24.0614	26.0893	25.6157	25.8306	25.0129	24.868	25.9269	24.9436	25.6989	25.8469	25.2892	25.4307	25.4756	25.1353	25.8289	23.9672	25.3424	25.2362	23.5777	25.1541	22.5637	23.0509	22.8638	23.0729	22.9744	22.9694	23.2708	22.3912	22.9064
P78417	P78417;Q5TA02;Q5TA01	3	Glutathione S-transferase omega-1	GSTO1	27.566	61	222.58	19	19	19	392	0.0552116	0.569842		-0.143541	1.9026		-0.160161	0.788332		27.3482	28.7686	28.2802	28.2141	28.2648	27.6294	28.4231	28.2631	28.2508	28.24	28.0908	28.0677	28.1069	28.1224	28.4686	27.8994	28.0755	28.1332	27.7272	28.1434	25.3948	25.3467	25.2785	25.3474	25.2156	25.3681	25.417	25.3072	25.2907
P22695	P22695;H3BRG4;H3BSJ9	7	Cytochrome b-c1 complex subunit 2, mitochondrial	UQCRC2	48.442	55.4	222.1	20	20	20	346	-0.0645386	0.633217		-0.150734	2.6432		-0.122189	1.1622		26.5541	27.3969	27.2627	27.1424	27.2307	26.4059	27.7002	26.9858	26.9373	26.8683	27.053	27.1211	27.3562	26.945	27.5196	27.0842	26.9285	27.4306	26.9293	27.6426	24.3899	24.3397	24.4331	24.4249	24.4608	24.3077	24.5172	24.3335	24.2477
Q9NUQ9	Q9NUQ9;A0A8V8TMP7;E5RI16;E5RJL8	12	Protein FAM49B	FAM49B	36.748	41	222.04	12	12	12	289	0.0534344	0.332294		0.0140766	0.0718398		0.0785587	0.483808		25.1567	26.6988	26.5167	26.5025	25.7636	24.83	26.6877	26.2616	26.3315	26.1373	26.3008	26.1633	26.3227	26.4893	26.5754	26.2286	26.1621	26.3732	25.9317	26.3182	23.3499	23.4762	23.5993	23.6515	23.3723	23.6079	23.556	23.4481	23.6291
O14974	O14974;F8VZN8	11	Protein phosphatase 1 regulatory subunit 12A	PPP1R12A	115.28	34.9	222.04	36	36	36	399	-0.13366	1.30387		0.0206791	0.17926		0.0274937	0.140409		25.648	25.5021	26.3447	26.1205	25.8465	25.1037	26.2027	25.485	25.5674	25.7583	26.0093	26.0217	25.7958	25.6325	26.4114	26.0353	26.3007	25.5494	25.586	26.4412	22.6253	22.504	22.7	22.5547	22.4526	22.3232	22.4737	22.385	22.4414
O75396	O75396	2	Vesicle-trafficking protein SEC22b	SEC22B	24.74	64.7	221.94	18	18	18	425	0.19108	1.27781		0.0569923	0.466923		0.152188	1.81457		25.6979	26.7769	26.3314	26.6648	27.1306	26.3706	27.1431	27.0339	26.7743	26.8955	26.6982	26.6551	26.6303	27.0801	27.0566	26.6893	26.8504	26.7642	26.3246	27.2592	23.2361	23.3279	23.3137	23.3616	23.4522	23.7921	23.5743	23.3309	23.4606
P36957	P36957;Q86SW4	5	Dihydrolipoyllysine-residue succinyltransferase component of 2-oxoglutarate dehydrogenase complex, mitochondrial	DLST	48.755	38.2	221.62	15	15	15	408	-0.00901184	0.0983688		-0.122592	1.57155		0.221738	1.77071		25.8748	27.1147	26.548	26.8792	26.4928	26.2629	27.1057	27.023	26.8604	26.8909	26.7927	26.7253	26.7275	26.3657	26.7809	26.3574	26.7421	27.0155	26.3633	26.9554	23.3441	23.1878	23.3017	23.3671	23.3138	23.3382	23.2863	23.3056	23.2856
O00267	O00267	2	Transcription elongation factor SPT5	SUPT5H	121	30.6	221.62	28	28	28	411	0.385943	4.01024		0.428062	3.25677		-0.0587898	0.585729		25.1803	25.709	24.9682	25.2014	25.5674	25.4314	25.9493	26.003	26.3962	25.5447	26.5348	26.0107	26.148	26.4856	26.5943	25.6881	25.3522	25.3661	25.5855	25.9611	22.1506	22.0502	22.0096	22.132	22.2278	22.5056	22.3722	22.5694	22.5821
Q13325	Q13325;A0A7P0TBP9	5	Interferon-induced protein with tetratricopeptide repeats 5	IFIT5	55.846	41.5	221.48	16	16	16	244	-0.0676929	0.375204		0.0423508	0.19457		0.297915	2.63272		24.1197	25.6334	24.9965	24.962	24.9509	24.1537	25.6915	25.1977	24.933	24.6695	24.7323	25.2356	25.1639	25.4504	25.7027	24.2366	25.0761	24.8414	24.4615	25.7539	22.0295	22.3365	22.3552	22.3348	22.1037	22.2106	22.185	22.0072	22.1757
O94776	O94776	4	Metastasis-associated protein MTA2	MTA2	75.022	56.4	220.91	33	33	26	501	-0.0977566	0.69061		0.29366	2.61328		-0.0272793	0.13539		26.0794	26.5155	26.3474	26.2652	26.6458	25.4226	26.3632	26.1191	26.5424	26.6622	26.7889	26.4456	26.641	27.0809	27.3019	26.6169	26.5449	27.0901	26.6591	26.9525	23.595	23.3363	23.3803	23.3052	23.5074	23.4549	23.2963	23.3188	23.3794
O00203	O00203;A0A8Q3WKJ9;A0A8Q3WL34;A0A8Q3WKK0;A0A8Q3SIS1;A0A8Q3SHS3;A0A8Q3WKN2;A0A8Q3SI03;A0A8Q3SHR2;A0A8Q3WKI5;A0A8Q3SHW6;A0A8Q3SIM7;A0A8Q3WKF8;A0A0S2Z4Z4;A0A8Q3SHU2;A0A8Q3SHP3	34	AP-3 complex subunit beta-1	AP3B1	121.32	34.5	220.52	37	37	30	554	0.208559	3.15771		0.0711796	1.69345		0.240156	2.01083		25.645	26.9023	26.0861	26.426	26.6446	25.8703	26.8265	26.6486	26.4069	27.0596	26.8282	26.4713	26.3524	26.7482	26.7023	26.5381	26.5187	27.0627	26.1654	26.7843	23.1762	23.0938	23.073	23.1584	23.0896	23.4009	23.3852	23.2353	23.2617
P52565	P52565;J3QQX2;J3KRE2;J3KTF8;J3KRY1	6	Rho GDP-dissociation inhibitor 1	ARHGDIA	23.207	68.1	220.33	15	15	15	498	0.0410908	0.483537		-0.148064	2.1331		0.0926113	1.19971		28.0305	29.136	29.0549	28.7988	28.9509	27.9234	29.1966	28.7838	29.3272	29.0206	28.7757	28.2129	28.9402	28.9044	29.1513	28.242	28.4647	29.2023	28.5076	29.07	26.3118	26.326	26.196	26.1924	26.1574	26.2849	26.3151	26.2204	26.3219
Q13526	Q13526;K7EMU7;K7EN45	4	Peptidyl-prolyl cis-trans isomerase NIMA-interacting 1	PIN1	18.243	81.6	220.16	12	12	12	214	0.0248814	0.329408		-0.164186	1.18214		-0.13354	1.70421		24.9228	26.0341	26.2385	25.6702	25.0994	25.1565	26.263	26.4978	26.1508	25.4911	26.0868	25.9069	26.086	25.7317	26.5866	25.1526	25.9374	25.9607	25.8237	26.3785	23.6303	23.6059	23.5089	23.5335	23.5109	23.5222	23.6257	23.6189	23.5451
Q9H2U2	Q9H2U2;D6RGV9;H0Y9D8;D6R967	8	Inorganic pyrophosphatase 2, mitochondrial	PPA2	37.92	63.2	219.9	17	17	15	289	-0.148314	1.37954		-0.466562	2.96202		-0.0440109	0.339764		25.1823	26.0793	25.8497	26.1706	26.2152	25.0851	25.5035	26.0681	25.2654	25.763	25.0537	25.5397	25.6045	25.9827	25.8922	24.6694	25.5279	25.8832	25.2994	25.9485	23.2845	23.2379	23.2862	23.5023	23.4005	23.1884	23.1224	23.3077	23.2459
P13861	P13861	6	cAMP-dependent protein kinase type II-alpha regulatory subunit	PRKAR2A	45.518	60.6	219.88	25	25	25	431	0.209831	2.70586		0.0618969	0.476958		-0.372836	2.61166		26.1408	26.8995	26.7884	26.4132	26.6113	26.1782	26.9328	27.1066	27.0236	26.891	26.6621	27.0043	26.5012	26.4449	27.0435	25.9356	26.5819	26.5667	26.4645	26.4854	23.3578	23.2486	23.1292	23.1951	23.2241	23.5123	23.4947	23.3672	23.4015
O43264	O43264	2	Centromere/kinetochore protein zw10 homolog	ZW10	88.828	38.5	219.85	23	23	23	378	0.104099	1.39935		0.120322	0.851806		0.0289146	0.184837		24.8405	25.6428	25.1831	24.8233	25.3013	24.1608	25.8682	25.7295	25.3037	25.8826	26.112	24.8956	25.5762	25.4457	26.2969	25.3299	25.5589	25.6538	24.4675	26.1005	21.9223	21.7994	21.7343	21.7078	21.8244	21.9467	21.9099	21.8436	21.8708
Q9BY44	Q9BY44;F8WAE5	7	Eukaryotic translation initiation factor 2A;Eukaryotic translation initiation factor 2A, N-terminally processed	EIF2A	64.989	53.5	219.11	23	23	23	471	0.0396694	0.280721		0.0400528	0.32927		0.0419407	0.302091		26.2519	26.7717	26.7247	26.8121	26.6546	26.0839	27.2244	26.7155	26.8019	26.6031	27.0792	26.5198	26.3416	26.8403	27.355	26.8598	26.745	27.0034	26.5846	27.0231	23.2507	23.0218	23.018	23.0606	23.0326	23.2443	23.1491	23.0068	23.1155
Q9UBB4	Q9UBB4;A0A1W2PQD2	4	Ataxin-10	ATXN10	53.488	44.2	218.67	19	19	19	396	0.167567	1.6667		0.0434059	0.354746		0.147246	1.79417		25.2622	26.6734	25.9331	26.3314	26.1401	25.6439	26.6353	26.6473	26.4061	26.6808	26.3907	26.1229	26.0199	26.3197	26.8162	25.888	26.0887	26.4344	25.6267	26.6806	23.666	23.7318	23.6155	23.8941	23.7392	24.0161	23.9247	23.8252	23.8272
P62753	P62753;A2A3R5	3	40S ribosomal protein S6	RPS6	28.68	44.6	218.56	18	18	18	429	-0.331464	1.92526		-0.0591888	0.360139		-0.0108833	0.0453411		27.5392	28.8889	28.0901	28.0802	27.4792	27.0888	28.2516	27.2781	26.9012	27.1721	27.9436	27.7432	28.7024	27.5565	28.3571	27.2889	27.857	28.1618	26.9114	27.7047	25.7258	25.7823	25.713	25.4642	25.5283	25.3735	25.3696	25.5549	25.1264
P62841	P62841;K7ELC2;K7EM56;A0A0B4J2B4;S4R417;K7EQJ5;K7EJ78;S4R456	8	40S ribosomal protein S15	RPS15	17.04	69.7	217.27	8	8	8	193	-0.344249	2.50773		0.216824	1.20896		-0.206351	1.5203		25.7085	27.8303	27.2901	27.7539	26.6139	25.8398	26.715	27.0977	26.9694	27.2143	26.9992	27.1603	27.4731	27.7489	27.7683	26.3957	25.715	27.3855	27.2558	27.5976	24.9705	25.031	25.2032	24.8706	24.9251	24.5384	24.8254	24.5191	24.6443
P05204	P05204	2	Non-histone chromosomal protein HMG-17	HMGN2	9.3926	55.6	217.12	8	8	6	136	-1.53715	0.698968		0.00860863	0.00919533		0.0675114	0.340545		24.5751	26.2907	27.7019	25.8619	27.0916	23.7673	24.7477	25.0101	24.7341	25.1837	25.7327	25.5148	24.8377	26.1976	26.9725	24.0746	26.2928	26.8298	26.1143	26.8157	23.0846	24.4408	24.8589	24.1972	24.4352	23.1435		24.3213	23.9437
Q6FI81	Q6FI81;H3BV90;H3BT65;H3BUG4;H3BPG7	7	Anamorsin	CIAPIN1	33.582	58.3	216.59	15	15	15	272	-0.024683	0.139977		0.0190411	0.100047		-0.828906	0.266954		24.9454	25.4597	24.7814	25.0131	25.5279	24.593	26.0493	25.7487	25.7077	25.7445	25.5649	25.5955	25.6374	25.8971	26.2176	25.7394	25.6829	25.9585	25.4595	26.2669	22.3107	22.4525	22.4659	22.6902	22.4422	22.3506	22.5256	22.4709	22.4315
O94973	O94973;A0A0G2JS82;A0A8I5KPP9;A0A0G2JQM1	17	AP-2 complex subunit alpha-2	AP2A2	103.96	48.8	216.42	38	27	27	366	-0.0508423	0.221268		-0.0532829	0.266693		0.0775772	0.571061		24.8886	26.1465	26.1844	25.9587	26.1763	25.0591	25.9771	26.0156	25.9566	26.3999	26.0071	25.8156	26.0604	26.0945	26.7502	25.7093	25.6653	25.7733	25.65	26.7203	22.9571	23.0316	23.2646	23.3072	23.2884	23.004	22.9549	23.1775	23.2375
Q8TDN6	Q8TDN6	1	Ribosome biogenesis protein BRX1 homolog	BRIX1	41.401	53.8	216.16	16	16	16	218	-0.727633	5.19034		0.165544	1.34229		0.0646008	0.240266		25.634	26.91	26.8903	26.1088	26.6652	24.8749	26.3169	25.6004	26.0793	25.8765	26.8715	26.6577	26.611	26.8077	26.9798	25.6019	25.964	25.9515	24.8959	26.4212	24.4704	24.3305	24.5565	24.1917	24.4107	23.6573	23.7748	23.5723	23.6667
P13798	P13798;C9JIF9;H7C393;H7C1U0	7	Acylamino-acid-releasing enzyme	APEH	81.224	35.9	216.07	20	20	20	280	-0.120398	0.899494		-0.170728	2.84633		-0.630275	3.86157		24.9209	25.688	25.8584	25.5644	25.7784	25.4621	26.0456	25.3535	24.3175	25.7635	25.6782	24.7289	25.0117	25.4554	25.9741	24.9282	25.6763	25.7337	25.3171	25.6741	22.5758	22.505	22.4942	22.483	22.4979	22.552	22.537	22.388	22.2295
O95084	O95084	2	Serine protease 23	PRSS23	43.001	52.7	215.84	12	12	12	189	-0.0587826	0.277207		0.332726	2.71828		-0.111663	1.64345		24.4874	25.6084	25.4682	25.6205	25.9581	24.1568	25.6332	25.2515	25.5794	25.7122	25.9194	25.7437	25.8308	26.0115	26.3942	25.452	25.4869	25.9327	25.3744	25.9319	23.6586	23.5858	23.7377	23.9131	23.8571	23.4549	23.7943	23.6601	23.8199
Q9BT78	Q9BT78;D6RFN0;D6RAX7;D6RD63	5	COP9 signalosome complex subunit 4	COPS4	46.268	68.7	215.82	22	22	22	424	0.0146282	0.07913		0.0403595	0.325784		0.162514	1.20476		25.7531	26.8926	25.9081	26.3019	26.5408	25.2543	26.672	26.4507	26.489	26.4616	26.746	25.9617	26.2415	26.7262	26.9289	26.1713	26.3142	26.3926	25.6606	26.7553	22.8674	22.9027	22.7457	23.0197	22.9917	22.7966	23.02	22.9916	22.8197
P43304	P43304	3	Glycerol-3-phosphate dehydrogenase, mitochondrial	GPD2	80.852	52.5	215.41	39	39	39	738	0.0748192	0.664333		0.0288624	0.283654		0.0431061	0.21886		25.8219	26.8631	26.9671	26.7876	27.0759	26.3365	27.4939	26.9206	27.1292	27.2105	27.0361	26.7677	26.9994	27.0678	27.3009	26.8697	26.1696	26.7594	26.6139	27.4265	23.8488	23.8769	23.8443	23.9476	24.0473	23.9032	23.9367	23.928	24.0991
Q96N66	Q96N66	6	Lysophospholipid acyltransferase 7	MBOAT7	52.764	22.9	215.09	11	11	11	253	0.465283	3.45668		0.0456997	0.297631		0.0370411	0.27215		25.1678	26.8393	26.5567	26.4143	26.3027	26.1832	27.2111	27.0382	26.9617	26.928	26.1481	26.4986	26.4972	26.5642	26.7162	26.3898	26.6105	26.6765	26.1515	26.9008	23.7645	23.851	23.9585	23.8969	23.6291	24.3679	24.4333	24.294	24.1697
Q9NVJ2	Q9NVJ2	1	ADP-ribosylation factor-like protein 8B	ARL8B	21.539	50.5	215.03	9	9	5	204	-0.133035	0.83476		-0.00491638	0.0269474		0.0905506	0.486378		24.7283	26.1711	25.5623	25.8574	26.0418	24.2881	25.6853	25.6024	25.9921	26.0757	25.7634	25.7177	25.4289	26.1197	26.4299	25.9302	25.9839	25.5545	25.6344	26.2827	22.9479	23.0474	23.0443	23.2129	23.2346	22.8694	22.7692	23.0652	23.0885
Q9Y4E8	Q9Y4E8	8	Ubiquitin carboxyl-terminal hydrolase 15	USP15	112.42	39.6	214.98	35	35	33	559	0.0280903	0.216738		0.202929	3.11535		0.100687	0.880404		24.8354	25.974	25.4351	25.406	25.8004	24.7726	26.316	25.7677	25.7468	25.9295	26.3724	26.1593	25.9624	26.0175	26.499	26.0287	26.2676	26.1926	25.6872	26.272	22.438	22.3079	22.3766	22.4254	22.4456	22.2664	22.499	22.5284	22.4367
A0A804HK76	A0A804HK76	4		A0A804HK76	274.02	82.7	214.51	205	5	0	112	0.175436	1.01111		0.135091	0.70785		0.293448	4.81808		25.19	26.4567	23.4004	25.8915	26.1274	25.3133	26.367	24.5234	25.7747	25.9745	24.3135	25.7459	24.3695	26.2267	26.4106	23.6672	25.3646	25.2472	25.0137	25.5865	24.0922	24.2139	23.9099	24.0271	24.184	24.0733	24.4591	24.3054	24.0983
Q16643	Q16643;D6R9W4	5	Drebrin	DBN1	71.428	53.9	214.36	32	32	32	523	-0.0126236	0.14286		-0.125067	2.30273		-0.441294	2.82308		25.3149	26.5576	25.9777	26.0835	26.3187	25.3735	26.5343	26.1913	25.8063	25.8192	25.9913	26.0479	26.0171	25.8008	26.4024	25.2941	25.467	25.9348	25.3206	25.9059	22.7191	22.7321	22.643	22.797	22.7208	22.7112	22.7958	22.708	22.6647
P67870	P67870;Q5SRQ6;A0A7I2YQ78;Q5SRQ3	10	Casein kinase II subunit beta	CSNK2B;CSNK2B-LY6G5B-1181	24.942	47.9	214.23	7	7	7	136	0.0915573	0.381178		-0.0323967	0.112331		-0.355104	4.45038		22.7985	24.4571	24.6898	24.6154	23.8774	23.1119	25.2175	24.9736	24.9888	25.1199	25.4563	25.7302	25.2167	25.0468	25.1236	25.1284	25.0721	25.3925	24.7186	25.5054	22.4181	22.7359	22.334	22.4462	22.7491	22.6781	22.4685	22.7621	22.4872
F8VRH0	F8VRH0	1		PCBP2	32.035	44.5	214.14	8	3	2	106	-0.080941	0.455027		-0.0419487	0.111102		0.116623	0.4555		24.0913	25.2271	25.2414	24.8693	25.4677	23.2587	25.2496	25.147	24.1514	25.149	25.1781	25.1799	25.0256	24.7332	25.5199	24.8494	25.292	23.8929	24.699	25.2447	23.1303	23.3708	23.389	23.0192	23.2491	23.1473	23.2254	23.2565	23.0863
Q92804	Q92804;A0A0J9YYE0	7	TATA-binding protein-associated factor 2N	TAF15	61.829	34.6	214.04	16	16	14	410	0.257211	2.0273		0.169696	1.13101		-0.0802303	0.246992		26.6657	27.7073	27.4143	27.7037	27.8525	27.3711	27.9436	28.1218	28.118	28.3862	27.8243	27.5074	27.9897	28.1124	28.3854	27.5495	27.8545	28.1449	27.7033	27.9645	24.5133	24.8188	24.7882	24.6135	24.6052	24.8244	25.0254	24.8657	24.852
Q99661	Q99661;Q5JR91	4	Kinesin-like protein KIF2C;Kinesin-like protein	KIF2C	81.312	46.8	213.84	28	28	26	438	0.141924	0.938642		0.641364	4.78009		0.199387	1.56936		25.1591	25.1792	25.0984	25.1736	25.2789	24.1423	25.5983	25.7132	25.6246	25.3761	26.4543	26.3514	26.3785	26.1772	26.6206	24.7842	24.6587	25.1963	25.1085	25.2973	21.933	21.6509	21.6762	21.6714	21.8456	22.0472	21.759	21.8224	22.0181
P61353	P61353;K7ELC7	4	60S ribosomal protein L27	RPL27	15.798	54.4	213.7	9	9	9	323	-0.472203	3.97798		0.0144463	0.136931		-0.111091	0.62552		28.401	29.6117	29.5237	29.4121	29.2758	28.373	29.3159	29.0436	28.913	28.7696	29.3167	29.2691	29.6122	29.6237	29.4708	28.9753	29.1034	29.1258	28.8548	29.1208	26.2659	26.1517	26.2775	26.0697	26.2244	25.8211	25.7233	25.7451	25.8162
O00567	O00567;A0A494C128	5	Nucleolar protein 56	NOP56	66.049	54.2	213.67	28	28	28	564	0.0858471	0.768057		0.261578	2.61103		-0.317507	3.91536		26.4442	27.2264	26.9699	26.6633	27.0166	26.5089	27.2814	27.0349	26.897	27.2199	27.4466	27.3862	27.5355	27.294	27.6192	27.1844	27.1512	27.3748	27.2712	27.1549	23.5064	23.4886	23.4754	23.3291	23.3932	23.6663	23.5795	23.4946	23.3935
O75436	O75436;S4R3Q6	3	Vacuolar protein sorting-associated protein 26A	VPS26A	38.169	47.7	213.14	14	14	13	286	0.142863	0.757263		-0.0433296	0.138374		0.189219	1.04142		24.6599	26.2522	25.8304	25.838	25.9952	25.3945	26.3206	25.9627	25.9881	26.196	25.7433	25.1282	25.5862	25.8893	26.2297	25.6693	25.8907	26.1226	26.0842	26.3263	22.501	22.8792	22.8904	22.9915	22.6703	22.9033	23.0681	22.8558	22.9385
A0A590UJ08	A0A590UJ08;A0A590UJD9;A0A0C4DFT3;Q12959;A0A590UJS9;A0A590UJ68;A0A590UJ18;A0A590UJR5;A0A590UJC5;A0A590UKA8;A0A590UJ81;A0A590UK81;A0A590UJ29;A0A590UJX2;A0A590UK48;A0A590UJR4;A0A590UJ64;E7EQD7;A0A590UK02;A0A590UJL2;C9JUA9;A0A590UJ25;A0A590UK70	63	Disks large homolog 1	DLG1	98.031	52.8	212.92	28	28	26	381	-0.269868	3.68831		-0.0130547	0.140578		0.110357	0.48622		25.6367	26.3764	26.0559	25.6142	26.0388	25.0044	25.6804	24.856	25.4441	25.8442	26.1603	25.9551	25.6986	25.8963	26.7712	25.8641	26.2191	26.1334	25.4983	26.6512	22.5703	22.4597	22.4695	22.5445	22.5711	22.2353	22.2934	22.1265	22.3117
P63092	P63092;Q5JWF2;A0A7I2V5R6;A0A0A0MR13;A0A590UJQ9;B0AZR9;A0A590UK28;A0A804HIH4;A0A590UJS2;A0A590UJY2	17	Guanine nucleotide-binding protein G(s) subunit alpha isoforms short;Guanine nucleotide-binding protein G(s) subunit alpha isoforms XLas	GNAS	45.664	55.1	212.83	21	20	1	369	-0.0528488	0.414114		-0.280174	3.74303		0.0476505	0.364253		25.856	27.0148	26.8605	26.8287	26.9607	25.7443	27.0854	27.1078	26.9544	26.721	26.2715	26.1464	26.6822	26.8087	26.8375	25.7833	26.5529	26.5413	26.2427	27.1742	23.7042	23.5609	23.69	23.6544	23.6261	23.4396	23.7022	23.7136	23.5782
P22059	P22059	5	Oxysterol-binding protein 1	OSBP	89.42	43.1	212.61	29	29	27	370	-0.26934	2.72996		-0.118667	2.11052		-0.110276	0.829584		25.3305	26.1645	25.8809	25.7813	25.858	24.4035	25.3325	25.1499	24.7968	25.5001	25.1779	25.393	25.9842	25.5499	26.2027	25.3125	26.0145	25.9034	25.5361	26.343	22.2733	22.1595	22.3174	22.2346	22.2521	22.0643	21.8213	21.8784	22.0602
P62263	P62263;A0A2R8Y811;E5RH77	3	40S ribosomal protein S14	RPS14	16.273	43	212.12	11	11	11	427	-0.527428	3.0025		-0.0878181	0.584021		0.0783768	1.08644		27.5779	28.8661	28.3696	27.9943	28.6424	27.2223	28.2491	28.2526	27.9133	28.0646	28.5149	28.4748	28.401	28.5693	28.7475	27.809	28.427	28.4002	27.8674	28.0368	26.557	26.6384	26.3112	26.5071	26.5891	25.821	26.1169	26.2062	26.07
O00148	O00148;K7EQN7	9	ATP-dependent RNA helicase DDX39A	DDX39A	49.129	60.4	211.65	29	11	11	206	0.15588	0.337074		0.0682362	0.173491		-0.195537	1.50582		25.3324	25.9517	24.9505	25.7244	26.2314	25.5357	26.1379	25.7364	25.8911	25.8878	26.4901	25.7534	26.1523	25.887	26.7343	26.6237	26.3125	26.4261	25.1868	26.2315	23.6974	23.9017	23.2857	23.6838	23.7817	24.4741	23.6257	23.8832	23.5456
Q06124	Q06124;A0A1W2PPU4;A0A8I5KW48;A0A8I5QJ58;A0A8I5KRZ3;A0A8I5KVS6;A0A8I5QL30	9	Tyrosine-protein phosphatase non-receptor type 11	PTPN11	68.01	47.7	211.63	31	31	31	445	0.281075	3.50072		0.141041	2.00427		0.223666	0.966231		25.4434	25.7565	26.3437	25.2036	25.7119	25.5914	26.7484	26.3331	26.3393	26.4174	25.8916	25.756	26.2876	26.3852	26.2683	26.1202	26.3254	26.2526	25.8738	26.1847	22.6238	22.7973	22.7438	22.7223	22.8271	23.0056	23.0479	22.9758	22.9591
P62820	P62820;E7END7	2	Ras-related protein Rab-1A	RAB1A	22.677	72.7	211.11	16	8	8	139	-0.0313496	0.0900608		-0.261797	0.330247		0.179477	1.99453		25.3401	25.8581	26.1145	25.929	26.4922	24.7533	25.9437	25.2819	25.5053	26.1537	25.5096	24.6991	24.1443	25.7674	26.9442	25.7475	25.5731	25.7937	25.6286	26.7934	24.1865	24.1595	24.3072	23.8993	23.727	24.1668	23.8312	23.8819	24.0604
Q12797	Q12797	8	Aspartyl/asparaginyl beta-hydroxylase	ASPH	85.862	44.9	210.81	31	31	31	510	-0.0294052	0.198396		-0.355665	2.69103		0.132923	0.443136		25.598	26.0827	26.3631	26.2782	25.8786	25.2414	26.3602	26.2627	26.0019	26.477	25.5182	25.4786	25.6465	25.761	26.3986	25.3687	25.7559	26.2893	25.2005	26.3286	22.4894	22.3947	22.6165	22.6346	22.4589	22.367	22.5436	22.5582	22.44
O94915	O94915;F2Z2S2	6	Protein furry homolog-like	FRYL	339.59	21.3	210.81	47	47	23	502	0.0435829	0.19732		0.152412	0.928789		-0.248789	2.15196		24.3428	24.954	25.3181	24.8794	25.3596	24.1494	25.836	24.6441	25.4592	25.7362	25.3755	25.3888	25.5498	25.5054	26.0844	25.3623	25.2244	25.242	25.0088	26.1918	21.6179	21.9341	22.0668	22.0199	21.9172	21.9958	21.9723	21.7946	21.9907
Q8N1F7	Q8N1F7	2	Nuclear pore complex protein Nup93	NUP93	93.487	53.5	210.69	37	37	2	478	0.105384	0.965392		0.0673561	0.695838		0.138826	0.710393		25.681	26.4827	26.76	25.8707	25.9849	25.4163	26.7728	26.3027	26.2536	27.0469	26.4669	26.6933	26.3494	26.3889	26.658	26.2616	26.4537	26.3631	25.8468	26.3358	23.5658	23.5146	23.4751	23.3822	23.3525	23.536	23.6757	23.567	23.4225
Q9UHD1	Q9UHD1;E9PHZ2	7	Cysteine and histidine-rich domain-containing protein 1	CHORDC1	37.489	65.7	210.67	16	16	16	315	0.293217	2.35879		0.113021	0.841992		0.0549469	0.351252		25.2567	26.3795	25.5543	26.0964	26.0898	26.0026	26.8099	26.6367	26.0302	26.5545	26.3153	26.2971	26.3814	26.2448	26.4539	25.6486	26.4558	26.339	25.7433	26.2269	23.492	23.3347	23.4275	23.4339	23.4221	23.9353	23.7976	23.7081	23.5623
Q96C19	Q96C19	2	EF-hand domain-containing protein D2	EFHD2	26.697	83.3	210.23	23	23	21	549	0.0254799	0.143558		-0.104541	0.838948		0.0186394	0.12505		26.9155	27.9559	27.8059	27.5433	27.706	26.8472	27.9704	27.9736	27.8156	27.7892	27.5817	27.5278	27.7848	27.7423	28.1317	27.2872	27.6246	27.5646	27.1422	27.5734	25.1735	25.2042	25.129	25.0365	24.8629	25.0365	25.1142	25.2135	25.0931
P16070	P16070;H0Y2P0;H0YD13;H0YE40	16	CD44 antigen	CD44	81.537	17.5	209.75	15	15	15	476	0.220716	1.30651		0.0646034	0.38089		-0.160947	1.06199		27.9714	28.7622	28.4599	28.5627	28.5968	28.4572	29.2793	29.0189	29.086	28.7778	28.8105	28.8531	28.5266	29.0038	28.9622	28.8189	28.6916	28.8852	28.5171	28.8152	26.9722	26.9473	26.8358	26.7992	26.831	27.3596	27.2435	27.0458	26.9553
Q9UJZ1	Q9UJZ1;A0A087WYB4	3	Stomatin-like protein 2, mitochondrial	STOML2	38.534	42.4	209.34	17	17	17	257	-0.0702267	0.668063		-0.121862	1.63913		0.141848	0.888376		25.3733	26.31	25.9666	25.957	26.204	25.2897	26.4136	25.8802	25.9175	26.071	25.4562	25.9075	25.7534	25.9937	26.4675	25.7473	26.0708	26.0196	25.4841	26.3148	23.5272	23.5737	23.3471	23.4271	23.4665	23.3408	23.497	23.4424	23.307
P24752	P24752;A0A5F9ZHL1;A0A5F9ZHJ7;A0A5F9ZHJ0;A0A5F9ZHD4;A0A5F9ZI66;A0A5F9ZHH9	10	Acetyl-CoA acetyltransferase, mitochondrial	ACAT1	45.199	48.5	209.33	24	24	24	575	-0.00207672	0.0112613		-0.269804	2.82656		-0.0980858	0.773864		27.074	28.0556	27.7011	27.4912	27.6693	26.9848	28.1663	27.6341	27.6407	27.8975	27.6091	27.1178	27.5933	27.6608	27.8244	27.4224	27.7271	27.5633	27.2093	27.8306	24.3469	24.1655	24.108	24.0454	24.126	24.1543	24.2891	24.072	24.1542
Q9NQR4	Q9NQR4;H7C579	3	Omega-amidase NIT2	NIT2	30.608	81.5	208.59	21	21	21	236	-0.159048	0.967672		-0.219033	2.10248		-0.147099	1.40793		24.8909	25.2329	25.5849	25.421	25.5045	24.6721	25.6956	25.9142	25.5961	25.8001	24.3007	25.4271	25.4585	25.7822	25.9647	24.5758	25.5791	25.5541	24.7168	25.9551	23.2359	23.0425	23.1241	23.2838	23.0852	22.7818	23.028	23.1075	23.1893
O15042	O15042;E7ET15;E7EW00;H0Y8D9	8	U2 snRNP-associated SURP motif-containing protein	U2SURP	118.29	32.2	208.55	29	29	29	407	0.0252647	0.162952		0.158543	1.52876		-0.135751	1.06611		24.9477	25.0958	25.2922	24.9953	24.8974	24.2184	25.0535	26.1043	25.0649	25.5676	25.9853	25.7465	25.7686	25.4016	26.2144	25.2386	26.4834	25.6799	26.441	27.2329	22.957	22.8105	22.8009	22.742	22.9916	22.8078	22.8003	22.9887	22.896
P62857	P62857	1	40S ribosomal protein S28	RPS28	7.8409	60.9	208.11	8	8	8	313	-0.200636	0.438669		0.0620132	0.263422		0.156634	1.88222		26.4092	28.0952	27.8267	27.1305	27.3617	25.0159	27.5901	27.6193	27.1469	27.295	27.4436	27.8116	27.8303	27.0973	28.3474	26.6094	27.6538	27.6377	26.8497	27.4101	25.0251	25.2429	24.9955	24.8639	25.1404	24.063	25.0417	24.9888	25.0812
Q10567	Q10567;C9J1E7	3	AP-1 complex subunit beta-1	AP1B1	104.61	51.6	207.7	45	20	20	307	0.328546	3.61514		0.101468	0.970711		0.0355263	0.13468		24.9172	26.5137	25.3071	25.67	25.621	25.8089	26.569	26.471	26.0651	26.4751	25.8941	26.0284	25.6337	25.9793	26.0639	25.9283	25.2949	25.5761	25.84	26.0944	22.6385	22.7553	22.7551	22.8167	22.6049	22.9985	23.0591	23.0925	23.1279
O75150	O75150;H3BP71	7	E3 ubiquitin-protein ligase BRE1B	RNF40	113.68	38.3	207.63	28	28	25	339	-0.0281536	0.136381		0.135085	1.1397		0.171777	0.774318		24.3005	25.0062	25.163	24.9215	24.8858	23.8009	24.7016	24.3039	24.5661	24.8333	25.0095	25.2827	24.3909	25.3643	25.3752	24.4959	25.2974	24.592	24.4601	25.21	21.3954	21.178	21.3119	21.2695	21.1852	21.3882	21.3956	21.2082	21.0443
Q9Y277	Q9Y277;E5RJN6;E5RHZ6	7	Voltage-dependent anion-selective channel protein 3	VDAC3	30.658	62.5	207.59	15	15	15	307	0.0539207	0.476707		-0.125809	1.52609		0.0761818	0.690447		26.537	27.7043	27.2954	27.4077	27.5425	26.5731	27.4751	27.6369	27.2028	27.2094	27.0742	27.0578	27.4827	27.0029	27.6682	27.1699	27.4139	27.3783	26.7634	27.704	24.0617	23.9169	24.0286	24.0599	23.9616	24.1448	24.132	24.1044	24.0005
Q9UDY2	Q9UDY2;A0A3B3ITE1;A0A1B0GTW1;A0A2R8YDH4;A0A3B3IU51;A0A3B3ISZ5;A0A3B3IRI3;A0A3B3ISF1;A0A3B3IRV6;A0A3B3IT83;A0A3B3IS03	14	Tight junction protein ZO-2	TJP2	133.96	48.9	207.04	53	53	53	730	0.223655	1.46792		0.175084	1.16227		0.079454	0.521076		25.9407	26.7032	26.487	26.1182	26.2988	26.3414	26.7091	26.8382	26.7015	26.6457	27.1354	26.433	26.6132	26.676	27.1804	26.4991	26.6202	26.6713	25.8257	26.7757	22.7748	22.5773	22.7438	22.4851	22.5597	23.0354	22.9853	22.7422	22.6938
O14737	O14737;K7EQA1	5	Programmed cell death protein 5	PDCD5	14.285	64.8	207.02	9	9	9	175	0.0190838	0.0872709		0.0335293	0.107902		0.0651981	0.322143		25.3103	26.4144	26.1152	25.8923	26.4129	25.5799	26.6804	26.5835	26.176	26.1433	26.7538	25.4678	26.2287	26.3014	26.7162	25.0678	25.7641	25.8069	25.2465	26.1564	23.4723	23.7415	23.3593	23.3616	23.435	23.3956	23.5689	23.5491	23.4021
Q99426	Q99426;A0A494C0X0;K7EP07;K7EK42	7	Tubulin-folding cofactor B	TBCB	27.325	64.8	206.89	16	16	16	294	0.378905	4.08664		0.043663	0.230942		-0.202035	1.11527		26.0709	27.4255	27.1066	26.4455	27.1907	26.7706	27.309	27.3078	27.6105	27.8132	26.7822	26.9632	27.0677	27.0035	27.5439	26.6638	26.9966	27.0903	26.8859	26.5972	24.0592	23.9137	24.0179	23.9914	24.0911	24.3098	24.3989	24.3397	24.3696
Q15836	Q15836;P63027;K7ENK9;K7EKX0;J3QRU4;F8WCA0;L7N2F9	9	Vesicle-associated membrane protein 3;Vesicle-associated membrane protein 2	VAMP3;VAMP2	11.309	41	206.13	5	5	5	178	-0.223415	0.981346		-0.290766	1.73103		-0.0602814	0.642579		24.9316	26.4017	25.8521	25.6153	25.9467	24.9383	25.9871	25.3118	25.745	25.8358	25.4016	25.0501	25.5412	25.657	26.0589	25.5297	25.6643	25.5669	25.4815	26.167	23.9041	24.0402	23.8017	23.8704	23.9461	23.3009	23.7272	23.8619	23.9625
P09525	P09525;Q6P452	3	Annexin A4;Annexin	ANXA4	35.882	54.2	206.11	17	17	17	347	-0.200502	2.11456		-0.505145	3.59358		-0.120597	0.598056		25.1669	26.179	25.7612	25.9752	25.9821	24.6713	25.8264	26.0423	26.0321	26.1398	24.8336	24.9932	25.6664	25.56	26.2391	24.3647	25.5591	25.3236	25.1987	26.1146	22.9894	22.9962	22.9727	23.0012	22.9671	22.667	22.632	22.8935	22.8917
Q9P258	Q9P258	1	Protein RCC2	RCC2	56.084	60.3	205.84	25	25	25	472	0.0239826	0.267403		0.120368	1.82684		-0.418864	2.69533		26.3576	27.0733	27.0014	26.4722	27.1818	26.4517	27.1325	27.1549	26.9052	27.1676	26.8277	27.2528	27.3866	27.3835	27.5023	27.0035	26.9998	26.9917	26.6667	26.9776	23.4319	23.2283	23.3202	23.3961	23.3653	23.4178	23.3657	23.3778	23.3613
Q14160	Q14160;A0A0G2JNZ2;A0A0G2JPP5;A0A669KB89;A0A0G2JMS7	9	Protein scribble homolog	SCRIB	174.91	30.6	205.84	35	35	32	482	0.18063	1.75593		-0.0587341	0.471336		0.0442234	0.397215		25.3925	25.9031	25.3597	25.4728	26.0769	25.4856	26.0553	26.0193	26.4064	26.4365	25.5265	25.8778	25.3386	25.8869	26.561	25.033	25.1957	25.6564	24.8595	26.0154	22.649	22.5049	22.4884	22.6726	22.7257	22.7146	22.838	22.6992	22.9018
P78406	P78406;E9PQ57	4	mRNA export factor	RAE1	40.968	54.1	205.37	14	14	14	258	-0.0268013	0.161852		0.148546	1.5533		-0.184987	1.30983		24.9916	25.7307	25.0893	24.9986	25.7658	25.0399	25.2101	25.4416	25.0491	25.6434	26.0409	25.886	25.0122	25.6388	26.2676	26.014	25.8405	24.8931	24.7735	25.9913	22.4957	22.3512	22.3034	22.4179	22.4939	22.3326	22.2473	22.563	22.4096
Q13561	Q13561;A0A7I2V4Y9;A0A7I2V4H4;F8W1I6;F8VW18;A0A7I2V390;A8K8J9;H0YI98	13	Dynactin subunit 2	DCTN2	44.23	49.1	205.35	20	20	20	438	-0.245239	2.83296		-0.212975	2.99172		0.200353	1.80419		26.388	27.461	27.0395	27.0779	27.5061	25.7046	27.0289	26.6112	26.6807	26.9826	26.5522	26.6659	27.1022	26.7437	27.4253	26.2792	27.0581	27.1448	25.9394	27.3068	23.5042	23.5496	23.3736	23.4725	23.4939	23.1125	23.3098	23.3155	23.1488
O43396	O43396;K7ER96	6	Thioredoxin-like protein 1	TXNL1	32.251	63	205.26	15	15	15	354	0.127497	0.668933		0.286843	2.13214		-0.227831	1.66431		24.8506	25.7993	25.3213	24.901	25.4932	25.099	26.2707	25.6785	25.1527	25.2687	26.3006	25.9503	25.6383	25.5195	25.8299	26.0861	25.9951	26.0001	25.7785	25.8574	23.0769	22.9196	22.937	22.6813	22.8151	23.1821	23.0835	23.0724	22.9373
P42892	P42892;B4DKB2;A0A3B3ISF9	3	Endothelin-converting enzyme 1	ECE1	87.163	31.7	205.15	20	20	20	319	0.353949	3.59068		0.150372	1.59408		0.362125	2.5453		25.6312	26.1089	25.8616	26.1926	26.1986	25.5851	26.5455	26.4344	26.7296	26.9113	26.3485	26.062	26.0473	26.3074	26.8061	26.0304	26.2577	26.4272	26.0196	26.9146	23.3876	23.2939	23.2584	23.4148	23.4033	23.6001	23.6663	23.6417	23.867
Q9UNS2	Q9UNS2	4	COP9 signalosome complex subunit 3	COPS3	47.873	36.6	204.88	11	11	5	223	0.131782	0.991929		0.106178	1.17727		0.224683	2.21136		25.5861	25.7499	26.6251	26.2223	26.4561	25.7938	26.6413	26.7	26.4332	26.9234	26.6826	25.5381	26.7859	26.422	27.1131	26.3372	26.4114	26.1544	26.2281	26.9071	23.8978	24.0047	24.0238	24.0325	24.1612	24.1482	24.0018	24.3208	24.0659
P35249	P35249;C9JZI1;C9J8M3	8	Replication factor C subunit 4	RFC4	39.681	50.7	204.7	18	18	18	252	-0.00746269	0.0471248		0.141092	2.23369		0.0799442	0.706233		25.2959	26.0338	25.6847	24.9979	25.9878	24.9394	26.191	24.5669	25.3829	26.0256	24.9935	25.8283	25.8053	25.9527	26.2826	24.9421	25.3348	25.2666	24.226	25.3973	22.5364	22.503	22.4351	22.4636	22.522	22.4778	22.6234	22.3995	22.3429
Q8WX93	Q8WX93	7	Palladin	PALLD	150.56	33.3	204.15	34	34	33	610	0.043663	0.33245		-0.0373711	0.324623		-0.133965	0.817638		26.0114	27.2768	26.7064	26.6183	26.1884	26.416	26.9845	26.774	26.6538	26.6964	27.0705	26.4091	26.87	26.6663	26.9344	26.5003	26.6744	26.4205	26.3668	26.7779	23.0973	23.0032	23.0572	22.9928	22.952	23.1861	23.1322	22.9108	23.1095
Q9NUQ6	Q9NUQ6;B8ZZZ7	10	SPATS2-like protein	SPATS2L	61.728	51.8	204.09	24	24	12	457	-0.533556	5.5958		0.0124092	0.0837253		-0.144676	1.399		25.8622	26.607	26.492	26.1818	26.3405	25.5691	26.094	26.0314	26.0928	25.9306	26.4519	26.5943	26.7108	26.8758	26.7601	26.1832	26.5157	26.3659	25.7047	26.2369	23.0623	22.8365	22.9221	22.8214	22.9234	22.3935	22.4119	22.3775	22.3919
Q9BTE3	Q9BTE3	1	Mini-chromosome maintenance complex-binding protein	MCMBP	72.979	43.8	203.44	21	21	21	324	-0.015115	0.0666159		0.363589	2.38126		-0.124891	1.14332		24.9205	26.232	25.7366	24.6474	24.746	24.1109	26.0264	24.849	24.5779	25.3687	26.4621	25.6783	26.395	26.2321	26.4178	25.4697	25.6356	25.017	24.4027	25.0674	22.5892	22.573	22.4709	22.3063	22.2593	22.4586	22.5816	22.3424	22.3282
Q92688	Q92688	1	Acidic leucine-rich nuclear phosphoprotein 32 family member B	ANP32B	28.787	36.3	203.01	12	10	10	285	0.0600788	0.426073		-0.0406006	0.458222		-0.0826294	0.42233		27.4785	28.5695	28.1225	27.8386	28.3363	27.1571	28.4017	28.3177	28.223	28.0156	28.3192	27.9712	27.995	28.0952	28.6431	27.8841	27.9286	28.174	27.683	28.5106	25.3451	25.2607	25.2451	25.1987	25.3497	25.5269	25.2082	25.4073	25.2719
O75116	O75116;A0A8V8TL82;E9PF63;A0A8V8TL90	6	Rho-associated protein kinase 2	ROCK2	160.9	39.9	202.96	51	51	46	658	-0.167323	2.52274		-0.0553543	0.446249		-0.0748451	0.797135		25.3745	25.6151	25.9955	25.0007	25.822	24.5588	25.7354	25.6606	25.5129	25.5053	26.0901	26.0965	25.8586	25.551	26.199	25.4428	25.7239	26.0289	25.3754	25.9156	22.0774	21.8821	21.9142	21.8847	21.8783	21.7386	21.7979	21.7671	21.7313
P49419	P49419;A0A1B0GW77;A0A1B0GTG2;A0A1B0GTY9;A0A1B0GW82;A0A1B0GUA1;A0A1B0GTJ4;A0A1B0GV49;A0A0J9YWF7;A0A1B0GUY0	18	Alpha-aminoadipic semialdehyde dehydrogenase	ALDH7A1	58.486	46.2	202.75	19	19	19	389	-0.227161	1.16045		-0.339847	2.43371		0.00404816	0.0308443		25.9934	27.2482	26.6543	26.5564	26.7083	25.8759	26.6234	26.257	25.9771	26.7993	25.8955	26.6349	26.4166	26.1483	27.2379	25.7497	26.1728	26.5733	25.9205	27.422	23.7543	23.3939	23.4383	23.5076	23.4091	23.0501	23.5109	23.4201	23.2466
P49755	P49755;G3V2K7	2	Transmembrane emp24 domain-containing protein 10	TMED10	24.976	45.7	201.94	12	12	12	221	-0.239482	0.903512		-0.347477	2.37745		-0.299154	1.92091		25.8046	27.1661	27.0199	26.7081	27.1066	25.8777	27.031	26.7152	26.64	27.1199	26.5195	26.5918	26.9121	26.3329	27.1766	26.3773	26.6377	26.9293	25.9227	27.0684	24.3664	24.474	24.6527	24.5383	24.4672	23.7633	24.2429	24.3733	24.4077
Q6WCQ1	Q6WCQ1;A0A494BZV2;J3KSW8;H0Y2S9	12	Myosin phosphatase Rho-interacting protein	MPRIP	116.53	44.6	201.41	37	37	37	528	0.00812416	0.0643744		-0.0962658	1.77623		-0.0753391	0.40168		25.3103	26.4553	26.003	26.1054	26.1774	25.2346	26.5042	25.9815	26.031	25.9958	25.9249	25.9805	25.8652	25.9978	26.5328	25.2521	25.5672	25.6114	25.0775	26.093	22.4377	22.3761	22.4267	22.4136	22.3255	22.4615	22.5174	22.2896	22.3449
P62913	P62913;Q5VVC8	2	60S ribosomal protein L11	RPL11	20.252	75.8	201.24	15	15	15	365	-0.191956	3.02549		0.0637157	0.763749		-0.215548	4.80315		27.7169	29.0239	28.5571	28.4753	28.4496	27.8181	28.8091	28.5265	28.4265	28.5651	28.7041	28.5642	28.6854	28.7451	28.78	28.1998	28.1822	28.331	28.0081	28.4717	26.0137	26.0509	26.057	25.9926	25.8715	25.7947	25.8305	25.8525	25.752
Q9NR46	Q9NR46;B7ZC38;B7ZC39	6	Endophilin-B2	SH3GLB2	43.973	42.8	201.22	18	18	17	310	0.272149	2.05704		0.0906429	0.620864		-0.159693	2.70403		25.5263	26.2223	26.1038	25.529	25.9184	25.6462	26.6663	25.9175	26.0488	26.2843	26.2257	26.2209	25.8827	26.0097	26.2719	26.0493	26.1565	25.5574	25.4467	26.2811	22.9323	22.6182	22.6854	22.5541	22.6529	22.9577	23.0958	22.8265	23.0112
Q5JTV8	Q5JTV8;A0A0A0MSK5;J3KN66	6	Torsin-1A-interacting protein 1	TOR1AIP1	66.248	41.3	200.99	19	19	18	358	-0.159124	2.00585		-0.192955	2.75058		-0.0702183	0.485628		24.7771	26.0367	25.642	25.4715	25.6902	24.2664	25.6977	25.6615	25.3284	25.3639	25.478	25.3293	25.2632	25.3583	25.8029	25.1297	25.42	25.4538	25.0672	25.703	21.9411	21.9231	22.0009	21.9932	22.0247	21.6573	21.8017	21.8515	21.8762
Q14651	Q14651;C9JAM8	4	Plastin-1	PLS1	70.253	45.5	200.64	18	15	15	235	0.10574	0.601814		0.0384583	0.230231		-0.138029	1.52398		24.2403	24.9639	24.8923	24.7824	25.173	24.171	25.5019	25.0917	25.5341	25.6309	24.8348	24.6431	24.7477	25.2225	25.4704	24.7948	24.7222	24.8614	24.9486	24.9556	22.4105	22.0929	22.233	22.2152	22.443	22.5485	22.4045	22.2859	22.4418
Q96K17	Q96K17;E9PL10	2	Transcription factor BTF3 homolog 4;Transcription factor BTF3	BTF3L4	17.27	42.4	200.57	6	6	6	141	-0.238316	1.9952		-0.145243	1.17026		-0.115738	0.761592		25.437	26.6769	25.902	26.2121	26.959	25.6158	25.1102	26.0252	26.0006	26.496	26.0447	26.1309	26.6251	26.3838	26.7131	25.3874	26.6085	26.28	25.9345	26.5016	24.1468	24.0914	24.0299	24.1544	24.2833	24.0571	23.9221	23.756	23.7894
Q86XP3	Q86XP3	4	ATP-dependent RNA helicase DDX42	DDX42	102.97	38.9	200.39	26	26	26	337	0.0660034	0.44491		0.21737	2.27125		-0.038308	0.182118		25.3956	26.4428	26.2172	25.6775	26.1758	25.0427	26.0034	25.8926	25.4988	26.1441	26.6407	25.8744	25.8876	26.4345	26.8418	26.0487	25.7788	26.0098	25.8953	25.8284	23.1352	23.0407	23.2931	23.073	23.2509	23.1474	23.1762	23.1261	23.3199
Q9ULC3	Q9ULC3	1	Ras-related protein Rab-23	RAB23	26.659	58.2	199.9	11	11	11	208	-0.214851	1.86826		0.13679	0.986718		0.0727863	0.670156		23.9264	24.5544	23.965	24.18	24.9527	22.4797	24.9128	23.2331	24.3064	24.4055	24.5679	24.7606	24.8294	24.9422	24.9137	24.9282	24.7366	24.9904	24.4747	25.1625	21.8609	21.6912	21.7104	21.7496	21.7086	21.5242	21.7345	21.3562	21.5433
O60271	O60271	3	C-Jun-amino-terminal kinase-interacting protein 4	SPAG9	146.2	32.8	199.78	33	33	29	452	-0.0472755	0.325596		-0.0428844	0.374931		0.270248	3.08267		25.0887	26.1456	25.5738	25.5745	25.5326	25.1147	26.2515	25.6915	25.2413	26.0174	25.6849	25.4369	25.8713	25.7452	26.2287	26.0828	25.3861	25.3213	25.3177	26.0331	22.5804	22.4694	22.397	22.4052	22.4398	22.5147	22.5015	22.2919	22.2718
Q9ULT8	Q9ULT8;A0A8I5QJU2;A0A087X2H1;H0YJD4;A0A8I5KU01;H0YJP0;A0A8I5KUD6	9	E3 ubiquitin-protein ligase HECTD1	HECTD1	289.37	25.3	199.62	48	48	48	685	-0.634783	6.25789		0.184526	1.95469		-0.0427341	0.360408		25.1296	26.1732	25.7538	25.5583	25.8592	23.83	24.9282	24.7757	24.5319	24.4629	26.5397	26.1738	25.9723	25.9903	26.5082	25.9292	26.0936	25.7862	25.1957	26.2044	22.277	22.1163	22.1116	22.078	22.1821	21.6072	21.5391	21.4872	21.5101
Q8IY81	Q8IY81	3	pre-rRNA processing protein FTSJ3	FTSJ3	96.557	31.4	199.52	20	20	20	337	-0.624209	4.97818		-0.0114113	0.0736803		0.0385311	0.365816		25.1371	26.1149	25.5931	25.5879	26.1895	23.1542	25.5142	25.644	24.7845	25.1695	25.9803	25.4644	26.0832	25.3581	26.4702	25.2983	25.4249	25.4519	24.5029	26.0861	22.1534	21.9336	22.0723	22.1876	22.083	21.2913	21.4621	21.5389	21.4587
Q9UHV9	Q9UHV9	1	Prefoldin subunit 2	PFDN2	16.648	62.3	199.51	9	9	9	270	-0.0179409	0.0670163		-0.104711	0.442597		-0.330191	2.87743		25.0995	26.6088	25.9016	25.7348	26.2003	24.9514	26.4895	26.4636	25.988	26.4268	26.249	25.7856	26.2725	26.2136	26.5207	25.2267	26.0629	26.0833	25.3187	26.3002	23.2407	23.56	23.1146	23.4443	23.4925	23.1778	23.3641	23.4387	23.3347
P33992	P33992;B1AHB1	5	DNA replication licensing factor MCM5;DNA helicase	MCM5	82.285	55.4	199.27	32	32	32	435	0.999493	3.9633		0.467754	1.96136		-0.0631813	0.287083		26.2854	25.9935	25.412	25.7342	26.0145	26.808	27.4245	27.1781	27.2581	27.482	26.7766	26.3572	25.9851	26.6078	27.0536	25.5186	25.9467	26.1985	25.5793	26.2811	23.15	22.7073	22.5876	22.5023	22.9192	23.8616	23.6912	23.5126	23.8156
P18031	P18031;B4DSN5	2	Tyrosine-protein phosphatase non-receptor type 1;Tyrosine-protein phosphatase non-receptor type	PTPN1	49.966	63.4	199.19	26	26	26	613	-0.238235	3.65858		-0.0667774	1.69758		0.17321	0.700925		26.1926	27.4394	27.1476	26.9174	27.1752	26.1995	26.8964	26.8644	26.724	27.0174	27.1583	26.8418	26.956	27.2278	27.3811	26.9762	26.8566	27.2276	27.0161	27.2054	23.6233	23.6649	23.6889	23.6824	23.6867	23.4278	23.5629	23.3842	23.3572
Q01085	Q01085;E7ETJ9;E7ETC0	5	Nucleolysin TIAR	TIAL1	41.59	43.7	198.51	13	13	8	324	-0.164605	1.33095		0.162304	1.70193		-0.0014782	0.0370911		25.3239	26.2221	26.0687	26.6629	26.3305	25.8643	26.2335	25.7902	26.2857	26.2319	26.4536	26.1074	26.092	26.5879	26.5512	26.1821	26.2127	26.881	26.2527	26.5085	23.8017	23.7104	23.7437	23.7781	23.6489	23.7601	23.5868	23.353	23.5759
Q9P0V9	Q9P0V9;E7EW69;B5ME97;E7EX04	10	Septin-10	Septin-10	52.592	49.6	198.26	15	14	14	163	-0.189675	1.13266		-0.241696	2.20915		0.166499	2.3087		24.3122	25.3805	25.0177	24.9751	25.0241	23.7866	24.89	24.5826	24.7445	24.9314	24.6031	24.5799	24.5805	24.932	24.7937	24.4285	24.7522	24.3619	23.9618	25.123	22.7308	22.8107	22.8015	23.0152	22.7472	22.3833	22.5614	22.8074	22.7757
Q9HC38	Q9HC38	2	Glyoxalase domain-containing protein 4	GLOD4	34.793	52.4	197.62	15	15	4	345	-0.268994	2.90693		-0.302746	3.39137		-0.234961	2.12924		26.3536	27.2971	26.4563	26.8826	26.9258	25.7351	26.9626	26.681	26.5961	26.8538	26.7117	26.5863	26.602	26.769	27.0619	26.4663	26.5808	26.9676	26.6105	26.721	23.5354	23.4825	23.6168	23.7257	23.6158	23.4238	23.2954	23.285	23.3981
Q8TDD1	Q8TDD1	4	ATP-dependent RNA helicase DDX54	DDX54	98.594	33.9	197.4	23	23	23	221	-1.78133	2.05878	+	-0.0371052	0.173626		-0.187608	1.84712		24.408	24.9542	24.3786	24.4648	24.9608	20.3036	23.1	22.4503	22.206	22.9648	25.1047	24.8092	24.2548	24.7234	25.2338	21.9293	23.1576	23.3681	22.5708	23.7667	21.9601	21.6695	21.698	21.7432	21.9909		20.8315	20.5251	20.1831
Q9H4L5	Q9H4L5	5	Oxysterol-binding protein-related protein 3	OSBPL3	101.22	57.5	196.91	37	37	37	743	-0.156524	1.96877		-0.0328735	0.309399		-1.12097	4.40219	+	26.0651	27.2028	26.988	26.7757	27.0632	25.7463	26.638	26.4194	26.5426	26.8733	27.1087	26.733	26.6695	26.8648	27.255	26.7314	26.876	26.6618	26.6925	27.1528	22.9469	22.7849	22.8306	22.8105	22.7581	22.7681	22.7011	22.5735	22.6132
Q9BZE4	Q9BZE4	2	Nucleolar GTP-binding protein 1	GTPBP4	73.964	47.3	196.75	30	30	30	408	-0.760197	4.62656		0.220182	1.37189		-0.00640907	0.0404922		25.8228	26.9764	26.0509	26.2071	26.6595	24.8619	25.6689	25.1048	25.1062	25.1395	26.7331	26.8293	26.5242	26.7861	27.0712	25.6185	25.9055	25.9557	25.4702	26.5255	23.0577	23.1157	22.8459	23.0536	23.0372	22.4188	22.3757	22.0522	22.3468
A0A8V8NBT1	A0A8V8NBT1;Q12769;G3V198;E9PR16	6	Nuclear pore complex protein Nup160	NUP160	158.72	25.7	196.43	27	27	27	345	-0.0462452	0.292224		0.114441	0.950435		-0.358139	3.84423		24.5505	25.0758	25.2915	24.6732	24.9491	24.3933	25.2409	25.3744	24.785	24.8413	25.5435	24.9035	25.1279	25.2761	25.9803	24.5544	25.412	25.3042	24.4809	25.9581	21.8612	21.7805	21.95	21.8184	21.6721	21.8184	21.7407	21.9162	21.7586
Q13885	Q13885	1	Tubulin beta-2A chain	TUBB2A	49.906	69	195.68	30	7	2	118	0.780332	3.41035		0.159784	0.798902		0.138116	1.38568		24.7576	26.2496	25.8567	26.0256	26.1746	26.1067	27.1878	26.2234	26.6629	26.6634	25.8651	26.0247	26.1233	25.8817	26.5183	26.0432	25.6845	26.4152	26.0577	26.3239	25.286	25.6607	25.4249	25.7139	25.6221	26.4666	26.3978	25.9458	26.2445
P12081	P12081;A0A6Q8PHA5;E7ETE2;A0A6Q8PF47;B4DDD8;A0A6Q8PHE3;A0A6Q8PF07;A0A6Q8PFF2;B4E1C5	15	Histidine--tRNA ligase, cytoplasmic	HARS	57.41	51.5	195.59	30	30	23	492	0.0948799	0.795856		0.00590935	0.0287081		0.322945	2.27006		27.1911	27.8191	27.3716	27.4334	27.1946	26.2765	27.6503	27.5749	27.321	27.2779	27.881	27.3227	27.4139	27.4052	27.6382	27.3137	27.8565	27.3733	27.5623	27.662	23.602	23.4535	23.4083	23.3985	23.3756	23.6938	23.5683	23.5512	23.473
P15880	P15880;H0YEN5;E9PQD7;I3L404;E9PMM9;E9PPT0;E9PM36	9	40S ribosomal protein S2	RPS2	31.324	50.5	195.44	14	14	14	536	-0.431373	3.68485		-0.00685692	0.0480978		0.0808605	0.987113		28.9905	30.1688	29.9326	29.276	29.5493	28.3868	29.4744	29.2983	28.9703	29.098	29.6043	29.8669	30.0878	29.5324	30.1192	29.274	29.4739	29.5852	28.7574	29.74	26.7723	26.7352	26.6911	26.6007	26.6544	26.0534	26.2695	26.4044	26.223
Q13098	Q13098;C9JFE4	12	COP9 signalosome complex subunit 1	GPS1	55.536	34.6	195.02	14	14	1	364	0.310533	4.60443		0.127699	1.85285		-0.266129	2.88403		25.5779	26.6433	26.4337	26.3783	26.3732	25.9342	27.0459	26.4862	26.8181	26.963	26.4348	26.655	26.2686	26.6865	26.8874	26.5197	26.7078	26.6807	26.4202	26.8116	23.214	23.1007	23.2488	23.1196	23.1595	23.503	23.5467	23.4317	23.4266
Q15382	Q15382;C9J931	4	GTP-binding protein Rheb	RHEB	20.497	56.5	195.02	16	16	16	238	0.139531	0.581688		-0.00176926	0.00617207		0.220903	3.33336		25.3215	25.769	25.3752	25.8169	25.8075	25.6512	26.271	25.9219	25.3314	25.5698	26.3615	24.3913	25.208	25.4749	26.4634	25.9427	25.9072	25.3585	24.876	26.6907	23.2362	23.309	23.5533	23.2511	23.289	23.4394	23.2831	23.3935	23.3659
[truncated: 3,564 more rows]
[truncated: 71 more columns]
