# Supplementary material for: Fibrillarin-mediated ribosomal RNA maturation is a novel therapeutic vulnerability in triple-negative breast cancer
Source: Breast Cancer Res. 2025 Nov 13;27:202. doi: 10.1186/s13058-025-02163-x (PMC12616997; doi:10.1186/s13058-025-02163-x)
Supplement: Supplementary file 3 — Supplementary Material 3 [file 13058_2025_2163_MOESM3_ESM.xlsx]

## Sheet: Legend
Supplementary Table S7, related to Figure 4C
List of significantly represented GO terms based on proteins which level was significantly altered upon CX-5461, BMH-21 or actinomycin D treatment (see Table S6 and Figure S4).
The top 20 most significant GO terms are presented in Figure 4C.
GO term analysis was performed using STRING database.

## Sheet: BMH_Biological process
#term ID	term description	observed gene count	background gene count	strength	signal	false discovery rate	matching proteins in your network (IDs)	matching proteins in your network (labels)
GO:0042254	Ribosome biogenesis	34	299	1.16	3.56	3.24e-24	9606.ENSP00000225298,9606.ENSP00000244230,9606.ENSP00000246802,9606.ENSP00000254605,9606.ENSP00000258772,9606.ENSP00000261637,9606.ENSP00000268802,9606.ENSP00000274849,9606.ENSP00000283109,9606.ENSP00000285814,9606.ENSP00000297579,9606.ENSP00000297990,9606.ENSP00000321449,9606.ENSP00000323858,9606.ENSP00000326981,9606.ENSP00000331019,9606.ENSP00000356548,9606.ENSP00000358812,9606.ENSP00000359688,…	UTP18,MPHOSPH10,NOP53,RRP8,DDX56,UTP20,NOB1,ABT1,RIOK2,NIFK,DCAF13,NOL6,RRP7A,DDX54,IMP3,RPS27L,LTV1,PDCD11,RPF1,SURF6,UTP11,GNL2,BMS1,WDR46,MYBBP1A,UTP14A,PWP1,NOP14,RPL7L1,RSL1D1,DDX52,NOP16,NSA2,DDX27
GO:0006364	rRNA processing	28	220	1.21	3.42	9.12e-21	9606.ENSP00000225298,9606.ENSP00000244230,9606.ENSP00000246802,9606.ENSP00000254605,9606.ENSP00000258772,9606.ENSP00000261637,9606.ENSP00000268802,9606.ENSP00000274849,9606.ENSP00000283109,9606.ENSP00000285814,9606.ENSP00000297579,9606.ENSP00000297990,9606.ENSP00000321449,9606.ENSP00000323858,9606.ENSP00000326981,9606.ENSP00000358812,9606.ENSP00000359688,9606.ENSP00000362105,9606.ENSP00000363642,…	UTP18,MPHOSPH10,NOP53,RRP8,DDX56,UTP20,NOB1,ABT1,RIOK2,NIFK,DCAF13,NOL6,RRP7A,DDX54,IMP3,PDCD11,RPF1,UTP11,BMS1,WDR46,UTP14A,PWP1,NOP14,RPL7L1,RSL1D1,DDX52,NSA2,DDX27
GO:0016072	rRNA metabolic process	29	250	1.17	3.29	9.12e-21	9606.ENSP00000225298,9606.ENSP00000244230,9606.ENSP00000246802,9606.ENSP00000254605,9606.ENSP00000258772,9606.ENSP00000261637,9606.ENSP00000268802,9606.ENSP00000274849,9606.ENSP00000283109,9606.ENSP00000285814,9606.ENSP00000297579,9606.ENSP00000297990,9606.ENSP00000321449,9606.ENSP00000323858,9606.ENSP00000326981,9606.ENSP00000352536,9606.ENSP00000358812,9606.ENSP00000359688,9606.ENSP00000362105,…	UTP18,MPHOSPH10,NOP53,RRP8,DDX56,UTP20,NOB1,ABT1,RIOK2,NIFK,DCAF13,NOL6,RRP7A,DDX54,IMP3,GTF3C2,PDCD11,RPF1,UTP11,BMS1,WDR46,UTP14A,PWP1,NOP14,RPL7L1,RSL1D1,DDX52,NSA2,DDX27
GO:0034470	ncRNA processing	29	409	0.96	2.23	1.71e-15	9606.ENSP00000225298,9606.ENSP00000244230,9606.ENSP00000246802,9606.ENSP00000254605,9606.ENSP00000258772,9606.ENSP00000261637,9606.ENSP00000268802,9606.ENSP00000274849,9606.ENSP00000283109,9606.ENSP00000285814,9606.ENSP00000297579,9606.ENSP00000297990,9606.ENSP00000321449,9606.ENSP00000323858,9606.ENSP00000326981,9606.ENSP00000354812,9606.ENSP00000358812,9606.ENSP00000359688,9606.ENSP00000362105,…	UTP18,MPHOSPH10,NOP53,RRP8,DDX56,UTP20,NOB1,ABT1,RIOK2,NIFK,DCAF13,NOL6,RRP7A,DDX54,IMP3,SPOUT1,PDCD11,RPF1,UTP11,BMS1,WDR46,UTP14A,PWP1,NOP14,RPL7L1,RSL1D1,DDX52,NSA2,DDX27
GO:0034660	ncRNA metabolic process	30	535	0.86	1.85	1.49e-13	9606.ENSP00000225298,9606.ENSP00000244230,9606.ENSP00000246802,9606.ENSP00000254605,9606.ENSP00000258772,9606.ENSP00000261637,9606.ENSP00000268802,9606.ENSP00000274849,9606.ENSP00000283109,9606.ENSP00000285814,9606.ENSP00000297579,9606.ENSP00000297990,9606.ENSP00000321449,9606.ENSP00000323858,9606.ENSP00000326981,9606.ENSP00000352536,9606.ENSP00000354812,9606.ENSP00000358812,9606.ENSP00000359688,…	UTP18,MPHOSPH10,NOP53,RRP8,DDX56,UTP20,NOB1,ABT1,RIOK2,NIFK,DCAF13,NOL6,RRP7A,DDX54,IMP3,GTF3C2,SPOUT1,PDCD11,RPF1,UTP11,BMS1,WDR46,UTP14A,PWP1,NOP14,RPL7L1,RSL1D1,DDX52,NSA2,DDX27
GO:0042274	Ribosomal small subunit biogenesis	15	78	1.39	2.69	1.15e-12	9606.ENSP00000244230,9606.ENSP00000261637,9606.ENSP00000268802,9606.ENSP00000274849,9606.ENSP00000283109,9606.ENSP00000297579,9606.ENSP00000321449,9606.ENSP00000326981,9606.ENSP00000331019,9606.ENSP00000356548,9606.ENSP00000361092,9606.ENSP00000363642,9606.ENSP00000363746,9606.ENSP00000405068,9606.ENSP00000479504	MPHOSPH10,UTP20,NOB1,ABT1,RIOK2,DCAF13,RRP7A,IMP3,RPS27L,LTV1,SURF6,BMS1,WDR46,NOP14,DDX52
GO:0006396	RNA processing	34	868	0.7	1.41	2.04e-11	9606.ENSP00000223073,9606.ENSP00000225298,9606.ENSP00000244230,9606.ENSP00000246802,9606.ENSP00000254605,9606.ENSP00000258772,9606.ENSP00000261637,9606.ENSP00000268802,9606.ENSP00000274849,9606.ENSP00000283109,9606.ENSP00000285814,9606.ENSP00000286175,9606.ENSP00000297579,9606.ENSP00000297990,9606.ENSP00000298281,9606.ENSP00000321449,9606.ENSP00000323858,9606.ENSP00000324827,9606.ENSP00000326981,…	RBM28,UTP18,MPHOSPH10,NOP53,RRP8,DDX56,UTP20,NOB1,ABT1,RIOK2,NIFK,PPIL3,DCAF13,NOL6,PCF11,RRP7A,DDX54,AKAP17A,IMP3,SPOUT1,PDCD11,RPF1,UTP11,BMS1,WDR46,UTP14A,PWP1,NOP14,DNTTIP2,RPL7L1,RSL1D1,DDX52,NSA2,DDX27
GO:0030490	Maturation of SSU-rRNA	11	55	1.41	2.0	5.53e-09	9606.ENSP00000244230,9606.ENSP00000261637,9606.ENSP00000268802,9606.ENSP00000274849,9606.ENSP00000283109,9606.ENSP00000297579,9606.ENSP00000326981,9606.ENSP00000363642,9606.ENSP00000363746,9606.ENSP00000405068,9606.ENSP00000479504	MPHOSPH10,UTP20,NOB1,ABT1,RIOK2,DCAF13,IMP3,BMS1,WDR46,NOP14,DDX52
GO:0044085	Cellular component biogenesis	55	2702	0.42	0.85	1.17e-08	9606.ENSP00000039989,9606.ENSP00000225298,9606.ENSP00000244230,9606.ENSP00000246802,9606.ENSP00000252999,9606.ENSP00000254605,9606.ENSP00000258772,9606.ENSP00000261637,9606.ENSP00000268802,9606.ENSP00000274849,9606.ENSP00000283109,9606.ENSP00000285814,9606.ENSP00000297579,9606.ENSP00000297990,9606.ENSP00000307156,9606.ENSP00000310623,9606.ENSP00000312506,9606.ENSP00000316482,9606.ENSP00000321449,…	TTC17,UTP18,MPHOSPH10,NOP53,LAMA5,RRP8,DDX56,UTP20,NOB1,ABT1,RIOK2,NIFK,DCAF13,NOL6,LAMB2,ISCU,CSPG4,KCTD14,RRP7A,DDX54,IMP3,H1-10,RPS27L,GAS6,AP1S1,MYLK,LTV1,S100A10,PDCD11,RPF1,VAV2,SURF6,UTP11,GNL2,BMS1,WDR46,RILPL1,MYBBP1A,WIPF1,UTP14A,MAGI1,PWP1,TAPBP,NOP14,TRIM32,ARRB1,RPL7L1,LPXN,SCO2,RSL1D1,TTN,DDX52,NOP16,NSA2,DDX27
GO:0016070	RNA metabolic process	40	1550	0.52	0.96	2.20e-08	9606.ENSP00000223073,9606.ENSP00000225298,9606.ENSP00000244230,9606.ENSP00000246802,9606.ENSP00000254605,9606.ENSP00000258772,9606.ENSP00000261637,9606.ENSP00000263857,9606.ENSP00000268802,9606.ENSP00000274849,9606.ENSP00000283109,9606.ENSP00000285814,9606.ENSP00000286175,9606.ENSP00000297579,9606.ENSP00000297990,9606.ENSP00000298281,9606.ENSP00000321449,9606.ENSP00000323858,9606.ENSP00000324827,…	RBM28,UTP18,MPHOSPH10,NOP53,RRP8,DDX56,UTP20,POLR1A,NOB1,ABT1,RIOK2,NIFK,PPIL3,DCAF13,NOL6,PCF11,RRP7A,DDX54,AKAP17A,IMP3,PRIM1,GTF3C2,SPOUT1,S100A10,PDCD11,RPF1,UTP11,BMS1,WDR46,UTP14A,PWP1,NOP14,DNTTIP2,RPL7L1,FTO,RSL1D1,DDX52,DDX24,NSA2,DDX27
GO:0071840	Cellular component organization or biogenesis	79	5639	0.25	0.58	4.25e-06	9606.ENSP00000039989,9606.ENSP00000179259,9606.ENSP00000214869,9606.ENSP00000225298,9606.ENSP00000233143,9606.ENSP00000244230,9606.ENSP00000246802,9606.ENSP00000252999,9606.ENSP00000253754,9606.ENSP00000254605,9606.ENSP00000258772,9606.ENSP00000261637,9606.ENSP00000261918,9606.ENSP00000262815,9606.ENSP00000268802,9606.ENSP00000274849,9606.ENSP00000283109,9606.ENSP00000283882,9606.ENSP00000285814,…	TTC17,TIGAR,TMED1,UTP18,TMSB10,MPHOSPH10,NOP53,LAMA5,PDLIM4,RRP8,DDX56,UTP20,SEMA7A,MAU2,NOB1,ABT1,RIOK2,CFDP1,NIFK,NCKIPSD,DCAF13,NOL6,SPINT2,LAMB2,ISCU,CSPG4,KCTD14,PLAAT3,RRP7A,DDX54,IMP3,H1-10,RPS27L,GAS6,AP1S1,CDC42EP4,STX3,SORBS2,MYLK,RABIF,LTV1,F11R,S100A10,TPBG,PDCD11,L1CAM,RPF1,VAV2,SURF6,SDC4,UTP11,GNL2,BMS1,WDR46,RILPL1,LMAN2L,AGRN,MYBBP1A,WIPF1,UTP14A,MAGI1,PWP1,TAPBP,NDRG1,NOP14,TRIM…
GO:0090304	Nucleic acid metabolic process	43	2203	0.4	0.67	1.43e-05	9606.ENSP00000223073,9606.ENSP00000225298,9606.ENSP00000244230,9606.ENSP00000246802,9606.ENSP00000254605,9606.ENSP00000258772,9606.ENSP00000261637,9606.ENSP00000263857,9606.ENSP00000268802,9606.ENSP00000274849,9606.ENSP00000278505,9606.ENSP00000283109,9606.ENSP00000285814,9606.ENSP00000286175,9606.ENSP00000297579,9606.ENSP00000297990,9606.ENSP00000298281,9606.ENSP00000321449,9606.ENSP00000323858,…	RBM28,UTP18,MPHOSPH10,NOP53,RRP8,DDX56,UTP20,POLR1A,NOB1,ABT1,ENDOD1,RIOK2,NIFK,PPIL3,DCAF13,NOL6,PCF11,RRP7A,DDX54,AKAP17A,IMP3,PRIM1,GTF3C2,SPOUT1,S100A10,PDCD11,RPF1,UTP11,BMS1,WDR46,TDP2,UTP14A,CYP1A1,PWP1,NOP14,DNTTIP2,RPL7L1,FTO,RSL1D1,DDX52,DDX24,NSA2,DDX27
GO:0006139	Nucleobase-containing compound metabolic process	48	2722	0.35	0.61	3.40e-05	9606.ENSP00000179259,9606.ENSP00000223073,9606.ENSP00000225298,9606.ENSP00000244230,9606.ENSP00000246802,9606.ENSP00000254605,9606.ENSP00000255681,9606.ENSP00000258772,9606.ENSP00000261637,9606.ENSP00000263857,9606.ENSP00000268802,9606.ENSP00000274849,9606.ENSP00000278505,9606.ENSP00000283109,9606.ENSP00000285814,9606.ENSP00000286175,9606.ENSP00000297579,9606.ENSP00000297990,9606.ENSP00000298281,…	TIGAR,RBM28,UTP18,MPHOSPH10,NOP53,RRP8,MACROD1,DDX56,UTP20,POLR1A,NOB1,ABT1,ENDOD1,RIOK2,NIFK,PPIL3,DCAF13,NOL6,PCF11,RRP7A,HMGCS1,DDX54,AKAP17A,IMP3,PRIM1,GTF3C2,SPOUT1,S100A10,PDCD11,RPF1,UTP11,BMS1,WDR46,TDP2,GLRX,UTP14A,CYP1A1,PWP1,ACSF2,NOP14,DNTTIP2,RPL7L1,FTO,RSL1D1,DDX52,DDX24,NSA2,DDX27
GO:0034641	Cellular nitrogen compound metabolic process	55	3463	0.31	0.56	7.27e-05	9606.ENSP00000179259,9606.ENSP00000223073,9606.ENSP00000225298,9606.ENSP00000233025,9606.ENSP00000244230,9606.ENSP00000246802,9606.ENSP00000254605,9606.ENSP00000255681,9606.ENSP00000258772,9606.ENSP00000261637,9606.ENSP00000263857,9606.ENSP00000268802,9606.ENSP00000274849,9606.ENSP00000278505,9606.ENSP00000283109,9606.ENSP00000285814,9606.ENSP00000286175,9606.ENSP00000297578,9606.ENSP00000297579,…	TIGAR,RBM28,UTP18,SPCS1,MPHOSPH10,NOP53,RRP8,MACROD1,DDX56,UTP20,POLR1A,NOB1,ABT1,ENDOD1,RIOK2,NIFK,PPIL3,SLC25A32,DCAF13,NOL6,PCF11,PLAAT3,RRP7A,HMGCS1,DDX54,AKAP17A,IMP3,RPS27L,PRIM1,GTF3C2,SPOUT1,S100A10,PDCD11,RPF1,UTP11,BMS1,WDR46,CARNMT1,TDP2,GLRX,ASNS,UTP14A,CYP1A1,PWP1,ACSF2,TAPBP,NOP14,DNTTIP2,RPL7L1,FTO,RSL1D1,DDX52,DDX24,NSA2,DDX27
GO:0046483	Heterocycle metabolic process	49	2891	0.34	0.58	7.27e-05	9606.ENSP00000179259,9606.ENSP00000223073,9606.ENSP00000225298,9606.ENSP00000244230,9606.ENSP00000246802,9606.ENSP00000254605,9606.ENSP00000255681,9606.ENSP00000258772,9606.ENSP00000261637,9606.ENSP00000263857,9606.ENSP00000268802,9606.ENSP00000274849,9606.ENSP00000278505,9606.ENSP00000283109,9606.ENSP00000285814,9606.ENSP00000286175,9606.ENSP00000297578,9606.ENSP00000297579,9606.ENSP00000297990,…	TIGAR,RBM28,UTP18,MPHOSPH10,NOP53,RRP8,MACROD1,DDX56,UTP20,POLR1A,NOB1,ABT1,ENDOD1,RIOK2,NIFK,PPIL3,SLC25A32,DCAF13,NOL6,PCF11,RRP7A,HMGCS1,DDX54,AKAP17A,IMP3,PRIM1,GTF3C2,SPOUT1,S100A10,PDCD11,RPF1,UTP11,BMS1,WDR46,TDP2,GLRX,UTP14A,CYP1A1,PWP1,ACSF2,NOP14,DNTTIP2,RPL7L1,FTO,RSL1D1,DDX52,DDX24,NSA2,DDX27
GO:0006725	Cellular aromatic compound metabolic process	49	2936	0.33	0.56	0.00011	9606.ENSP00000179259,9606.ENSP00000223073,9606.ENSP00000225298,9606.ENSP00000244230,9606.ENSP00000246802,9606.ENSP00000254605,9606.ENSP00000255681,9606.ENSP00000258772,9606.ENSP00000261637,9606.ENSP00000263857,9606.ENSP00000268802,9606.ENSP00000274849,9606.ENSP00000278505,9606.ENSP00000283109,9606.ENSP00000285814,9606.ENSP00000286175,9606.ENSP00000297578,9606.ENSP00000297579,9606.ENSP00000297990,…	TIGAR,RBM28,UTP18,MPHOSPH10,NOP53,RRP8,MACROD1,DDX56,UTP20,POLR1A,NOB1,ABT1,ENDOD1,RIOK2,NIFK,PPIL3,SLC25A32,DCAF13,NOL6,PCF11,RRP7A,HMGCS1,DDX54,AKAP17A,IMP3,PRIM1,GTF3C2,SPOUT1,S100A10,PDCD11,RPF1,UTP11,BMS1,WDR46,TDP2,GLRX,UTP14A,CYP1A1,PWP1,ACSF2,NOP14,DNTTIP2,RPL7L1,FTO,RSL1D1,DDX52,DDX24,NSA2,DDX27
GO:0010467	Gene expression	39	2101	0.38	0.57	0.00021	9606.ENSP00000223073,9606.ENSP00000225298,9606.ENSP00000233025,9606.ENSP00000244230,9606.ENSP00000246802,9606.ENSP00000254605,9606.ENSP00000258772,9606.ENSP00000261637,9606.ENSP00000263857,9606.ENSP00000268802,9606.ENSP00000274849,9606.ENSP00000283109,9606.ENSP00000285814,9606.ENSP00000286175,9606.ENSP00000297579,9606.ENSP00000297990,9606.ENSP00000298281,9606.ENSP00000321449,9606.ENSP00000323858,…	RBM28,UTP18,SPCS1,MPHOSPH10,NOP53,RRP8,DDX56,UTP20,POLR1A,NOB1,ABT1,RIOK2,NIFK,PPIL3,DCAF13,NOL6,PCF11,RRP7A,DDX54,AKAP17A,IMP3,RPS27L,GTF3C2,SPOUT1,S100A10,PDCD11,RPF1,UTP11,BMS1,WDR46,UTP14A,PWP1,NOP14,DNTTIP2,RPL7L1,RSL1D1,DDX52,NSA2,DDX27
GO:0042273	Ribosomal large subunit biogenesis	8	74	1.14	0.91	0.00021	9606.ENSP00000246802,9606.ENSP00000285814,9606.ENSP00000359688,9606.ENSP00000361092,9606.ENSP00000418221,9606.ENSP00000460871,9606.ENSP00000483001,9606.ENSP00000483484	NOP53,NIFK,RPF1,SURF6,RPL7L1,RSL1D1,NOP16,NSA2
GO:1901360	Organic cyclic compound metabolic process	50	3181	0.3	0.5	0.00040	9606.ENSP00000179259,9606.ENSP00000223073,9606.ENSP00000225298,9606.ENSP00000244230,9606.ENSP00000246802,9606.ENSP00000254605,9606.ENSP00000255681,9606.ENSP00000258772,9606.ENSP00000261637,9606.ENSP00000263857,9606.ENSP00000268802,9606.ENSP00000274849,9606.ENSP00000278505,9606.ENSP00000283109,9606.ENSP00000285814,9606.ENSP00000286175,9606.ENSP00000297578,9606.ENSP00000297579,9606.ENSP00000297990,…	TIGAR,RBM28,UTP18,MPHOSPH10,NOP53,RRP8,MACROD1,DDX56,UTP20,POLR1A,NOB1,ABT1,ENDOD1,RIOK2,NIFK,PPIL3,SLC25A32,DCAF13,NOL6,PCF11,RRP7A,HMGCS1,DDX54,AKAP17A,IMP3,PRIM1,GTF3C2,SPOUT1,S100A10,PDCD11,RPF1,UTP11,BMS1,WDR46,TDP2,GLRX,UTP14A,CYP1A1,PWP1,ACSF2,NOP14,DNTTIP2,RPL7L1,FTO,RSL1D1,DDX52,DDX24,NSA2,DDX27,FDFT1
GO:0000462	Maturation of SSU-rRNA from tricistronic rRNA transcript (SSU-rRNA, 5.8S rRNA, LSU-rRNA)	6	39	1.29	0.8	0.00094	9606.ENSP00000261637,9606.ENSP00000274849,9606.ENSP00000297579,9606.ENSP00000363642,9606.ENSP00000363746,9606.ENSP00000405068	UTP20,ABT1,DCAF13,BMS1,WDR46,NOP14
GO:0000469	Cleavage involved in rRNA processing	5	28	1.36	0.65	0.0037	9606.ENSP00000261637,9606.ENSP00000268802,9606.ENSP00000274849,9606.ENSP00000363642,9606.ENSP00000405068	UTP20,NOB1,ABT1,BMS1,NOP14
GO:0000470	Maturation of LSU-rRNA	5	28	1.36	0.65	0.0037	9606.ENSP00000285814,9606.ENSP00000359688,9606.ENSP00000418221,9606.ENSP00000460871,9606.ENSP00000483484	NIFK,RPF1,RPL7L1,RSL1D1,NSA2
GO:0000460	Maturation of 5.8S rRNA	5	36	1.25	0.54	0.0100	9606.ENSP00000261637,9606.ENSP00000274849,9606.ENSP00000359688,9606.ENSP00000405068,9606.ENSP00000483484	UTP20,ABT1,RPF1,NOP14,NSA2
GO:0000479	Endonucleolytic cleavage of tricistronic rRNA transcript (SSU-rRNA, 5.8S rRNA, LSU-rRNA)	4	16	1.5	0.55	0.0100	9606.ENSP00000261637,9606.ENSP00000274849,9606.ENSP00000363642,9606.ENSP00000405068	UTP20,ABT1,BMS1,NOP14
GO:0000472	Endonucleolytic cleavage to generate mature 5-end of SSU-rRNA from (SSU-rRNA, 5.8S rRNA, LSU-rRNA)	3	5	1.89	0.52	0.0145	9606.ENSP00000261637,9606.ENSP00000274849,9606.ENSP00000405068	UTP20,ABT1,NOP14
GO:0044237	Cellular metabolic process	76	6568	0.17	0.31	0.0164	9606.ENSP00000179259,9606.ENSP00000218348,9606.ENSP00000223073,9606.ENSP00000225298,9606.ENSP00000233025,9606.ENSP00000242057,9606.ENSP00000244230,9606.ENSP00000246802,9606.ENSP00000254605,9606.ENSP00000255681,9606.ENSP00000258772,9606.ENSP00000261637,9606.ENSP00000261918,9606.ENSP00000263857,9606.ENSP00000263966,9606.ENSP00000268802,9606.ENSP00000274849,9606.ENSP00000278505,9606.ENSP00000278840,…	TIGAR,USP11,RBM28,UTP18,SPCS1,AHR,MPHOSPH10,NOP53,RRP8,MACROD1,DDX56,UTP20,SEMA7A,POLR1A,USP13,NOB1,ABT1,ENDOD1,FADS2,RIOK2,NIFK,PPIL3,SLC25A32,DCAF13,NOL6,PCF11,FASN,UQCRH,ISCU,PLAAT3,RRP7A,FADS1,HMGCS1,DDX54,AKAP17A,IMP3,RPS27L,GAS6,NDUFA4,PRIM1,GTF3C2,MYLK,SPOUT1,S100A10,PDCD11,RPF1,UTP11,BMS1,WDR46,CARNMT1,TDP2,GLRX,SBF1,MYBBP1A,ASNS,UTP14A,TGFB1I1,CYP1A1,PWP1,ACSF2,TAPBP,NOP14,TRIM32,ARRB1,D…
GO:0000480	Endonucleolytic cleavage in 5-ETS of tricistronic rRNA transcript (SSU-rRNA, 5.8S rRNA, LSU-rRNA)	3	8	1.68	0.4	0.0365	9606.ENSP00000261637,9606.ENSP00000274849,9606.ENSP00000405068	UTP20,ABT1,NOP14

## Sheet: Act.D_Biological process
#term ID	term description	observed gene count	background gene count	strength	signal	false discovery rate	matching proteins in your network (IDs)	matching proteins in your network (labels)
GO:0042254	Ribosome biogenesis	50	299	1.08	3.86	6.07e-32	9606.ENSP00000199320,9606.ENSP00000225298,9606.ENSP00000230340,9606.ENSP00000244230,9606.ENSP00000244496,9606.ENSP00000246802,9606.ENSP00000250263,9606.ENSP00000254605,9606.ENSP00000258772,9606.ENSP00000260443,9606.ENSP00000261637,9606.ENSP00000268802,9606.ENSP00000274849,9606.ENSP00000275820,9606.ENSP00000283109,9606.ENSP00000285814,9606.ENSP00000297579,9606.ENSP00000297990,9606.ENSP00000307900,…	DIMT1,UTP18,BYSL,MPHOSPH10,RRP36,NOP53,ERI1,RRP8,DDX56,RSL24D1,UTP20,NOB1,ABT1,NOM1,RIOK2,NIFK,DCAF13,NOL6,GLUL,DDX10,RRP7A,DDX54,IMP3,RPS27L,SDAD1,MAK16,GNL3L,LTV1,PDCD11,RPF1,SURF6,ERI3,UTP11,GNL2,BMS1,WDR46,MYBBP1A,PPAN-P2RY11,UTP14A,PWP1,NOP14,RPL7L1,UTP25,MRPL22,FAU,RSL1D1,DDX52,NOP16,NSA2,DDX27
GO:0022613	Ribonucleoprotein complex biogenesis	51	449	0.91	2.81	1.14e-25	9606.ENSP00000199320,9606.ENSP00000225298,9606.ENSP00000230340,9606.ENSP00000244230,9606.ENSP00000244496,9606.ENSP00000246802,9606.ENSP00000250263,9606.ENSP00000254605,9606.ENSP00000258772,9606.ENSP00000260443,9606.ENSP00000261637,9606.ENSP00000268802,9606.ENSP00000274849,9606.ENSP00000275820,9606.ENSP00000283109,9606.ENSP00000285814,9606.ENSP00000297579,9606.ENSP00000297990,9606.ENSP00000307181,…	DIMT1,UTP18,BYSL,MPHOSPH10,RRP36,NOP53,ERI1,RRP8,DDX56,RSL24D1,UTP20,NOB1,ABT1,NOM1,RIOK2,NIFK,DCAF13,NOL6,RAMAC,GLUL,DDX10,RRP7A,DDX54,IMP3,RPS27L,SDAD1,MAK16,GNL3L,LTV1,PDCD11,RPF1,SURF6,ERI3,UTP11,GNL2,BMS1,WDR46,MYBBP1A,PPAN-P2RY11,UTP14A,PWP1,NOP14,RPL7L1,UTP25,MRPL22,FAU,RSL1D1,DDX52,NOP16,NSA2,DDX27
GO:0006364	rRNA processing	37	220	1.08	3.3	3.55e-23	9606.ENSP00000199320,9606.ENSP00000225298,9606.ENSP00000230340,9606.ENSP00000244230,9606.ENSP00000244496,9606.ENSP00000246802,9606.ENSP00000250263,9606.ENSP00000254605,9606.ENSP00000258772,9606.ENSP00000261637,9606.ENSP00000268802,9606.ENSP00000274849,9606.ENSP00000283109,9606.ENSP00000285814,9606.ENSP00000297579,9606.ENSP00000297990,9606.ENSP00000314348,9606.ENSP00000321449,9606.ENSP00000323858,…	DIMT1,UTP18,BYSL,MPHOSPH10,RRP36,NOP53,ERI1,RRP8,DDX56,UTP20,NOB1,ABT1,RIOK2,NIFK,DCAF13,NOL6,DDX10,RRP7A,DDX54,IMP3,MAK16,PDCD11,RPF1,ERI3,UTP11,BMS1,WDR46,PPAN-P2RY11,UTP14A,PWP1,NOP14,RPL7L1,UTP25,RSL1D1,DDX52,NSA2,DDX27
GO:0016072	rRNA metabolic process	38	250	1.04	3.1	1.37e-22	9606.ENSP00000199320,9606.ENSP00000225298,9606.ENSP00000230340,9606.ENSP00000244230,9606.ENSP00000244496,9606.ENSP00000246802,9606.ENSP00000250263,9606.ENSP00000254605,9606.ENSP00000258772,9606.ENSP00000261637,9606.ENSP00000268802,9606.ENSP00000274849,9606.ENSP00000283109,9606.ENSP00000285814,9606.ENSP00000297579,9606.ENSP00000297990,9606.ENSP00000314348,9606.ENSP00000321449,9606.ENSP00000323858,…	DIMT1,UTP18,BYSL,MPHOSPH10,RRP36,NOP53,ERI1,RRP8,DDX56,UTP20,NOB1,ABT1,RIOK2,NIFK,DCAF13,NOL6,DDX10,RRP7A,DDX54,IMP3,MAK16,PDCD11,RPF1,ERI3,UTP11,BMS1,WDR46,PPAN-P2RY11,UTP14A,PWP1,NOP14,RPL7L1,UTP25,RSL1D1,CD3EAP,DDX52,NSA2,DDX27
GO:0034470	ncRNA processing	44	409	0.89	2.5	3.78e-21	9606.ENSP00000199320,9606.ENSP00000225298,9606.ENSP00000230340,9606.ENSP00000244230,9606.ENSP00000244496,9606.ENSP00000244571,9606.ENSP00000246802,9606.ENSP00000250263,9606.ENSP00000254605,9606.ENSP00000258772,9606.ENSP00000261637,9606.ENSP00000268802,9606.ENSP00000274695,9606.ENSP00000274849,9606.ENSP00000283109,9606.ENSP00000285814,9606.ENSP00000297579,9606.ENSP00000297613,9606.ENSP00000297990,…	DIMT1,UTP18,BYSL,MPHOSPH10,RRP36,AARS2,NOP53,ERI1,RRP8,DDX56,UTP20,NOB1,CDKAL1,ABT1,RIOK2,NIFK,DCAF13,RPP25L,NOL6,DDX10,RRP7A,DDX54,IMP3,SMAD3,MAK16,SPOUT1,PDCD11,RPF1,KTI12,ERI3,UTP11,BMS1,WDR46,PPAN-P2RY11,UTP14A,PWP1,PUM1,NOP14,RPL7L1,UTP25,RSL1D1,DDX52,NSA2,DDX27
GO:0034660	ncRNA metabolic process	46	535	0.79	2.08	1.32e-18	9606.ENSP00000199320,9606.ENSP00000225298,9606.ENSP00000230340,9606.ENSP00000244230,9606.ENSP00000244496,9606.ENSP00000244571,9606.ENSP00000246802,9606.ENSP00000250263,9606.ENSP00000254605,9606.ENSP00000258772,9606.ENSP00000261637,9606.ENSP00000268802,9606.ENSP00000274695,9606.ENSP00000274849,9606.ENSP00000283109,9606.ENSP00000285814,9606.ENSP00000297579,9606.ENSP00000297613,9606.ENSP00000297990,…	DIMT1,UTP18,BYSL,MPHOSPH10,RRP36,AARS2,NOP53,ERI1,RRP8,DDX56,UTP20,NOB1,CDKAL1,ABT1,RIOK2,NIFK,DCAF13,RPP25L,NOL6,DDX10,RRP7A,DDX54,IMP3,SMAD3,MAK16,SPOUT1,PDCD11,RPF1,KTI12,ERI3,UTP11,BMS1,WDR46,RBM7,PPAN-P2RY11,UTP14A,PWP1,PUM1,NOP14,RPL7L1,UTP25,RSL1D1,CD3EAP,DDX52,NSA2,DDX27
GO:0006396	RNA processing	53	868	0.64	1.57	1.17e-15	9606.ENSP00000181839,9606.ENSP00000199320,9606.ENSP00000223073,9606.ENSP00000225298,9606.ENSP00000230340,9606.ENSP00000244230,9606.ENSP00000244496,9606.ENSP00000244571,9606.ENSP00000246802,9606.ENSP00000250263,9606.ENSP00000254605,9606.ENSP00000258772,9606.ENSP00000261637,9606.ENSP00000268802,9606.ENSP00000274695,9606.ENSP00000274712,9606.ENSP00000274849,9606.ENSP00000283109,9606.ENSP00000285814,…	CDK13,DIMT1,RBM28,UTP18,BYSL,MPHOSPH10,RRP36,AARS2,NOP53,ERI1,RRP8,DDX56,UTP20,NOB1,CDKAL1,ZMAT2,ABT1,RIOK2,NIFK,IWS1,DCAF13,RPP25L,NOL6,RAMAC,DDX10,RRP7A,DDX54,IMP3,SMAD3,MAK16,SPOUT1,QKI,PDCD11,RPF1,KTI12,ERI3,C9orf78,UTP11,BMS1,WDR46,PPAN-P2RY11,UTP14A,PWP1,PUM1,NOP14,DNTTIP2,RBFOX2,RPL7L1,UTP25,RSL1D1,DDX52,NSA2,DDX27
GO:0042274	Ribosomal small subunit biogenesis	20	78	1.26	2.86	8.24e-15	9606.ENSP00000230340,9606.ENSP00000244230,9606.ENSP00000244496,9606.ENSP00000261637,9606.ENSP00000268802,9606.ENSP00000274849,9606.ENSP00000275820,9606.ENSP00000283109,9606.ENSP00000297579,9606.ENSP00000321449,9606.ENSP00000326981,9606.ENSP00000331019,9606.ENSP00000356548,9606.ENSP00000361092,9606.ENSP00000363642,9606.ENSP00000363746,9606.ENSP00000405068,9606.ENSP00000419005,9606.ENSP00000431822,…	BYSL,MPHOSPH10,RRP36,UTP20,NOB1,ABT1,NOM1,RIOK2,DCAF13,RRP7A,IMP3,RPS27L,LTV1,SURF6,BMS1,WDR46,NOP14,UTP25,FAU,DDX52
GO:0044085	Cellular component biogenesis	93	2702	0.39	1.02	1.05e-13	9606.ENSP00000199320,9606.ENSP00000216911,9606.ENSP00000221200,9606.ENSP00000225298,9606.ENSP00000229595,9606.ENSP00000230340,9606.ENSP00000244230,9606.ENSP00000244496,9606.ENSP00000246802,9606.ENSP00000250263,9606.ENSP00000252999,9606.ENSP00000254605,9606.ENSP00000258772,9606.ENSP00000259467,9606.ENSP00000260443,9606.ENSP00000261637,9606.ENSP00000261681,9606.ENSP00000262713,9606.ENSP00000264552,…	DIMT1,AURKA,KCTD9,UTP18,ASF1A,BYSL,MPHOSPH10,RRP36,NOP53,ERI1,LAMA5,RRP8,DDX56,PDCL,RSL24D1,UTP20,MPP5,AJUBA,UBE2S,NRP1,NOB1,ABT1,NOM1,RIOK2,NIFK,DCAF13,NOL6,RAMAC,GLUL,ISCU,CSPG4,TMEM70,TAF7,DDX10,RRP7A,DDX54,FLII,IMP3,RPS27L,SMAD3,OCLN,NUDCD3,AKAP9,SDAD1,MAK16,RRM2,GNL3L,CENPF,LTV1,PDCD11,GTF2B,RPF1,CTH,PARD6B,SURF6,ERI3,UBR2,UTP11,CDCA8,GNL2,TRAF1,BMS1,WDR46,RILPL1,VPS28,MYBBP1A,SNX9,PPAN-P2RY…
GO:0016070	RNA metabolic process	67	1550	0.49	1.19	2.55e-13	9606.ENSP00000181839,9606.ENSP00000199320,9606.ENSP00000221859,9606.ENSP00000223073,9606.ENSP00000225298,9606.ENSP00000230340,9606.ENSP00000244230,9606.ENSP00000244496,9606.ENSP00000244571,9606.ENSP00000246802,9606.ENSP00000250263,9606.ENSP00000254605,9606.ENSP00000258772,9606.ENSP00000261637,9606.ENSP00000262043,9606.ENSP00000263025,9606.ENSP00000263857,9606.ENSP00000265465,9606.ENSP00000268802,…	CDK13,DIMT1,POLR2I,RBM28,UTP18,BYSL,MPHOSPH10,RRP36,AARS2,NOP53,ERI1,RRP8,DDX56,UTP20,PHF3,MAPK3,POLR1A,POLA2,NOB1,SMG9,CDKAL1,ZMAT2,ABT1,RIOK2,NIFK,IWS1,DCAF13,RPP25L,NOL6,RAMAC,TAF7,DDX10,RRP7A,DDX54,IMP3,SMAD3,GTF2E2,MAK16,SPOUT1,QKI,PDCD11,GTF2B,RPF1,KTI12,ERI3,C9orf78,UTP11,BMS1,WDR46,RBM7,PPAN-P2RY11,UTP14A,PWP1,PUM1,NOP14,DNTTIP2,RBFOX2,RPL7L1,UTP25,YTHDF2,RSL1D1,CD3EAP,DDX52,DDX24,NSA2,DD…
GO:0090304	Nucleic acid metabolic process	79	2203	0.41	1.01	5.71e-12	9606.ENSP00000160827,9606.ENSP00000181839,9606.ENSP00000199320,9606.ENSP00000221859,9606.ENSP00000223073,9606.ENSP00000225298,9606.ENSP00000229595,9606.ENSP00000230340,9606.ENSP00000242576,9606.ENSP00000244230,9606.ENSP00000244496,9606.ENSP00000244571,9606.ENSP00000246802,9606.ENSP00000250263,9606.ENSP00000254605,9606.ENSP00000258772,9606.ENSP00000261637,9606.ENSP00000261716,9606.ENSP00000262043,…	KIF22,CDK13,DIMT1,POLR2I,RBM28,UTP18,ASF1A,BYSL,UNG,MPHOSPH10,RRP36,AARS2,NOP53,ERI1,RRP8,DDX56,UTP20,TAOK1,PHF3,MAPK3,POLR1A,POLA2,NOB1,SMG9,CDKAL1,ZMAT2,ABT1,RIOK2,NIFK,IWS1,DTX3L,DCAF13,RPP25L,NOL6,PCLAF,RAMAC,TAF7,DDX10,RRP7A,DDX54,IMP3,SMAD3,MEN1,GTF2E2,MAK16,RRM2,SPOUT1,QKI,CENPF,PDCD11,GTF2B,RPF1,KTI12,ERI3,C9orf78,UBR2,UTP11,BMS1,WDR46,RBM7,PPAN-P2RY11,UTP14A,PWP1,PUM1,NOP14,CHTF8,DNTTIP2…
GO:0010467	Gene expression	74	2101	0.4	0.95	1.29e-10	9606.ENSP00000053468,9606.ENSP00000181839,9606.ENSP00000199320,9606.ENSP00000220809,9606.ENSP00000221859,9606.ENSP00000223073,9606.ENSP00000225298,9606.ENSP00000230340,9606.ENSP00000242576,9606.ENSP00000244230,9606.ENSP00000244496,9606.ENSP00000244571,9606.ENSP00000246802,9606.ENSP00000250263,9606.ENSP00000254605,9606.ENSP00000258772,9606.ENSP00000260443,9606.ENSP00000261637,9606.ENSP00000261681,…	MRPS10,CDK13,DIMT1,PLAT,POLR2I,RBM28,UTP18,BYSL,UNG,MPHOSPH10,RRP36,AARS2,NOP53,ERI1,RRP8,DDX56,RSL24D1,UTP20,MPP5,PHF3,MAPK3,POLR1A,NOB1,CDKAL1,ZMAT2,ABT1,RIOK2,NIFK,IWS1,DCAF13,RPP25L,NOL6,RAMAC,MMP14,TAF7,DDX10,RRP7A,DDX54,IMP3,RPS27L,SMAD3,GTF2E2,MAK16,SPOUT1,QKI,RASAL2,PDCD11,GTF2B,RPF1,KTI12,ERI3,C9orf78,UTP11,BMS1,WDR46,PPAN-P2RY11,UTP14A,PWP1,PUM1,POLDIP3,NOP14,DNTTIP2,RBFOX2,RPL7L1,UTP25…
GO:0043170	Macromolecule metabolic process	139	5781	0.23	0.72	3.71e-10	9606.ENSP00000053468,9606.ENSP00000160827,9606.ENSP00000181839,9606.ENSP00000199320,9606.ENSP00000216911,9606.ENSP00000220809,9606.ENSP00000221200,9606.ENSP00000221859,9606.ENSP00000223073,9606.ENSP00000225298,9606.ENSP00000229595,9606.ENSP00000230340,9606.ENSP00000238647,9606.ENSP00000240100,9606.ENSP00000242576,9606.ENSP00000244230,9606.ENSP00000244496,9606.ENSP00000244571,9606.ENSP00000246802,…	MRPS10,KIF22,CDK13,DIMT1,AURKA,PLAT,KCTD9,POLR2I,RBM28,UTP18,ASF1A,BYSL,IRF2BPL,DUSP4,UNG,MPHOSPH10,RRP36,AARS2,NOP53,ERI1,RRP8,MACROD1,CAMK1,DDX56,RSL24D1,UTP20,MPP5,TAOK1,PHF3,MAPK3,POLR1A,USP13,UBE2S,GALNT7,NRP1,POLA2,GET4,NOB1,SMG9,CTTNBP2NL,CDKAL1,ZMAT2,ABT1,RIOK2,NIFK,SCRN2,IWS1,DTX3L,DCAF13,RPP25L,NOL6,ALG8,PCLAF,RAMAC,GLUL,MMP14,TAF7,DDX10,P3H2,RRP7A,DDX54,KDM3B,IMP3,RNF123,RPS27L,SMAD3,M…
GO:0030490	Maturation of SSU-rRNA	14	55	1.26	2.07	5.84e-10	9606.ENSP00000230340,9606.ENSP00000244230,9606.ENSP00000244496,9606.ENSP00000261637,9606.ENSP00000268802,9606.ENSP00000274849,9606.ENSP00000283109,9606.ENSP00000297579,9606.ENSP00000326981,9606.ENSP00000363642,9606.ENSP00000363746,9606.ENSP00000405068,9606.ENSP00000419005,9606.ENSP00000479504	BYSL,MPHOSPH10,RRP36,UTP20,NOB1,ABT1,RIOK2,DCAF13,IMP3,BMS1,WDR46,NOP14,UTP25,DDX52
GO:0006139	Nucleobase-containing compound metabolic process	84	2722	0.34	0.84	1.52e-09	9606.ENSP00000160827,9606.ENSP00000181839,9606.ENSP00000199320,9606.ENSP00000221859,9606.ENSP00000223073,9606.ENSP00000225298,9606.ENSP00000229595,9606.ENSP00000230340,9606.ENSP00000242576,9606.ENSP00000244230,9606.ENSP00000244496,9606.ENSP00000244571,9606.ENSP00000246802,9606.ENSP00000250263,9606.ENSP00000254605,9606.ENSP00000255681,9606.ENSP00000258772,9606.ENSP00000261637,9606.ENSP00000261716,…	KIF22,CDK13,DIMT1,POLR2I,RBM28,UTP18,ASF1A,BYSL,UNG,MPHOSPH10,RRP36,AARS2,NOP53,ERI1,RRP8,MACROD1,DDX56,UTP20,TAOK1,PHF3,MAPK3,POLR1A,POLA2,NOB1,SMG9,CDKAL1,ZMAT2,ABT1,RIOK2,NIFK,IWS1,DTX3L,DCAF13,RPP25L,NOL6,PCLAF,RAMAC,TAF7,DDX10,RRP7A,HMGCS1,DDX54,IMP3,SMAD3,FOXK2,MEN1,GTF2E2,MAK16,RRM2,SPOUT1,QKI,CENPF,PDCD11,GTF2B,RPF1,KTI12,ERI3,C9orf78,UBR2,UTP11,BMS1,WDR46,RBM7,GLRX,PPAN-P2RY11,UTP14A,PWP…
GO:0046483	Heterocycle metabolic process	87	2891	0.33	0.82	1.83e-09	9606.ENSP00000075120,9606.ENSP00000160827,9606.ENSP00000181839,9606.ENSP00000199320,9606.ENSP00000221859,9606.ENSP00000223073,9606.ENSP00000225298,9606.ENSP00000229595,9606.ENSP00000230340,9606.ENSP00000242576,9606.ENSP00000244230,9606.ENSP00000244496,9606.ENSP00000244571,9606.ENSP00000246802,9606.ENSP00000250263,9606.ENSP00000254605,9606.ENSP00000255681,9606.ENSP00000258772,9606.ENSP00000261637,…	SLC2A3,KIF22,CDK13,DIMT1,POLR2I,RBM28,UTP18,ASF1A,BYSL,UNG,MPHOSPH10,RRP36,AARS2,NOP53,ERI1,RRP8,MACROD1,DDX56,UTP20,TAOK1,PHF3,MAPK3,POLR1A,POLA2,NOB1,SMG9,CDKAL1,ZMAT2,ABT1,RIOK2,NIFK,IWS1,DTX3L,SLC25A32,DCAF13,RPP25L,NOL6,PCLAF,RAMAC,TAF7,DDX10,RRP7A,HMGCS1,DDX54,IMP3,SMAD3,FOXK2,MEN1,GTF2E2,MAK16,RRM2,SPOUT1,QKI,CENPF,PDCD11,GTF2B,RPF1,KTI12,ERI3,C9orf78,UBR2,UTP11,BMS1,WDR46,RBM7,GLRX,PPAN-P…
GO:0006725	Cellular aromatic compound metabolic process	87	2936	0.33	0.81	3.96e-09	9606.ENSP00000160827,9606.ENSP00000181839,9606.ENSP00000199320,9606.ENSP00000221859,9606.ENSP00000223073,9606.ENSP00000225298,9606.ENSP00000229595,9606.ENSP00000230340,9606.ENSP00000242576,9606.ENSP00000244230,9606.ENSP00000244496,9606.ENSP00000244571,9606.ENSP00000246802,9606.ENSP00000250263,9606.ENSP00000254605,9606.ENSP00000255681,9606.ENSP00000258772,9606.ENSP00000261637,9606.ENSP00000261716,…	KIF22,CDK13,DIMT1,POLR2I,RBM28,UTP18,ASF1A,BYSL,UNG,MPHOSPH10,RRP36,AARS2,NOP53,ERI1,RRP8,MACROD1,DDX56,UTP20,TAOK1,PHF3,MAPK3,POLR1A,POLA2,NOB1,SMG9,CDKAL1,ZMAT2,ABT1,RIOK2,NIFK,IWS1,DTX3L,SLC25A32,DCAF13,RPP25L,NOL6,PCLAF,RAMAC,TAF7,DDX10,RRP7A,HMGCS1,DDX54,IMP3,SMAD3,FOXK2,MEN1,GTF2E2,MAK16,RRM2,SPOUT1,QKI,TGFB2,CENPF,PDCD11,GTF2B,RPF1,KTI12,ERI3,C9orf78,UBR2,UTP11,BMS1,WDR46,RBM7,GLRX,AKR1C3,…
GO:0071840	Cellular component organization or biogenesis	133	5639	0.23	0.68	6.77e-09	9606.ENSP00000160827,9606.ENSP00000199320,9606.ENSP00000216911,9606.ENSP00000221200,9606.ENSP00000225298,9606.ENSP00000229595,9606.ENSP00000230340,9606.ENSP00000233143,9606.ENSP00000244230,9606.ENSP00000244496,9606.ENSP00000246802,9606.ENSP00000250263,9606.ENSP00000252999,9606.ENSP00000254605,9606.ENSP00000258772,9606.ENSP00000259467,9606.ENSP00000260443,9606.ENSP00000261637,9606.ENSP00000261681,…	KIF22,DIMT1,AURKA,KCTD9,UTP18,ASF1A,BYSL,TMSB10,MPHOSPH10,RRP36,NOP53,ERI1,LAMA5,RRP8,DDX56,PDCL,RSL24D1,UTP20,MPP5,TAOK1,AJUBA,UBE2S,NRP1,GET4,RHOF,NOB1,ABT1,NOM1,LAMTOR1,RIOK2,NIFK,ATAD2,DTX3L,DCAF13,NOL6,PCLAF,MFF,RAMAC,GLUL,MMP14,ISCU,CSPG4,TMEM70,TAF7,DDX10,PLAAT3,RRP7A,SPAG5,DDX54,FLII,KDM3B,IMP3,RPS27L,SMAD3,MEN1,CDC42EP4,PPL,FRMD6,WAC,OCLN,NUDCD3,SORBS2,AKAP9,SDAD1,MAK16,RRM2,GNL3L,COLGAL…
GO:1901360	Organic cyclic compound metabolic process	90	3181	0.31	0.76	1.56e-08	9606.ENSP00000075120,9606.ENSP00000160827,9606.ENSP00000181839,9606.ENSP00000199320,9606.ENSP00000221859,9606.ENSP00000223073,9606.ENSP00000225298,9606.ENSP00000229595,9606.ENSP00000230340,9606.ENSP00000242576,9606.ENSP00000244230,9606.ENSP00000244496,9606.ENSP00000244571,9606.ENSP00000246802,9606.ENSP00000250263,9606.ENSP00000254605,9606.ENSP00000255681,9606.ENSP00000258772,9606.ENSP00000261637,…	SLC2A3,KIF22,CDK13,DIMT1,POLR2I,RBM28,UTP18,ASF1A,BYSL,UNG,MPHOSPH10,RRP36,AARS2,NOP53,ERI1,RRP8,MACROD1,DDX56,UTP20,TAOK1,PHF3,MAPK3,POLR1A,POLA2,NOB1,SMG9,CDKAL1,ZMAT2,ABT1,RIOK2,NIFK,IWS1,DTX3L,SLC25A32,DCAF13,RPP25L,NOL6,PCLAF,RAMAC,TAF7,DDX10,RRP7A,HMGCS1,DDX54,IMP3,SMAD3,FOXK2,MEN1,GTF2E2,MAK16,RRM2,SPOUT1,QKI,TGFB2,CENPF,PDCD11,GTF2B,RPF1,KTI12,ERI3,C9orf78,UBR2,UTP11,BMS1,WDR46,RBM7,GLRX,…
GO:0034641	Cellular nitrogen compound metabolic process	94	3463	0.29	0.73	4.14e-08	9606.ENSP00000053468,9606.ENSP00000160827,9606.ENSP00000181839,9606.ENSP00000199320,9606.ENSP00000221859,9606.ENSP00000223073,9606.ENSP00000225298,9606.ENSP00000229595,9606.ENSP00000230340,9606.ENSP00000242576,9606.ENSP00000244230,9606.ENSP00000244496,9606.ENSP00000244571,9606.ENSP00000246802,9606.ENSP00000250263,9606.ENSP00000254605,9606.ENSP00000255681,9606.ENSP00000258772,9606.ENSP00000260443,…	MRPS10,KIF22,CDK13,DIMT1,POLR2I,RBM28,UTP18,ASF1A,BYSL,UNG,MPHOSPH10,RRP36,AARS2,NOP53,ERI1,RRP8,MACROD1,DDX56,RSL24D1,UTP20,TAOK1,PHF3,MAPK3,POLR1A,POLA2,NOB1,SMG9,CDKAL1,ZMAT2,ABT1,RIOK2,NIFK,IWS1,DTX3L,SLC25A32,DCAF13,RPP25L,NOL6,PCLAF,RAMAC,TAF7,DDX10,PLAAT3,RRP7A,HMGCS1,DDX54,IMP3,RPS27L,SMAD3,FOXK2,MEN1,GTF2E2,MAK16,RRM2,SPOUT1,QKI,TGFB2,CENPF,PDCD11,GTF2B,RPF1,CPT2,KTI12,ERI3,C9orf78,UBR2,…
GO:0071704	Organic substance metabolic process	157	7522	0.17	0.59	2.47e-07	9606.ENSP00000053468,9606.ENSP00000075120,9606.ENSP00000160827,9606.ENSP00000181839,9606.ENSP00000196371,9606.ENSP00000199320,9606.ENSP00000216911,9606.ENSP00000220809,9606.ENSP00000221200,9606.ENSP00000221859,9606.ENSP00000223073,9606.ENSP00000225298,9606.ENSP00000229595,9606.ENSP00000230340,9606.ENSP00000238647,9606.ENSP00000240100,9606.ENSP00000242576,9606.ENSP00000244230,9606.ENSP00000244496,…	MRPS10,SLC2A3,KIF22,CDK13,OXCT1,DIMT1,AURKA,PLAT,KCTD9,POLR2I,RBM28,UTP18,ASF1A,BYSL,IRF2BPL,DUSP4,UNG,MPHOSPH10,RRP36,AARS2,NOP53,ERI1,RRP8,MACROD1,MRPS36,CAMK1,DDX56,RSL24D1,UTP20,MPP5,TAOK1,PHF3,AJUBA,MAPK3,POLR1A,USP13,UBE2S,GALNT7,NRP1,POLA2,GET4,NOB1,SMG9,CTTNBP2NL,CDKAL1,ZMAT2,ABT1,FADS2,GGPS1,RIOK2,NIFK,SCRN2,IWS1,DTX3L,SLC25A32,DCAF13,RPP25L,NOL6,ALG8,PCLAF,RAMAC,GLUL,MMP14,TAF7,DDX10,P3…
GO:0044238	Primary metabolic process	151	7156	0.18	0.59	3.73e-07	9606.ENSP00000053468,9606.ENSP00000075120,9606.ENSP00000160827,9606.ENSP00000181839,9606.ENSP00000196371,9606.ENSP00000199320,9606.ENSP00000216911,9606.ENSP00000220809,9606.ENSP00000221200,9606.ENSP00000221859,9606.ENSP00000223073,9606.ENSP00000225298,9606.ENSP00000229595,9606.ENSP00000230340,9606.ENSP00000238647,9606.ENSP00000240100,9606.ENSP00000242576,9606.ENSP00000244230,9606.ENSP00000244496,…	MRPS10,SLC2A3,KIF22,CDK13,OXCT1,DIMT1,AURKA,PLAT,KCTD9,POLR2I,RBM28,UTP18,ASF1A,BYSL,IRF2BPL,DUSP4,UNG,MPHOSPH10,RRP36,AARS2,NOP53,ERI1,RRP8,MACROD1,MRPS36,CAMK1,DDX56,RSL24D1,UTP20,TAOK1,PHF3,AJUBA,MAPK3,POLR1A,USP13,UBE2S,GALNT7,NRP1,POLA2,GET4,NOB1,SMG9,CTTNBP2NL,CDKAL1,ZMAT2,ABT1,FADS2,GGPS1,RIOK2,NIFK,SCRN2,IWS1,DTX3L,DCAF13,RPP25L,NOL6,ALG8,PCLAF,RAMAC,GLUL,MMP14,TAF7,DDX10,P3H2,PLAAT3,RRP7…
GO:0044237	Cellular metabolic process	142	6568	0.19	0.6	4.03e-07	9606.ENSP00000053468,9606.ENSP00000075120,9606.ENSP00000160827,9606.ENSP00000181839,9606.ENSP00000196371,9606.ENSP00000199320,9606.ENSP00000216911,9606.ENSP00000221859,9606.ENSP00000223073,9606.ENSP00000225298,9606.ENSP00000225737,9606.ENSP00000229595,9606.ENSP00000230340,9606.ENSP00000240100,9606.ENSP00000242576,9606.ENSP00000244230,9606.ENSP00000244496,9606.ENSP00000244571,9606.ENSP00000246802,…	MRPS10,SLC2A3,KIF22,CDK13,OXCT1,DIMT1,AURKA,POLR2I,RBM28,UTP18,AKAP10,ASF1A,BYSL,DUSP4,UNG,MPHOSPH10,RRP36,AARS2,NOP53,ERI1,RRP8,MACROD1,MRPS36,CAMK1,DDX56,RSL24D1,UTP20,TAOK1,PHF3,AJUBA,MAPK3,POLR1A,USP13,UBE2S,GALNT7,NRP1,POLA2,GET4,NOB1,SMG9,CTTNBP2NL,CDKAL1,ZMAT2,ABT1,FADS2,GGPS1,RIOK2,NIFK,IWS1,DTX3L,SLC25A32,DCAF13,RPP25L,NOL6,ALG8,PCLAF,RAMAC,GLUL,ISCU,TAF7,DDX10,PLAAT3,RRP7A,HMGCS1,DDX54,…
GO:0008152	Metabolic process	162	7988	0.16	0.56	8.06e-07	9606.ENSP00000053468,9606.ENSP00000075120,9606.ENSP00000160827,9606.ENSP00000181839,9606.ENSP00000196371,9606.ENSP00000199320,9606.ENSP00000216911,9606.ENSP00000220809,9606.ENSP00000221200,9606.ENSP00000221859,9606.ENSP00000223073,9606.ENSP00000225298,9606.ENSP00000225737,9606.ENSP00000229595,9606.ENSP00000230340,9606.ENSP00000238647,9606.ENSP00000240100,9606.ENSP00000242576,9606.ENSP00000244230,…	MRPS10,SLC2A3,KIF22,CDK13,OXCT1,DIMT1,AURKA,PLAT,KCTD9,POLR2I,RBM28,UTP18,AKAP10,ASF1A,BYSL,IRF2BPL,DUSP4,UNG,MPHOSPH10,RRP36,AARS2,NOP53,ERI1,RRP8,MACROD1,MRPS36,CAMK1,DDX56,RSL24D1,UTP20,MPP5,TAOK1,PHF3,AJUBA,MAPK3,POLR1A,USP13,UBE2S,GALNT7,NRP1,POLA2,GET4,NOB1,SMG9,CTTNBP2NL,CDKAL1,ZMAT2,ABT1,FADS2,GGPS1,RIOK2,NIFK,SCRN2,IWS1,DTX3L,SLC25A32,DCAF13,RPP25L,NOL6,ALG8,PCLAF,RAMAC,GLUL,MMP14,ISCU,T…
GO:0006807	Nitrogen compound metabolic process	141	6643	0.18	0.57	1.79e-06	9606.ENSP00000053468,9606.ENSP00000160827,9606.ENSP00000181839,9606.ENSP00000199320,9606.ENSP00000216911,9606.ENSP00000220809,9606.ENSP00000221200,9606.ENSP00000221859,9606.ENSP00000223073,9606.ENSP00000225298,9606.ENSP00000229595,9606.ENSP00000230340,9606.ENSP00000238647,9606.ENSP00000240100,9606.ENSP00000242576,9606.ENSP00000244230,9606.ENSP00000244496,9606.ENSP00000244571,9606.ENSP00000246802,…	MRPS10,KIF22,CDK13,DIMT1,AURKA,PLAT,KCTD9,POLR2I,RBM28,UTP18,ASF1A,BYSL,IRF2BPL,DUSP4,UNG,MPHOSPH10,RRP36,AARS2,NOP53,ERI1,RRP8,MACROD1,CAMK1,DDX56,RSL24D1,UTP20,TAOK1,PHF3,MAPK3,POLR1A,USP13,UBE2S,GALNT7,NRP1,POLA2,GET4,NOB1,SMG9,CTTNBP2NL,CDKAL1,ZMAT2,ABT1,RIOK2,NIFK,SCRN2,IWS1,DTX3L,SLC25A32,DCAF13,RPP25L,NOL6,ALG8,PCLAF,RAMAC,GLUL,MMP14,TAF7,DDX10,P3H2,PLAAT3,RRP7A,HMGCS1,DDX54,KDM3B,IMP3,RNF…
GO:0000462	Maturation of SSU-rRNA from tricistronic rRNA transcript (SSU-rRNA, 5.8S rRNA, LSU-rRNA)	9	39	1.22	1.21	1.02e-05	9606.ENSP00000230340,9606.ENSP00000244496,9606.ENSP00000261637,9606.ENSP00000274849,9606.ENSP00000297579,9606.ENSP00000363642,9606.ENSP00000363746,9606.ENSP00000405068,9606.ENSP00000419005	BYSL,RRP36,UTP20,ABT1,DCAF13,BMS1,WDR46,NOP14,UTP25
GO:0042273	Ribosomal large subunit biogenesis	11	74	1.03	1.11	1.44e-05	9606.ENSP00000246802,9606.ENSP00000260443,9606.ENSP00000285814,9606.ENSP00000348596,9606.ENSP00000353246,9606.ENSP00000359688,9606.ENSP00000361092,9606.ENSP00000418221,9606.ENSP00000460871,9606.ENSP00000483001,9606.ENSP00000483484	NOP53,RSL24D1,NIFK,SDAD1,MAK16,RPF1,SURF6,RPL7L1,RSL1D1,NOP16,NSA2
GO:0000469	Cleavage involved in rRNA processing	8	28	1.31	1.21	1.46e-05	9606.ENSP00000244496,9606.ENSP00000250263,9606.ENSP00000261637,9606.ENSP00000268802,9606.ENSP00000274849,9606.ENSP00000361331,9606.ENSP00000363642,9606.ENSP00000405068	RRP36,ERI1,UTP20,NOB1,ABT1,ERI3,BMS1,NOP14
GO:0009987	Cellular process	243	14826	0.07	0.43	5.84e-05	9606.ENSP00000053468,9606.ENSP00000075120,9606.ENSP00000160827,9606.ENSP00000181839,9606.ENSP00000196371,9606.ENSP00000199320,9606.ENSP00000216911,9606.ENSP00000220809,9606.ENSP00000221200,9606.ENSP00000221859,9606.ENSP00000223073,9606.ENSP00000225298,9606.ENSP00000225737,9606.ENSP00000228251,9606.ENSP00000229595,9606.ENSP00000230340,9606.ENSP00000233143,9606.ENSP00000237536,9606.ENSP00000240100,…	MRPS10,SLC2A3,KIF22,CDK13,OXCT1,DIMT1,AURKA,PLAT,KCTD9,POLR2I,RBM28,UTP18,AKAP10,YBX3,ASF1A,BYSL,TMSB10,SOGA1,DUSP4,UNG,MPHOSPH10,RRP36,AARS2,NOP53,ERI1,LAMA5,TNS4,RRP8,JAG1,MACROD1,MRPS36,CAMK1,DDX56,PDCL,KLC4,RSL24D1,BCAR3,UTP20,MPP5,TAOK1,PHF3,TWSG1,AJUBA,MAPK3,POLR1A,USP13,UBE2S,ICAM1,GALNT7,NRP1,POLA2,GET4,RHOF,NOB1,SMG9,CTTNBP2NL,FTH1,CDKAL1,ZMAT2,ABT1,NOM1,LAMTOR1,FADS2,PDCD4,GGPS1,RIOK2,N…
GO:0000460	Maturation of 5.8S rRNA	8	36	1.2	1.02	7.23e-05	9606.ENSP00000250263,9606.ENSP00000261637,9606.ENSP00000274849,9606.ENSP00000353246,9606.ENSP00000359688,9606.ENSP00000361331,9606.ENSP00000405068,9606.ENSP00000483484	ERI1,UTP20,ABT1,MAK16,RPF1,ERI3,NOP14,NSA2
GO:0000470	Maturation of LSU-rRNA	6	28	1.18	0.64	0.0032	9606.ENSP00000285814,9606.ENSP00000353246,9606.ENSP00000359688,9606.ENSP00000418221,9606.ENSP00000460871,9606.ENSP00000483484	NIFK,MAK16,RPF1,RPL7L1,RSL1D1,NSA2
GO:0046578	Regulation of Ras protein signal transduction	13	200	0.67	0.53	0.0044	9606.ENSP00000265371,9606.ENSP00000297044,9606.ENSP00000310933,9606.ENSP00000327513,9606.ENSP00000354718,9606.ENSP00000355896,9606.ENSP00000357005,9606.ENSP00000409581,9606.ENSP00000426632,9606.ENSP00000441913,9606.ENSP00000455215,9606.ENSP00000481109,9606.ENSP00000495726	NRP1,CYTH3,MADD,CSF1,AKAP13,TGFB2,F11R,ARRB1,ERBIN,ARHGEF28,ADGRG1,PRAG1,IQSEC2
GO:0000466	Maturation of 5.8S rRNA from tricistronic rRNA transcript (SSU-rRNA, 5.8S rRNA, LSU-rRNA)	5	25	1.15	0.42	0.0248	9606.ENSP00000250263,9606.ENSP00000261637,9606.ENSP00000274849,9606.ENSP00000361331,9606.ENSP00000405068	ERI1,UTP20,ABT1,ERI3,NOP14
GO:0046579	Positive regulation of Ras protein signal transduction	7	65	0.89	0.39	0.0281	9606.ENSP00000327513,9606.ENSP00000354718,9606.ENSP00000357005,9606.ENSP00000409581,9606.ENSP00000426632,9606.ENSP00000455215,9606.ENSP00000481109	CSF1,AKAP13,F11R,ARRB1,ERBIN,ADGRG1,PRAG1
GO:0051641	Cellular localization	61	2677	0.21	0.28	0.0397	9606.ENSP00000160827,9606.ENSP00000216911,9606.ENSP00000225737,9606.ENSP00000233143,9606.ENSP00000246802,9606.ENSP00000252999,9606.ENSP00000254051,9606.ENSP00000256460,9606.ENSP00000261681,9606.ENSP00000262713,9606.ENSP00000265371,9606.ENSP00000265465,9606.ENSP00000265857,9606.ENSP00000273550,9606.ENSP00000278671,9606.ENSP00000295321,9606.ENSP00000296137,9606.ENSP00000296161,9606.ENSP00000297578,…	KIF22,AURKA,AKAP10,TMSB10,NOP53,LAMA5,TNS4,CAMK1,MPP5,AJUBA,NRP1,POLA2,GET4,FTH1,LAMTOR1,IWS1,FYCO1,DTX3L,SLC25A32,NOL6,MFF,RRP7A,SPAG5,FRMD6,OCLN,NUDCD3,AKAP9,SDAD1,AKAP13,SPOUT1,CENPF,LTV1,F11R,STXBP3,CPT2,CDCA8,PPP1R10,RILPL1,LMAN2L,FTL,VPS28,AGRN,SNX9,TBC1D23,PPHLN1,RAB2B,CSNK1D,MORC3,TANC2,HTATIP2,KIFC1,POLDIP3,ARRB1,UTP25,RAB9A,LAMTOR3,ERBIN,CHMP1B,LDLR,C17orf75,MYO19

## Sheet: CX-5461_Biological process
#term ID	term description	observed gene count	background gene count	strength	signal	false discovery rate	matching proteins in your network (IDs)	matching proteins in your network (labels)
GO:1903047	Mitotic cell cycle process	29	537	0.92	2.02	3.35e-14	9606.ENSP00000160827,9606.ENSP00000216911,9606.ENSP00000247977,9606.ENSP00000249776,9606.ENSP00000256442,9606.ENSP00000257934,9606.ENSP00000260731,9606.ENSP00000264552,9606.ENSP00000265148,9606.ENSP00000265295,9606.ENSP00000275517,9606.ENSP00000288207,9606.ENSP00000298048,9606.ENSP00000312995,9606.ENSP00000323300,9606.ENSP00000326550,9606.ENSP00000337040,9606.ENSP00000355922,9606.ENSP00000361540,…	KIF22,AURKA,FBXL12,KNSTRN,CCNB1,ESPL1,KIF11,UBE2S,CENPE,SPDL1,CDCA5,CCNB2,MELK,CLSPN,SPAG5,TACC3,UNC119,CENPF,CDC20,MASTL,ECT2,PRC1,INCENP,KIFC1,GTSE1,NCAPD3,CCNA2,RAD51,NUSAP1
GO:0051301	Cell division	28	527	0.92	1.97	1.06e-13	9606.ENSP00000216911,9606.ENSP00000249776,9606.ENSP00000256442,9606.ENSP00000257934,9606.ENSP00000260731,9606.ENSP00000264552,9606.ENSP00000265148,9606.ENSP00000265295,9606.ENSP00000275517,9606.ENSP00000288207,9606.ENSP00000323300,9606.ENSP00000326550,9606.ENSP00000337040,9606.ENSP00000355922,9606.ENSP00000356379,9606.ENSP00000360793,9606.ENSP00000361540,9606.ENSP00000365107,9606.ENSP00000367841,…	AURKA,KNSTRN,CCNB1,ESPL1,KIF11,UBE2S,CENPE,SPDL1,CDCA5,CCNB2,SPAG5,TACC3,UNC119,CENPF,ASPM,KIF20B,CDC20,MASTL,DYNLT3,ECT2,HELLS,PRC1,INCENP,KIFC1,TOP2A,NCAPD3,CCNA2,NUSAP1
GO:0000280	Nuclear division	22	323	1.02	2.06	1.87e-12	9606.ENSP00000160827,9606.ENSP00000216911,9606.ENSP00000249776,9606.ENSP00000256442,9606.ENSP00000257934,9606.ENSP00000260731,9606.ENSP00000264552,9606.ENSP00000265148,9606.ENSP00000265295,9606.ENSP00000275517,9606.ENSP00000288207,9606.ENSP00000323300,9606.ENSP00000356379,9606.ENSP00000361540,9606.ENSP00000365107,9606.ENSP00000377793,9606.ENSP00000378295,9606.ENSP00000393963,9606.ENSP00000411532,…	KIF22,AURKA,KNSTRN,CCNB1,ESPL1,KIF11,UBE2S,CENPE,SPDL1,CDCA5,CCNB2,SPAG5,ASPM,CDC20,MASTL,PRC1,INCENP,KIFC1,TOP2A,NCAPD3,RAD51,NUSAP1
GO:0007049	Cell cycle	37	1246	0.66	1.35	7.38e-12	9606.ENSP00000160827,9606.ENSP00000216911,9606.ENSP00000247977,9606.ENSP00000249776,9606.ENSP00000256442,9606.ENSP00000257934,9606.ENSP00000260731,9606.ENSP00000263025,9606.ENSP00000264552,9606.ENSP00000265148,9606.ENSP00000265295,9606.ENSP00000275517,9606.ENSP00000288207,9606.ENSP00000298048,9606.ENSP00000312995,9606.ENSP00000323300,9606.ENSP00000326550,9606.ENSP00000337040,9606.ENSP00000355922,…	KIF22,AURKA,FBXL12,KNSTRN,CCNB1,ESPL1,KIF11,MAPK3,UBE2S,CENPE,SPDL1,CDCA5,CCNB2,MELK,CLSPN,SPAG5,TACC3,UNC119,CENPF,ASPM,KIF20B,CDC20,RBL1,MASTL,DYNLT3,ECT2,HELLS,PRC1,INCENP,KIFC1,TOP2A,GTSE1,NCAPD3,TXNIP,CCNA2,RAD51,NUSAP1
GO:0022402	Cell cycle process	31	835	0.76	1.52	7.38e-12	9606.ENSP00000160827,9606.ENSP00000216911,9606.ENSP00000247977,9606.ENSP00000249776,9606.ENSP00000256442,9606.ENSP00000257934,9606.ENSP00000260731,9606.ENSP00000264552,9606.ENSP00000265148,9606.ENSP00000265295,9606.ENSP00000275517,9606.ENSP00000288207,9606.ENSP00000298048,9606.ENSP00000312995,9606.ENSP00000323300,9606.ENSP00000326550,9606.ENSP00000337040,9606.ENSP00000355922,9606.ENSP00000356379,…	KIF22,AURKA,FBXL12,KNSTRN,CCNB1,ESPL1,KIF11,UBE2S,CENPE,SPDL1,CDCA5,CCNB2,MELK,CLSPN,SPAG5,TACC3,UNC119,CENPF,ASPM,CDC20,MASTL,ECT2,PRC1,INCENP,KIFC1,TOP2A,GTSE1,NCAPD3,CCNA2,RAD51,NUSAP1
GO:0000819	Sister chromatid segregation	16	144	1.24	2.31	1.12e-11	9606.ENSP00000160827,9606.ENSP00000249776,9606.ENSP00000256442,9606.ENSP00000257934,9606.ENSP00000260731,9606.ENSP00000265148,9606.ENSP00000265295,9606.ENSP00000275517,9606.ENSP00000323300,9606.ENSP00000361540,9606.ENSP00000377793,9606.ENSP00000378295,9606.ENSP00000393963,9606.ENSP00000411532,9606.ENSP00000433681,9606.ENSP00000499238	KIF22,KNSTRN,CCNB1,ESPL1,KIF11,CENPE,SPDL1,CDCA5,SPAG5,CDC20,PRC1,INCENP,KIFC1,TOP2A,NCAPD3,NUSAP1
GO:0140014	Mitotic nuclear division	17	175	1.18	2.22	1.12e-11	9606.ENSP00000160827,9606.ENSP00000216911,9606.ENSP00000249776,9606.ENSP00000256442,9606.ENSP00000257934,9606.ENSP00000260731,9606.ENSP00000264552,9606.ENSP00000265148,9606.ENSP00000265295,9606.ENSP00000275517,9606.ENSP00000323300,9606.ENSP00000361540,9606.ENSP00000377793,9606.ENSP00000378295,9606.ENSP00000393963,9606.ENSP00000433681,9606.ENSP00000499238	KIF22,AURKA,KNSTRN,CCNB1,ESPL1,KIF11,UBE2S,CENPE,SPDL1,CDCA5,SPAG5,CDC20,PRC1,INCENP,KIFC1,NCAPD3,NUSAP1
GO:0000070	Mitotic sister chromatid segregation	15	122	1.28	2.34	1.70e-11	9606.ENSP00000160827,9606.ENSP00000249776,9606.ENSP00000256442,9606.ENSP00000257934,9606.ENSP00000260731,9606.ENSP00000265148,9606.ENSP00000265295,9606.ENSP00000275517,9606.ENSP00000323300,9606.ENSP00000361540,9606.ENSP00000377793,9606.ENSP00000378295,9606.ENSP00000393963,9606.ENSP00000433681,9606.ENSP00000499238	KIF22,KNSTRN,CCNB1,ESPL1,KIF11,CENPE,SPDL1,CDCA5,SPAG5,CDC20,PRC1,INCENP,KIFC1,NCAPD3,NUSAP1
GO:0098813	Nuclear chromosome segregation	17	229	1.06	1.83	5.09e-10	9606.ENSP00000160827,9606.ENSP00000249776,9606.ENSP00000256442,9606.ENSP00000257934,9606.ENSP00000260731,9606.ENSP00000265148,9606.ENSP00000265295,9606.ENSP00000275517,9606.ENSP00000323300,9606.ENSP00000355922,9606.ENSP00000361540,9606.ENSP00000377793,9606.ENSP00000378295,9606.ENSP00000393963,9606.ENSP00000411532,9606.ENSP00000433681,9606.ENSP00000499238	KIF22,KNSTRN,CCNB1,ESPL1,KIF11,CENPE,SPDL1,CDCA5,SPAG5,CENPF,CDC20,PRC1,INCENP,KIFC1,TOP2A,NCAPD3,NUSAP1
GO:0007051	Spindle organization	14	160	1.13	1.73	8.13e-09	9606.ENSP00000216911,9606.ENSP00000249776,9606.ENSP00000256442,9606.ENSP00000257934,9606.ENSP00000260731,9606.ENSP00000265148,9606.ENSP00000288207,9606.ENSP00000323300,9606.ENSP00000326550,9606.ENSP00000356379,9606.ENSP00000361540,9606.ENSP00000377793,9606.ENSP00000378295,9606.ENSP00000393963	AURKA,KNSTRN,CCNB1,ESPL1,KIF11,CENPE,CCNB2,SPAG5,TACC3,ASPM,CDC20,PRC1,INCENP,KIFC1
GO:0051726	Regulation of cell cycle	30	1108	0.62	1.08	2.44e-08	9606.ENSP00000216911,9606.ENSP00000247977,9606.ENSP00000249776,9606.ENSP00000256442,9606.ENSP00000257934,9606.ENSP00000260731,9606.ENSP00000262293,9606.ENSP00000265148,9606.ENSP00000265295,9606.ENSP00000275517,9606.ENSP00000288207,9606.ENSP00000312995,9606.ENSP00000323300,9606.ENSP00000326550,9606.ENSP00000353770,9606.ENSP00000355922,9606.ENSP00000356379,9606.ENSP00000360793,9606.ENSP00000361540,…	AURKA,FBXL12,KNSTRN,CCNB1,ESPL1,KIF11,PRR11,CENPE,SPDL1,CDCA5,CCNB2,CLSPN,SPAG5,TACC3,RRM2,CENPF,ASPM,KIF20B,CDC20,RBL1,MASTL,DYNLT3,ECT2,PRC1,ASNS,INCENP,GTSE1,CCNA2,RAD51,NUSAP1
GO:1902850	Microtubule cytoskeleton organization involved in mitosis	12	129	1.16	1.56	1.17e-07	9606.ENSP00000216911,9606.ENSP00000256442,9606.ENSP00000257934,9606.ENSP00000260731,9606.ENSP00000265148,9606.ENSP00000265295,9606.ENSP00000326550,9606.ENSP00000361540,9606.ENSP00000377793,9606.ENSP00000378295,9606.ENSP00000393963,9606.ENSP00000499238	AURKA,CCNB1,ESPL1,KIF11,CENPE,SPDL1,TACC3,CDC20,PRC1,INCENP,KIFC1,NUSAP1
GO:0010564	Regulation of cell cycle process	22	716	0.68	0.98	1.62e-06	9606.ENSP00000216911,9606.ENSP00000249776,9606.ENSP00000256442,9606.ENSP00000257934,9606.ENSP00000260731,9606.ENSP00000265148,9606.ENSP00000265295,9606.ENSP00000275517,9606.ENSP00000312995,9606.ENSP00000323300,9606.ENSP00000326550,9606.ENSP00000353770,9606.ENSP00000355922,9606.ENSP00000360793,9606.ENSP00000361540,9606.ENSP00000362768,9606.ENSP00000376457,9606.ENSP00000377793,9606.ENSP00000378295,…	AURKA,KNSTRN,CCNB1,ESPL1,KIF11,CENPE,SPDL1,CDCA5,CLSPN,SPAG5,TACC3,RRM2,CENPF,KIF20B,CDC20,RBL1,ECT2,PRC1,INCENP,GTSE1,RAD51,NUSAP1
GO:0007017	Microtubule-based process	22	803	0.63	0.85	1.16e-05	9606.ENSP00000160827,9606.ENSP00000216911,9606.ENSP00000249776,9606.ENSP00000256442,9606.ENSP00000257934,9606.ENSP00000259708,9606.ENSP00000260731,9606.ENSP00000265148,9606.ENSP00000265295,9606.ENSP00000288207,9606.ENSP00000296137,9606.ENSP00000323300,9606.ENSP00000326550,9606.ENSP00000356379,9606.ENSP00000360793,9606.ENSP00000361540,9606.ENSP00000367841,9606.ENSP00000377793,9606.ENSP00000378295,…	KIF22,AURKA,KNSTRN,CCNB1,ESPL1,KLC4,KIF11,CENPE,SPDL1,CCNB2,FYCO1,SPAG5,TACC3,ASPM,KIF20B,CDC20,DYNLT3,PRC1,INCENP,KIFC1,GTSE1,NUSAP1
GO:0051310	Metaphase plate congression	8	65	1.28	1.19	1.88e-05	9606.ENSP00000160827,9606.ENSP00000256442,9606.ENSP00000265148,9606.ENSP00000265295,9606.ENSP00000275517,9606.ENSP00000355922,9606.ENSP00000378295,9606.ENSP00000393963	KIF22,CCNB1,CENPE,SPDL1,CDCA5,CENPF,INCENP,KIFC1
GO:0007052	Mitotic spindle organization	9	97	1.16	1.13	2.19e-05	9606.ENSP00000216911,9606.ENSP00000256442,9606.ENSP00000260731,9606.ENSP00000265148,9606.ENSP00000326550,9606.ENSP00000361540,9606.ENSP00000377793,9606.ENSP00000378295,9606.ENSP00000393963	AURKA,CCNB1,KIF11,CENPE,TACC3,CDC20,PRC1,INCENP,KIFC1
GO:0007346	Regulation of mitotic cell cycle	17	493	0.73	0.89	2.23e-05	9606.ENSP00000216911,9606.ENSP00000256442,9606.ENSP00000257934,9606.ENSP00000265148,9606.ENSP00000265295,9606.ENSP00000275517,9606.ENSP00000312995,9606.ENSP00000353770,9606.ENSP00000355922,9606.ENSP00000360793,9606.ENSP00000361540,9606.ENSP00000362768,9606.ENSP00000367841,9606.ENSP00000377845,9606.ENSP00000378295,9606.ENSP00000415430,9606.ENSP00000499238	AURKA,CCNB1,ESPL1,CENPE,SPDL1,CDCA5,CLSPN,RRM2,CENPF,KIF20B,CDC20,RBL1,DYNLT3,ASNS,INCENP,GTSE1,NUSAP1
GO:0007088	Regulation of mitotic nuclear division	9	118	1.07	0.97	9.13e-05	9606.ENSP00000216911,9606.ENSP00000256442,9606.ENSP00000257934,9606.ENSP00000265295,9606.ENSP00000355922,9606.ENSP00000360793,9606.ENSP00000361540,9606.ENSP00000378295,9606.ENSP00000499238	AURKA,CCNB1,ESPL1,SPDL1,CENPF,KIF20B,CDC20,INCENP,NUSAP1
GO:0033044	Regulation of chromosome organization	12	253	0.87	0.88	9.18e-05	9606.ENSP00000256442,9606.ENSP00000257934,9606.ENSP00000263025,9606.ENSP00000265148,9606.ENSP00000265295,9606.ENSP00000275517,9606.ENSP00000326550,9606.ENSP00000354091,9606.ENSP00000355922,9606.ENSP00000361540,9606.ENSP00000378295,9606.ENSP00000411532	CCNB1,ESPL1,MAPK3,CENPE,SPDL1,CDCA5,TACC3,GNL3L,CENPF,CDC20,INCENP,TOP2A
GO:0044839	Cell cycle G2/M phase transition	7	62	1.24	0.96	0.00018	9606.ENSP00000216911,9606.ENSP00000247977,9606.ENSP00000256442,9606.ENSP00000288207,9606.ENSP00000298048,9606.ENSP00000365107,9606.ENSP00000481380	AURKA,FBXL12,CCNB1,CCNB2,MELK,MASTL,CCNA2
GO:0051276	Chromosome organization	22	968	0.55	0.67	0.00018	9606.ENSP00000160827,9606.ENSP00000249776,9606.ENSP00000256442,9606.ENSP00000257934,9606.ENSP00000260731,9606.ENSP00000263382,9606.ENSP00000265148,9606.ENSP00000265295,9606.ENSP00000275517,9606.ENSP00000323300,9606.ENSP00000355922,9606.ENSP00000361540,9606.ENSP00000362768,9606.ENSP00000377601,9606.ENSP00000377793,9606.ENSP00000378295,9606.ENSP00000393963,9606.ENSP00000411532,9606.ENSP00000429986,…	KIF22,KNSTRN,CCNB1,ESPL1,KIF11,ASF1B,CENPE,SPDL1,CDCA5,SPAG5,CENPF,CDC20,RBL1,HELLS,PRC1,INCENP,KIFC1,TOP2A,ENY2,NCAPD3,RAD51,NUSAP1
GO:0010965	Regulation of mitotic sister chromatid separation	8	96	1.11	0.91	0.00020	9606.ENSP00000256442,9606.ENSP00000257934,9606.ENSP00000265148,9606.ENSP00000265295,9606.ENSP00000326550,9606.ENSP00000355922,9606.ENSP00000361540,9606.ENSP00000378295	CCNB1,ESPL1,CENPE,SPDL1,TACC3,CENPF,CDC20,INCENP
GO:0051225	Spindle assembly	8	96	1.11	0.91	0.00020	9606.ENSP00000216911,9606.ENSP00000260731,9606.ENSP00000288207,9606.ENSP00000356379,9606.ENSP00000361540,9606.ENSP00000377793,9606.ENSP00000378295,9606.ENSP00000393963	AURKA,KIF11,CCNB2,ASPM,CDC20,PRC1,INCENP,KIFC1
GO:0051988	Regulation of attachment of spindle microtubules to kinetochore	5	19	1.61	1.01	0.00020	9606.ENSP00000249776,9606.ENSP00000256442,9606.ENSP00000323300,9606.ENSP00000376457,9606.ENSP00000378295	KNSTRN,CCNB1,SPAG5,ECT2,INCENP
GO:1901990	Regulation of mitotic cell cycle phase transition	13	332	0.78	0.79	0.00020	9606.ENSP00000216911,9606.ENSP00000256442,9606.ENSP00000257934,9606.ENSP00000265148,9606.ENSP00000265295,9606.ENSP00000275517,9606.ENSP00000312995,9606.ENSP00000353770,9606.ENSP00000355922,9606.ENSP00000361540,9606.ENSP00000362768,9606.ENSP00000378295,9606.ENSP00000415430	AURKA,CCNB1,ESPL1,CENPE,SPDL1,CDCA5,CLSPN,RRM2,CENPF,CDC20,RBL1,INCENP,GTSE1
GO:0000226	Microtubule cytoskeleton organization	16	542	0.66	0.71	0.00029	9606.ENSP00000216911,9606.ENSP00000249776,9606.ENSP00000256442,9606.ENSP00000257934,9606.ENSP00000260731,9606.ENSP00000265148,9606.ENSP00000265295,9606.ENSP00000288207,9606.ENSP00000323300,9606.ENSP00000326550,9606.ENSP00000356379,9606.ENSP00000361540,9606.ENSP00000377793,9606.ENSP00000378295,9606.ENSP00000393963,9606.ENSP00000499238	AURKA,KNSTRN,CCNB1,ESPL1,KIF11,CENPE,SPDL1,CCNB2,SPAG5,TACC3,ASPM,CDC20,PRC1,INCENP,KIFC1,NUSAP1
GO:0033045	Regulation of sister chromatid segregation	8	105	1.07	0.86	0.00032	9606.ENSP00000256442,9606.ENSP00000257934,9606.ENSP00000265148,9606.ENSP00000265295,9606.ENSP00000326550,9606.ENSP00000355922,9606.ENSP00000361540,9606.ENSP00000378295	CCNB1,ESPL1,CENPE,SPDL1,TACC3,CENPF,CDC20,INCENP
GO:1901987	Regulation of cell cycle phase transition	14	431	0.7	0.7	0.00046	9606.ENSP00000216911,9606.ENSP00000256442,9606.ENSP00000257934,9606.ENSP00000265148,9606.ENSP00000265295,9606.ENSP00000275517,9606.ENSP00000312995,9606.ENSP00000353770,9606.ENSP00000355922,9606.ENSP00000361540,9606.ENSP00000362768,9606.ENSP00000378295,9606.ENSP00000415430,9606.ENSP00000493712	AURKA,CCNB1,ESPL1,CENPE,SPDL1,CDCA5,CLSPN,RRM2,CENPF,CDC20,RBL1,INCENP,GTSE1,RAD51
GO:0007080	Mitotic metaphase plate congression	6	53	1.24	0.79	0.00091	9606.ENSP00000160827,9606.ENSP00000256442,9606.ENSP00000265148,9606.ENSP00000265295,9606.ENSP00000275517,9606.ENSP00000393963	KIF22,CCNB1,CENPE,SPDL1,CDCA5,KIFC1
GO:0044772	Mitotic cell cycle phase transition	9	173	0.91	0.7	0.0011	9606.ENSP00000216911,9606.ENSP00000247977,9606.ENSP00000256442,9606.ENSP00000264552,9606.ENSP00000288207,9606.ENSP00000298048,9606.ENSP00000326550,9606.ENSP00000365107,9606.ENSP00000481380	AURKA,FBXL12,CCNB1,UBE2S,CCNB2,MELK,TACC3,MASTL,CCNA2
GO:0000086	G2/M transition of mitotic cell cycle	6	58	1.21	0.75	0.0013	9606.ENSP00000216911,9606.ENSP00000247977,9606.ENSP00000256442,9606.ENSP00000298048,9606.ENSP00000365107,9606.ENSP00000481380	AURKA,FBXL12,CCNB1,MELK,MASTL,CCNA2
GO:0030071	Regulation of mitotic metaphase/anaphase transition	7	91	1.08	0.73	0.0013	9606.ENSP00000256442,9606.ENSP00000257934,9606.ENSP00000265148,9606.ENSP00000265295,9606.ENSP00000355922,9606.ENSP00000361540,9606.ENSP00000378295	CCNB1,ESPL1,CENPE,SPDL1,CENPF,CDC20,INCENP
GO:0045787	Positive regulation of cell cycle	12	349	0.73	0.63	0.0014	9606.ENSP00000216911,9606.ENSP00000256442,9606.ENSP00000257934,9606.ENSP00000275517,9606.ENSP00000323300,9606.ENSP00000353770,9606.ENSP00000360793,9606.ENSP00000367841,9606.ENSP00000376457,9606.ENSP00000377845,9606.ENSP00000378295,9606.ENSP00000499238	AURKA,CCNB1,ESPL1,CDCA5,SPAG5,RRM2,KIF20B,DYNLT3,ECT2,ASNS,INCENP,NUSAP1
GO:0007010	Cytoskeleton organization	23	1229	0.46	0.52	0.0015	9606.ENSP00000216911,9606.ENSP00000249776,9606.ENSP00000256442,9606.ENSP00000257934,9606.ENSP00000260731,9606.ENSP00000265148,9606.ENSP00000265295,9606.ENSP00000288207,9606.ENSP00000323300,9606.ENSP00000326550,9606.ENSP00000340510,9606.ENSP00000356379,9606.ENSP00000357005,9606.ENSP00000360762,9606.ENSP00000361540,9606.ENSP00000368678,9606.ENSP00000377793,9606.ENSP00000378295,9606.ENSP00000383178,…	AURKA,KNSTRN,CCNB1,ESPL1,KIF11,CENPE,SPDL1,CCNB2,SPAG5,TACC3,PPL,ASPM,F11R,ANKRD1,CDC20,AGRN,PRC1,INCENP,DIAPH3,KIFC1,ARRB1,SPTAN1,NUSAP1
GO:1903046	Meiotic cell cycle process	9	188	0.87	0.65	0.0018	9606.ENSP00000216911,9606.ENSP00000257934,9606.ENSP00000288207,9606.ENSP00000356379,9606.ENSP00000365107,9606.ENSP00000378295,9606.ENSP00000411532,9606.ENSP00000433681,9606.ENSP00000493712	AURKA,ESPL1,CCNB2,ASPM,MASTL,INCENP,TOP2A,NCAPD3,RAD51
GO:0000212	Meiotic spindle organization	4	16	1.59	0.72	0.0024	9606.ENSP00000216911,9606.ENSP00000257934,9606.ENSP00000288207,9606.ENSP00000356379	AURKA,ESPL1,CCNB2,ASPM
GO:0051338	Regulation of transferase activity	19	912	0.51	0.51	0.0024	9606.ENSP00000256442,9606.ENSP00000263025,9606.ENSP00000264552,9606.ENSP00000265148,9606.ENSP00000274242,9606.ENSP00000280154,9606.ENSP00000288207,9606.ENSP00000312995,9606.ENSP00000314508,9606.ENSP00000327513,9606.ENSP00000337040,9606.ENSP00000361540,9606.ENSP00000362768,9606.ENSP00000365107,9606.ENSP00000366702,9606.ENSP00000376457,9606.ENSP00000378295,9606.ENSP00000424183,9606.ENSP00000481380	CCNB1,MAPK3,UBE2S,CENPE,RPL37,PDCD4,CCNB2,CLSPN,GBA,CSF1,UNC119,CDC20,RBL1,MASTL,ERRFI1,ECT2,INCENP,LAMTOR3,CCNA2
GO:0090068	Positive regulation of cell cycle process	10	251	0.79	0.61	0.0024	9606.ENSP00000216911,9606.ENSP00000256442,9606.ENSP00000257934,9606.ENSP00000275517,9606.ENSP00000323300,9606.ENSP00000353770,9606.ENSP00000360793,9606.ENSP00000376457,9606.ENSP00000378295,9606.ENSP00000499238	AURKA,CCNB1,ESPL1,CDCA5,SPAG5,RRM2,KIF20B,ECT2,INCENP,NUSAP1
GO:0140694	Non-membrane-bounded organelle assembly	11	314	0.74	0.59	0.0025	9606.ENSP00000216911,9606.ENSP00000260731,9606.ENSP00000265148,9606.ENSP00000288207,9606.ENSP00000355922,9606.ENSP00000356379,9606.ENSP00000360762,9606.ENSP00000361540,9606.ENSP00000377793,9606.ENSP00000378295,9606.ENSP00000393963	AURKA,KIF11,CENPE,CCNB2,CENPF,ASPM,ANKRD1,CDC20,PRC1,INCENP,KIFC1
GO:0033043	Regulation of organelle organization	22	1190	0.46	0.49	0.0026	9606.ENSP00000216911,9606.ENSP00000256442,9606.ENSP00000257934,9606.ENSP00000263025,9606.ENSP00000265148,9606.ENSP00000265295,9606.ENSP00000275517,9606.ENSP00000296137,9606.ENSP00000323300,9606.ENSP00000326550,9606.ENSP00000347379,9606.ENSP00000354091,9606.ENSP00000355922,9606.ENSP00000357005,9606.ENSP00000360269,9606.ENSP00000360793,9606.ENSP00000361540,9606.ENSP00000376457,9606.ENSP00000378295,…	AURKA,CCNB1,ESPL1,MAPK3,CENPE,SPDL1,CDCA5,FYCO1,SPAG5,TACC3,OCLN,GNL3L,CENPF,F11R,TACSTD2,KIF20B,CDC20,ECT2,INCENP,TOP2A,SPTAN1,NUSAP1
GO:0051656	Establishment of organelle localization	12	380	0.69	0.57	0.0026	9606.ENSP00000160827,9606.ENSP00000256442,9606.ENSP00000257934,9606.ENSP00000265148,9606.ENSP00000265295,9606.ENSP00000275517,9606.ENSP00000296137,9606.ENSP00000323300,9606.ENSP00000355922,9606.ENSP00000378295,9606.ENSP00000393963,9606.ENSP00000499238	KIF22,CCNB1,ESPL1,CENPE,SPDL1,CDCA5,FYCO1,SPAG5,CENPF,INCENP,KIFC1,NUSAP1
GO:0009987	Cellular process	115	14826	0.08	0.33	0.0033	9606.ENSP00000075120,9606.ENSP00000160827,9606.ENSP00000216911,9606.ENSP00000233025,9606.ENSP00000247977,9606.ENSP00000249776,9606.ENSP00000252999,9606.ENSP00000253686,9606.ENSP00000255681,9606.ENSP00000256442,9606.ENSP00000257934,9606.ENSP00000259708,9606.ENSP00000260731,9606.ENSP00000261918,9606.ENSP00000263025,9606.ENSP00000263083,9606.ENSP00000263382,9606.ENSP00000263966,9606.ENSP00000264552,…	SLC2A3,KIF22,AURKA,SPCS1,FBXL12,KNSTRN,LAMA5,MRPS25,MACROD1,CCNB1,ESPL1,KLC4,KIF11,SEMA7A,MAPK3,DPH1,ASF1B,USP13,UBE2S,ICAM1,CENPE,SPDL1,POLA2,SLC20A1,FTH1,RPL37,CDCA5,COMMD7,PDCD4,GGPS1,UBE2L6,CCNB2,FYCO1,SLC25A32,MELK,SHCBP1,RAMAC,ISCU,CSPG4,CLSPN,GBA,SCD5,PITPNA,HMGCS1,SPAG5,PDIA5,TACC3,CSF1,IDH2,POLR3C,BMP2K,UNC119,PPP2R5E,PPL,PTAR1,OCLN,RRM2,CLIC6,GNL3L,GLMP,CENPF,RABIF,ASPM,F11R,L1CAM,GBP2,…
GO:0051641	Cellular localization	36	2677	0.32	0.43	0.0033	9606.ENSP00000160827,9606.ENSP00000216911,9606.ENSP00000233025,9606.ENSP00000252999,9606.ENSP00000256442,9606.ENSP00000257934,9606.ENSP00000265148,9606.ENSP00000265295,9606.ENSP00000265465,9606.ENSP00000273550,9606.ENSP00000275517,9606.ENSP00000296137,9606.ENSP00000297578,9606.ENSP00000323300,9606.ENSP00000337040,9606.ENSP00000347379,9606.ENSP00000354553,9606.ENSP00000355922,9606.ENSP00000356231,…	KIF22,AURKA,SPCS1,LAMA5,CCNB1,ESPL1,CENPE,SPDL1,POLA2,FTH1,CDCA5,FYCO1,SLC25A32,SPAG5,UNC119,OCLN,GLMP,CENPF,RABIF,ASPM,F11R,GBP2,KIF20B,TAF8,YIF1A,LMAN2L,AGRN,ECT2,INCENP,KIFC1,COG6,ARRB1,LAMTOR3,ENY2,TXNIP,NUSAP1
GO:0140013	Meiotic nuclear division	8	171	0.86	0.54	0.0059	9606.ENSP00000216911,9606.ENSP00000257934,9606.ENSP00000288207,9606.ENSP00000356379,9606.ENSP00000365107,9606.ENSP00000378295,9606.ENSP00000411532,9606.ENSP00000493712	AURKA,ESPL1,CCNB2,ASPM,MASTL,INCENP,TOP2A,RAD51
GO:0045338	Farnesyl diphosphate metabolic process	3	6	1.89	0.63	0.0060	9606.ENSP00000282841,9606.ENSP00000322706,9606.ENSP00000491537	GGPS1,HMGCS1,FDFT1
GO:0016043	Cellular component organization	57	5436	0.21	0.35	0.0069	9606.ENSP00000160827,9606.ENSP00000216911,9606.ENSP00000249776,9606.ENSP00000252999,9606.ENSP00000256442,9606.ENSP00000257934,9606.ENSP00000260731,9606.ENSP00000261918,9606.ENSP00000263382,9606.ENSP00000264552,9606.ENSP00000265148,9606.ENSP00000265295,9606.ENSP00000275517,9606.ENSP00000288207,9606.ENSP00000307181,9606.ENSP00000310623,9606.ENSP00000312506,9606.ENSP00000314508,9606.ENSP00000316809,…	KIF22,AURKA,KNSTRN,LAMA5,CCNB1,ESPL1,KIF11,SEMA7A,ASF1B,UBE2S,CENPE,SPDL1,CDCA5,CCNB2,RAMAC,ISCU,CSPG4,GBA,PITPNA,SPAG5,TACC3,PPL,OCLN,RRM2,CENPF,RABIF,ASPM,F11R,L1CAM,ANKRD1,KIF20B,CDC20,TAF8,RBL1,MASTL,LMAN2L,AGRN,ECT2,HELLS,PRC1,INCENP,TSPAN4,CST3,DIAPH3,MAGI1,KIFC1,COG6,TAPBP,NDRG1,ARRB1,TOP2A,ENY2,NCAPD3,TK1,SPTAN1,RAD51,NUSAP1
GO:2001251	Negative regulation of chromosome organization	6	84	1.04	0.56	0.0069	9606.ENSP00000257934,9606.ENSP00000265295,9606.ENSP00000354091,9606.ENSP00000355922,9606.ENSP00000361540,9606.ENSP00000411532	ESPL1,SPDL1,GNL3L,CENPF,CDC20,TOP2A
GO:0090307	Mitotic spindle assembly	5	51	1.18	0.56	0.0079	9606.ENSP00000260731,9606.ENSP00000361540,9606.ENSP00000377793,9606.ENSP00000378295,9606.ENSP00000393963	KIF11,CDC20,PRC1,INCENP,KIFC1
GO:0051640	Organelle localization	13	514	0.59	0.45	0.0091	9606.ENSP00000160827,9606.ENSP00000256442,9606.ENSP00000257934,9606.ENSP00000265148,9606.ENSP00000265295,9606.ENSP00000275517,9606.ENSP00000296137,9606.ENSP00000323300,9606.ENSP00000355922,9606.ENSP00000356379,9606.ENSP00000378295,9606.ENSP00000393963,9606.ENSP00000499238	KIF22,CCNB1,ESPL1,CENPE,SPDL1,CDCA5,FYCO1,SPAG5,CENPF,ASPM,INCENP,KIFC1,NUSAP1
GO:0071840	Cellular component organization or biogenesis	58	5639	0.2	0.34	0.0093	9606.ENSP00000160827,9606.ENSP00000216911,9606.ENSP00000249776,9606.ENSP00000252999,9606.ENSP00000256442,9606.ENSP00000257934,9606.ENSP00000260731,9606.ENSP00000261918,9606.ENSP00000263382,9606.ENSP00000264552,9606.ENSP00000265148,9606.ENSP00000265295,9606.ENSP00000275517,9606.ENSP00000288207,9606.ENSP00000307181,9606.ENSP00000310623,9606.ENSP00000312506,9606.ENSP00000314508,9606.ENSP00000316809,…	KIF22,AURKA,KNSTRN,LAMA5,CCNB1,ESPL1,KIF11,SEMA7A,ASF1B,UBE2S,CENPE,SPDL1,CDCA5,CCNB2,RAMAC,ISCU,CSPG4,GBA,PITPNA,SPAG5,TACC3,PPL,OCLN,RRM2,GNL3L,CENPF,RABIF,ASPM,F11R,L1CAM,ANKRD1,KIF20B,CDC20,TAF8,RBL1,MASTL,LMAN2L,AGRN,ECT2,HELLS,PRC1,INCENP,TSPAN4,CST3,DIAPH3,MAGI1,KIFC1,COG6,TAPBP,NDRG1,ARRB1,TOP2A,ENY2,NCAPD3,TK1,SPTAN1,RAD51,NUSAP1
GO:0050790	Regulation of catalytic activity	32	2370	0.32	0.37	0.0095	9606.ENSP00000217423,9606.ENSP00000256442,9606.ENSP00000263025,9606.ENSP00000264265,9606.ENSP00000264552,9606.ENSP00000265148,9606.ENSP00000274242,9606.ENSP00000280154,9606.ENSP00000288207,9606.ENSP00000307181,9606.ENSP00000310623,9606.ENSP00000312995,9606.ENSP00000314508,9606.ENSP00000327513,9606.ENSP00000334836,9606.ENSP00000337040,9606.ENSP00000337641,9606.ENSP00000356231,9606.ENSP00000357005,…	CST4,CCNB1,MAPK3,LXN,UBE2S,CENPE,RPL37,PDCD4,CCNB2,RAMAC,ISCU,CLSPN,GBA,CSF1,BMP2K,UNC119,PPP2R5E,RABIF,F11R,CDC20,RBL1,MASTL,ERRFI1,AGRN,ECT2,INCENP,CST3,ARRB1,LAMTOR3,TXNIP,BCL2L13,CCNA2
GO:0051302	Regulation of cell division	8	188	0.82	0.49	0.0098	9606.ENSP00000216911,9606.ENSP00000356379,9606.ENSP00000360793,9606.ENSP00000362768,9606.ENSP00000376457,9606.ENSP00000377793,9606.ENSP00000378295,9606.ENSP00000462521	AURKA,ASPM,KIF20B,RBL1,ECT2,PRC1,INCENP,TXNIP
GO:1904666	Regulation of ubiquitin protein ligase activity	4	26	1.38	0.55	0.0098	9606.ENSP00000264552,9606.ENSP00000274242,9606.ENSP00000361540,9606.ENSP00000365107	UBE2S,RPL37,CDC20,MASTL
GO:0033047	Regulation of mitotic sister chromatid segregation	5	55	1.15	0.53	0.0101	9606.ENSP00000256442,9606.ENSP00000265295,9606.ENSP00000355922,9606.ENSP00000361540,9606.ENSP00000378295	CCNB1,SPDL1,CENPF,CDC20,INCENP
GO:0090306	Meiotic spindle assembly	3	9	1.71	0.53	0.0129	9606.ENSP00000216911,9606.ENSP00000288207,9606.ENSP00000356379	AURKA,CCNB2,ASPM
GO:0051653	Spindle localization	5	60	1.11	0.49	0.0142	9606.ENSP00000257934,9606.ENSP00000265295,9606.ENSP00000323300,9606.ENSP00000356379,9606.ENSP00000499238	ESPL1,SPDL1,SPAG5,ASPM,NUSAP1
GO:0051128	Regulation of cellular component organization	31	2365	0.31	0.33	0.0203	9606.ENSP00000216911,9606.ENSP00000256442,9606.ENSP00000257934,9606.ENSP00000261918,9606.ENSP00000263025,9606.ENSP00000264832,9606.ENSP00000265148,9606.ENSP00000265295,9606.ENSP00000275517,9606.ENSP00000296137,9606.ENSP00000314508,9606.ENSP00000323300,9606.ENSP00000326550,9606.ENSP00000334836,9606.ENSP00000337040,9606.ENSP00000347379,9606.ENSP00000354091,9606.ENSP00000355922,9606.ENSP00000357005,…	AURKA,CCNB1,ESPL1,SEMA7A,MAPK3,ICAM1,CENPE,SPDL1,CDCA5,FYCO1,GBA,SPAG5,TACC3,BMP2K,UNC119,OCLN,GNL3L,CENPF,F11R,L1CAM,TACSTD2,KIF20B,CDC20,AGRN,ECT2,INCENP,CST3,ARRB1,TOP2A,SPTAN1,NUSAP1
GO:1904668	Positive regulation of ubiquitin protein ligase activity	3	11	1.63	0.48	0.0203	9606.ENSP00000264552,9606.ENSP00000361540,9606.ENSP00000365107	UBE2S,CDC20,MASTL
GO:0007143	Female meiotic nuclear division	4	34	1.26	0.45	0.0224	9606.ENSP00000216911,9606.ENSP00000288207,9606.ENSP00000365107,9606.ENSP00000411532	AURKA,CCNB2,MASTL,TOP2A
GO:0051231	Spindle elongation	3	13	1.55	0.43	0.0299	9606.ENSP00000260731,9606.ENSP00000377793,9606.ENSP00000378295	KIF11,PRC1,INCENP
GO:0031399	Regulation of protein modification process	23	1560	0.36	0.3	0.0361	9606.ENSP00000256442,9606.ENSP00000261918,9606.ENSP00000263025,9606.ENSP00000264552,9606.ENSP00000265148,9606.ENSP00000274242,9606.ENSP00000280154,9606.ENSP00000288207,9606.ENSP00000312506,9606.ENSP00000312995,9606.ENSP00000314508,9606.ENSP00000327513,9606.ENSP00000337040,9606.ENSP00000347379,9606.ENSP00000354091,9606.ENSP00000361540,9606.ENSP00000365107,9606.ENSP00000366702,9606.ENSP00000376457,…	CCNB1,SEMA7A,MAPK3,UBE2S,CENPE,RPL37,PDCD4,CCNB2,CSPG4,CLSPN,GBA,CSF1,UNC119,OCLN,GNL3L,CDC20,MASTL,ERRFI1,ECT2,INCENP,ARRB1,CCNA2,RAD51
GO:0042325	Regulation of phosphorylation	20	1251	0.39	0.31	0.0361	9606.ENSP00000256442,9606.ENSP00000261918,9606.ENSP00000263025,9606.ENSP00000265148,9606.ENSP00000280154,9606.ENSP00000288207,9606.ENSP00000312506,9606.ENSP00000312995,9606.ENSP00000314508,9606.ENSP00000327513,9606.ENSP00000337040,9606.ENSP00000347379,9606.ENSP00000362768,9606.ENSP00000366702,9606.ENSP00000376457,9606.ENSP00000378295,9606.ENSP00000409581,9606.ENSP00000424183,9606.ENSP00000481380,…	CCNB1,SEMA7A,MAPK3,CENPE,PDCD4,CCNB2,CSPG4,CLSPN,GBA,CSF1,UNC119,OCLN,RBL1,ERRFI1,ECT2,INCENP,ARRB1,LAMTOR3,CCNA2,RAD51
GO:0045931	Positive regulation of mitotic cell cycle	6	121	0.89	0.37	0.0361	9606.ENSP00000256442,9606.ENSP00000257934,9606.ENSP00000275517,9606.ENSP00000353770,9606.ENSP00000367841,9606.ENSP00000377845	CCNB1,ESPL1,CDCA5,RRM2,DYNLT3,ASNS
GO:0030261	Chromosome condensation	4	42	1.17	0.37	0.0445	9606.ENSP00000275517,9606.ENSP00000411532,9606.ENSP00000433681,9606.ENSP00000499238	CDCA5,TOP2A,NCAPD3,NUSAP1
GO:0065009	Regulation of molecular function	36	3085	0.26	0.27	0.0450	9606.ENSP00000216911,9606.ENSP00000217423,9606.ENSP00000256442,9606.ENSP00000263025,9606.ENSP00000264265,9606.ENSP00000264552,9606.ENSP00000265148,9606.ENSP00000274242,9606.ENSP00000278980,9606.ENSP00000280154,9606.ENSP00000288207,9606.ENSP00000307181,9606.ENSP00000310623,9606.ENSP00000312995,9606.ENSP00000314508,9606.ENSP00000327513,9606.ENSP00000334836,9606.ENSP00000337040,9606.ENSP00000337641,…	AURKA,CST4,CCNB1,MAPK3,LXN,UBE2S,CENPE,RPL37,COMMD7,PDCD4,CCNB2,RAMAC,ISCU,CLSPN,GBA,CSF1,BMP2K,UNC119,PPP2R5E,GNL3L,RABIF,F11R,CDC20,RBL1,MASTL,ERRFI1,AGRN,GLRX,ECT2,INCENP,CST3,ARRB1,LAMTOR3,TXNIP,BCL2L13,CCNA2
GO:1901657	Glycosyl compound metabolic process	5	81	0.98	0.35	0.0467	9606.ENSP00000255681,9606.ENSP00000314508,9606.ENSP00000369927,9606.ENSP00000468425,9606.ENSP00000476480	MACROD1,GBA,AKR1C3,TK1,NT5C3A
GO:0006996	Organelle organization	39	3470	0.24	0.27	0.0475	9606.ENSP00000160827,9606.ENSP00000216911,9606.ENSP00000249776,9606.ENSP00000252999,9606.ENSP00000256442,9606.ENSP00000257934,9606.ENSP00000260731,9606.ENSP00000263382,9606.ENSP00000264552,9606.ENSP00000265148,9606.ENSP00000265295,9606.ENSP00000275517,9606.ENSP00000288207,9606.ENSP00000314508,9606.ENSP00000323300,9606.ENSP00000326550,9606.ENSP00000340510,9606.ENSP00000355922,9606.ENSP00000356379,…	KIF22,AURKA,KNSTRN,LAMA5,CCNB1,ESPL1,KIF11,ASF1B,UBE2S,CENPE,SPDL1,CDCA5,CCNB2,GBA,SPAG5,TACC3,PPL,CENPF,ASPM,F11R,ANKRD1,CDC20,RBL1,MASTL,LMAN2L,AGRN,HELLS,PRC1,INCENP,DIAPH3,KIFC1,COG6,ARRB1,TOP2A,ENY2,NCAPD3,SPTAN1,RAD51,NUSAP1
